# Supplementary material for: Impact of cardiosphere-derived cells on the maladapted right ventricular muscle in a rat sugen/hypoxia model of pulmonary hypertension with right ventricular dysfunction
Source: PLoS One. 2025 May 12;20(5):e0321895. doi: 10.1371/journal.pone.0321895 (PMC12068596; doi:10.1371/journal.pone.0321895)
Supplement: S1 Table — (XLSX) [file pone.0321895.s001.xlsx]

## Sheet: Proteins_supp table 1
	SUPPLEMENTAL TABLE ONE
Accession	Description	Exp. q-value: Combined	Sum PEP Score	Coverage [%]	# Peptides	# PSMs	# Unique Peptides	# AAs	MW [kDa]	calc. pI	Score MS Amanda 2.0: MS Amanda 2.0	Pfam IDs	GO Accessions	Entrez Gene ID	Ensembl Gene ID	Gene Symbol	Chromosome	Reactome Pathways	KEGG Pathways	Abundance Ratio: (CDC) / (PBS)	Log2 fc: (CDC) / (PBS)	Abundance Ratio: (PBS) / (WT)	Log2 fc: (PBS) / (WT)	Abundance Ratio: (CDC) / (WT)	Abundance Ratio Adj. P-Value: (CDC) / (PBS)	Abundance Ratio Adj. P-Value: (PBS) / (WT)	Abundance Ratio Adj. P-Value: (CDC) / (WT)
P05554	CCAAT/enhancer-binding protein alpha [OS=Rattus norvegicus]	0.073	1.691	4	1	2	1	358	37.3	7.66	122.69	Pf00170, Pf07716	[GO:0000050]; GO:0019627; GO:0043604; GO:1901566; GO:0043603; GO:0044281; GO:0071941; GO:1901564; GO:0044271; GO:1901576; GO:0034641; GO:0008152; GO:0006807; GO:0071704; GO:0044249; GO:0009058; GO:0044237; GO:0008150; GO:0009987 [GO:0000122]; GO:0006357; GO:0006366; GO:0045892; GO:0006355; GO:0006351; GO:0010629; GO:1903507; GO:2000113; GO:0010468; GO:1903506; GO:2000112; GO:0010467; GO:0034645; …	24252		Cebpa	1		Acute myeloid leukemia; Transcriptional misregulation in cancer; Pathways in cancer; Non-alcoholic fatty liver disease (NAFLD)	10.719	3.4221	0.115	-3.12029	1.233	9.454e-05	6.28683e-05	0.906546
Q9EQT5	Tubulointerstitial nephritis antigen-like [OS=Rattus norvegicus]	0	9.953	5	2	4	2	467	52.8	6.93	416.17	Pf00112, Pf01033	[GO:0004197]; GO:0004175; GO:0008234; GO:0070011; GO:0008233; GO:0016787; GO:0140096; GO:0003824; GO:0003674 [GO:0005044]; GO:0038024; GO:0004872; GO:0005215; GO:0060089; GO:0003674 [GO:0005576]; GO:0005575 [GO:0005615]; GO:0044421; GO:0005575; GO:0005576 [GO:0005737]; GO:0044424; GO:0005622; GO:0044464; GO:0005575; GO:0005623 [GO:0005764]; GO:0000323; GO:0005773; GO:0043231; GO:0044444; GO:00432…	94174		Tinagl1	5				#VALUE!	0.188	-2.4112	0.939		0.00345333	0.999595
Q6PCU2	V-type proton ATPase subunit E 1 [OS=Rattus norvegicus]	0	26.484	29	5	19	5	226	26.1	8.43	1889.93	Pf01991	[GO:0005737]; GO:0044424; GO:0005622; GO:0044464; GO:0005575; GO:0005623 [GO:0005739]; GO:0043231; GO:0044444; GO:0043227; GO:0043229; GO:0005737; GO:0044424; GO:0043226; GO:0005622; GO:0044464; GO:0005575; GO:0005623 [GO:0005765]; GO:0005764; GO:0098852; GO:0000323; GO:0005774; GO:0005773; GO:0044437; GO:0098588; GO:0098805; GO:0043231; GO:0044444; GO:0044446; GO:0031090; GO:0016020; GO:0043227;…	297566		Atp6v1e1	4		Synaptic vesicle cycle; Oxidative phosphorylation; Rheumatoid arthritis; Metabolic pathways; Collecting duct acid secretion; mTOR signaling pathway; Phagosome	2.532	1.34028		#VALUE!	1.145	0.261959		0.951616
Q5M853	KxDL motif-containing protein 1 [OS=Rattus norvegicus]	0.084	1.524	4	1	3	1	177	19.9	4.93	267.32	Pf10241	[GO:0005764]; GO:0000323; GO:0005773; GO:0043231; GO:0044444; GO:0043227; GO:0043229; GO:0005737; GO:0044424; GO:0043226; GO:0005622; GO:0044464; GO:0005575; GO:0005623 [GO:0005765]; GO:0005764; GO:0098852; GO:0000323; GO:0005774; GO:0005773; GO:0044437; GO:0098588; GO:0098805; GO:0043231; GO:0044444; GO:0044446; GO:0031090; GO:0016020; GO:0043227; GO:0043229; GO:0005737; GO:0044424; GO:0044422; …	498606	ENSRNOG00000019971.4	Kxd1	16			2.047	1.03351	0.157	-2.67116	0.322	0.454499	0.000894871	0.173513
P11506-1	Isoform WB of Plasma membrane calcium-transporting ATPase 2 [OS=Rattus norvegicus]	0.032	2.287	1	1	1	1	1257	138.2	6.11		Pf00122, Pf00689, Pf00690, Pf00702, Pf08282, Pf12424, Pf12710, Pf13246	[GO:0000166]; GO:0036094; GO:1901265; GO:0005488; GO:0097159; GO:1901363; GO:0003674 [GO:0000902]; GO:0032989; GO:0009653; GO:0016043; GO:0048869; GO:0032502; GO:0048856; GO:0009987; GO:0071840; GO:0008150 [GO:0003407]; GO:0048856; GO:0060041; GO:0032502; GO:0043010; GO:0008150; GO:0001654; GO:0007423; GO:0048513; GO:0048731; GO:0007275; GO:0032501 [GO:0005388]; GO:0015085; GO:0015662; GO:0019829…	24215		Atp2b2	4			1.249	0.320773	0.208	-2.26534	0.259	0.884909	0.00672351	0.0680736
Q5FVI6	V-type proton ATPase subunit C 1 [OS=Rattus norvegicus]	0.022	3.24	7	2	3	2	382	43.9	7.46	129.32	Pf03223	[GO:0000221]; GO:0016471; GO:0033180; GO:0044437; GO:0005774; GO:0033176; GO:0033178; GO:0005773; GO:0044444; GO:0044446; GO:0098588; GO:0098805; GO:0016469; GO:0098796; GO:0043231; GO:0005737; GO:0044424; GO:0043229; GO:0044422; GO:0031090; GO:0016020; GO:0043234; GO:0044425; GO:0043227; GO:0005622; GO:0044464; GO:0043226; GO:0005575; GO:0032991; GO:0005623 [GO:0003674] [GO:0005737]; GO:0044424;…	299971	ENSRNOG00000004846.5	Atp6v1c1	7	Ion channel transport; Transferrin endocytosis and recycling; Insulin receptor recycling; ROS, RNS production in phagocytes	Synaptic vesicle cycle; Oxidative phosphorylation; Rheumatoid arthritis; Metabolic pathways; Collecting duct acid secretion; mTOR signaling pathway; Phagosome	11.385	3.50906	0.29	-1.78588	3.3	1.75827e-05	0.0508229	0.0753606
Q63525	nuclear migration protein nudC [OS=Rattus norvegicus]	0	18.723	18	6	15	6	332	38.4	5.38	1209.88	Pf04969, Pf14050	[GO:0005515]; GO:0005488; GO:0003674 [GO:0005634]; GO:0043231; GO:0043227; GO:0043229; GO:0043226; GO:0044424; GO:0005575; GO:0005622; GO:0044464; GO:0005623 [GO:0005737]; GO:0044424; GO:0005622; GO:0044464; GO:0005575; GO:0005623 [GO:0005794]; GO:0012505; GO:0043231; GO:0044444; GO:0044464; GO:0043227; GO:0043229; GO:0005737; GO:0044424; GO:0005575; GO:0005623; GO:0043226; GO:0005622 [GO:0005856…	29648	ENSRNOG00000051720.1	Nudc	5	Resolution of Sister Chromatid Cohesion; Amplification of signal from unattached kinetochores via a MAD2 inhibitory signal; Separation of Sister Chromatids; RHO GTPases Activate Formins; Mitotic Telophase/Cytokinesis		1.382	0.466758	0.657	-0.606035	0.543	0.80439	0.779478	0.69631
Q6PEC0	Bis(5'-nucleosyl)-tetraphosphatase [asymmetrical] [OS=Rattus norvegicus]	0	20.757	35	3	7	3	147	16.9	5.53	983.32	Pf00293	[GO:0000166]; GO:0036094; GO:1901265; GO:0005488; GO:0097159; GO:1901363; GO:0003674 [GO:0004081]; GO:0008796; GO:0004551; GO:0016462; GO:0016818; GO:0016817; GO:0016787; GO:0003824; GO:0003674 [GO:0005525]; GO:0032550; GO:0032561; GO:0035639; GO:0001883; GO:0032549; GO:0019001; GO:0032555; GO:0043168; GO:1901265; GO:0001882; GO:0017076; GO:0032553; GO:0043167; GO:0097159; GO:1901363; GO:0036094;…	297998	ENSRNOG00000013110.6	Nudt2	5	Detoxification of Reactive Oxygen Species	Purine metabolism; Pyrimidine metabolism	3.346	1.74244	0.33	-1.59946	2.108	0.0753957	0.0970216	0.392254
Q9Z2G8	Nucleosome assembly protein 1-like 1 [OS=Rattus norvegicus]	0	18.428	8	3	26	2	390	45.3	4.5	2882.74	Pf00956	[GO:0003723]; GO:0003676; GO:0097159; GO:1901363; GO:0005488; GO:0003674 [GO:0005634]; GO:0043231; GO:0043227; GO:0043229; GO:0043226; GO:0044424; GO:0005575; GO:0005622; GO:0044464; GO:0005623 [GO:0005737]; GO:0044424; GO:0005622; GO:0044464; GO:0005575; GO:0005623 [GO:0006334]; GO:0031497; GO:0034728; GO:0065004; GO:0006323; GO:0006333; GO:0022607; GO:0006325; GO:0071824; GO:0034622; GO:0071103…	89825		Nap1l1	7			0.793	-0.334607	0.544	-0.878321	0.431	0.932986	0.558439	0.419966
P16975	Sparc [OS=Rattus norvegicus]	0.001	8.373	5	1	4	1	301	34.3	4.89	620.36	Pf00050, Pf07648, Pf09289, Pf10591	[GO:0001503]; GO:0032501; GO:0008150 [GO:0001937]; GO:0001935; GO:0001936; GO:0050680; GO:0050673; GO:0050678; GO:0008285; GO:0008283; GO:0042127; GO:0048523; GO:0008150; GO:0050794; GO:0009987; GO:0048519; GO:0050789; GO:0065007 [GO:0005509]; GO:0046872; GO:0043169; GO:0043167; GO:0005488; GO:0003674 [GO:0005515]; GO:0005488; GO:0003674 [GO:0005518]; GO:0032403; GO:0005515; GO:0044877; GO:000548…	24791	ENSRNOG00000012840.7	Sparc	10	Platelet degranulation ; ECM proteoglycans; Scavenging by Class H Receptors		0.01	-6.64386	0.542	-0.883635	0.01	8.40598e-17	0.553921	8.17355e-17
Q62868	Rho-associated protein kinase 2 [OS=Rattus norvegicus]	0	17.235	6	6	8	6	1388	160.3	5.92	217.18	Pf00038, Pf00069, Pf00130, Pf01576, Pf01636, Pf02185, Pf04111, Pf05557, Pf05622, Pf06160, Pf07714, Pf07888, Pf08912, Pf09726, Pf09731, Pf11559, Pf12128, Pf12718, Pf12795, Pf13094, Pf14531	[GO:0000166]; GO:0036094; GO:1901265; GO:0005488; GO:0097159; GO:1901363; GO:0003674 [GO:0000921]; GO:0031106; GO:0043623; GO:0070925; GO:0032185; GO:0006461; GO:0034622; GO:0006996; GO:0022607; GO:0007010; GO:0065003; GO:0070271; GO:0071822; GO:0016043; GO:0044085; GO:0043933; GO:0009987; GO:0071840; GO:0008150 [GO:0001843]; GO:0014020; GO:0060606; GO:0001838; GO:0001841; GO:0035148; GO:0016331;…	25537		Rock2	6		Oxytocin signaling pathway; Sphingolipid signaling pathway; Axon guidance; Focal adhesion; cAMP signaling pathway; Regulation of actin cytoskeleton; Pathways in cancer; Platelet activation; Leukocyte transendothelial migration; Proteoglycans in cancer; Vascular smooth muscle contraction; Salmonella infection; Chemokine signaling pathway; cGMP-PKG signaling pathway; Wnt signaling pathway	1.467	0.552869	0.093	-3.42663	0.158	0.770544	8.47193e-06	0.003806
P62138	serine/threonine-protein phosphatase PP1-alpha catalytic subunit [OS=Rattus norvegicus]	0	85.526	39	10	156	2	330	37.5	6.33	19980.6	Pf00149	[GO:0000164]; GO:0008287; GO:0044444; GO:0044464; GO:1903293; GO:0005737; GO:0044424; GO:0005575; GO:0005623; GO:1902494; GO:0005622; GO:0032991 [GO:0000784]; GO:0000781; GO:0044454; GO:0098687; GO:0000228; GO:0044427; GO:0044428; GO:0005694; GO:0031981; GO:0044446; GO:0005634; GO:0043232; GO:0070013; GO:0043229; GO:0044422; GO:0044424; GO:0043231; GO:0043228; GO:0043233; GO:0043226; GO:0005575; …	24668	ENSRNOG00000018708.6	Ppp1ca	1	Signaling by GPCR; DARPP-32 events	Oxytocin signaling pathway; Herpes simplex infection; Alcoholism; Adrenergic signaling in cardiomyocytes; mRNA surveillance pathway; Focal adhesion; cAMP signaling pathway; Regulation of actin cytoskeleton; Platelet activation; Oocyte meiosis; Insulin resistance; Proteoglycans in cancer; Amphetamine addiction; Vascular smooth muscle contraction; Inflammatory mediator regulation of TRP channels; c…	2.633	1.39671	100	6.64386	100	0.189571	6.95572e-17	8.17355e-17
O88339	epsin-1 [OS=Rattus norvegicus]	0.09	1.456	2	1	1	1	575	60.1	4.81		Pf01417	[GO:0001701]; GO:0043009; GO:0009792; GO:0009790; GO:0007275; GO:0032501; GO:0048856; GO:0008150; GO:0032502 [GO:0005515]; GO:0005488; GO:0003674 [GO:0005634]; GO:0043231; GO:0043227; GO:0043229; GO:0043226; GO:0044424; GO:0005575; GO:0005622; GO:0044464; GO:0005623 [GO:0005737]; GO:0044424; GO:0005622; GO:0044464; GO:0005575; GO:0005623 [GO:0005829]; GO:0044444; GO:0005737; GO:0044424; GO:000562…	117277		Epn1	1		Endocytosis	8.622	3.10802	0.301	-1.73216	2.596	0.00030839	0.0615489	0.203794
P0C644	Inositol hexakisphosphate and diphosphoinositol-pentakisphosphate kinase 1 [OS=Rattus norvegicus]	0.07	1.721	1	1	1	1	1434	159.5	5.21		Pf00328	[GO:0000166]; GO:0036094; GO:1901265; GO:0005488; GO:0097159; GO:1901363; GO:0003674 [GO:0000827]; GO:0016301; GO:0016776; GO:0016772; GO:0016740; GO:0003824; GO:0003674 [GO:0000828]; GO:0016301; GO:0016776; GO:0016772; GO:0016740; GO:0003824; GO:0003674 [GO:0000829]; GO:0016301; GO:0016776; GO:0016772; GO:0016740; GO:0003824; GO:0003674 [GO:0000832]; GO:0000828; GO:0016301; GO:0016776; GO:001677…	311355		Ppip5k1	3			1.723	0.784923	100	6.64386	100	0.590555	6.95572e-17	8.17355e-17
Q6AYR6	haloacid dehalogenase-like hydrolase domain-containing protein 2 [OS=Rattus norvegicus]	0	25.88	26	4	10	4	259	28.8	6	1199.79	Pf00702, Pf13242, Pf13344, Pf13419	[GO:0005789]; GO:0016020; GO:0042175; GO:0044425; GO:0044432; GO:0098827; GO:0005575; GO:0012505; GO:0044464; GO:0005783; GO:0044444; GO:0044446; GO:0031984; GO:0005623; GO:0043231; GO:0005737; GO:0044424; GO:0043229; GO:0044422; GO:0043227; GO:0005622; GO:0043226 [GO:0016021]; GO:0031224; GO:0044425; GO:0005575; GO:0016020 [GO:0016311]; GO:0006796; GO:0006793; GO:0044237; GO:0008152; GO:0009987;…	361351	ENSRNOG00000043171.4	Hdhd2	18			1.506	0.590722		#VALUE!	1.918	0.737457		0.479116
P21807	Peripherin [OS=Rattus norvegicus]	0	44.367	9	5	260	1	468	53.5	5.47	28650.9	Pf00038, Pf04732	[GO:0001750]; GO:0044441; GO:0097458; GO:0097733; GO:0005929; GO:0044422; GO:0120038; GO:0044464; GO:0043005; GO:0097731; GO:0043226; GO:0120025; GO:0005575; GO:0044463; GO:0005623; GO:0097730; GO:0042995 [GO:0005198]; GO:0003674 [GO:0005515]; GO:0005488; GO:0003674 [GO:0005882]; GO:0045111; GO:0099513; GO:0005856; GO:0044430; GO:0099512; GO:0043232; GO:0044446; GO:0099081; GO:0043228; GO:0043229…	24688		Prph	7			9.262	3.21132	0.527	-0.924125	4.881	0.000230075	0.519917	0.00880732
Q8K1Q0	glycylpeptide N-tetradecanoyltransferase 1 [OS=Rattus norvegicus]	0	14.278	8	3	6	3	496	56.8	7.99	657.02	Pf01233, Pf02799	[GO:0001701]; GO:0043009; GO:0009792; GO:0009790; GO:0007275; GO:0032501; GO:0048856; GO:0008150; GO:0032502 [GO:0004379]; GO:0016410; GO:0019107; GO:0016747; GO:0016746; GO:0016740; GO:0003824; GO:0003674 [GO:0005575] [GO:0005737]; GO:0044424; GO:0005622; GO:0044464; GO:0005575; GO:0005623 [GO:0005829]; GO:0044444; GO:0005737; GO:0044424; GO:0005622; GO:0044464; GO:0005575; GO:0005623 [GO:000588…	259274	ENSRNOG00000002989.6	Nmt1	10	Signaling by GPCR; Inactivation, recovery and regulation of the phototransduction cascade; Activation, myristolyation of BID and translocation to mitochondria		1.544	0.626673	0.711	-0.492079	0.977	0.706356	0.862535	0.999595
Q9ER24	Ataxin-10 [OS=Rattus norvegicus]	0	17.672	11	4	9	4	475	53.7	5.15	1027.9	Pf09759	[GO:0005488]; GO:0003674 [GO:0005615]; GO:0044421; GO:0005575; GO:0005576 [GO:0005737]; GO:0044424; GO:0005622; GO:0044464; GO:0005575; GO:0005623 [GO:0005829]; GO:0044444; GO:0005737; GO:0044424; GO:0005622; GO:0044464; GO:0005575; GO:0005623 [GO:0005886]; GO:0016020; GO:0044464; GO:0071944; GO:0005575; GO:0005623 [GO:0007399]; GO:0048731; GO:0007275; GO:0048856; GO:0032501; GO:0032502; GO:00081…	170821	ENSRNOG00000014637.6	Atxn10	7			1.327	0.408168		#VALUE!	1.235	0.84044		0.906546
Q9JIT3	Transducin-like enhancer protein 3 [OS=Rattus norvegicus]	0.031	2.365	1	1	12	1	764	82.6	7.2	1153.43	Pf00400, Pf03920	[GO:0005515]; GO:0005488; GO:0003674 [GO:0005634]; GO:0043231; GO:0043227; GO:0043229; GO:0043226; GO:0044424; GO:0005575; GO:0005622; GO:0044464; GO:0005623 [GO:0005654]; GO:0031981; GO:0044428; GO:0070013; GO:0005634; GO:0044446; GO:0043229; GO:0043233; GO:0044424; GO:0043231; GO:0044422; GO:0043226; GO:0031974; GO:0005622; GO:0044464; GO:0043227; GO:0005575; GO:0005623 [GO:0006351]; GO:0010467…	84424	ENSRNOG00000013013.6	Tle3	8	Deactivation of the beta-catenin transactivating complex; Formation of the beta-catenin:TCF transactivating complex; Repression of WNT target genes		6.848	2.77568	100	6.64386	100	0.00100605	6.95572e-17	8.17355e-17
Q9QZA6	CD151 antigen [OS=Rattus norvegicus]	0.03	2.406	3	1	2	1	253	28.3	7.84	159.2	Pf00335	[GO:0005178]; GO:0005102; GO:0032403; GO:0050839; GO:0005515; GO:0044877; GO:0005488; GO:0003674 [GO:0005604]; GO:0005578; GO:0044420; GO:0031012; GO:0044421; GO:0005575; GO:0005576 [GO:0005887]; GO:0016021; GO:0031226; GO:0031224; GO:0044459; GO:0044425; GO:0005886; GO:0044464; GO:0005575; GO:0016020; GO:0071944; GO:0005623 [GO:0005925]; GO:0005924; GO:0005912; GO:0030055; GO:0070161; GO:0030054…	64315; 100911730	ENSRNOG00000019215.6; ENSRNOG00000046094.2	Cd151; LOC100911730	1	Assembly of collagen fibrils and other multimeric structures; Type I hemidesmosome assembly		0.152	-2.71786	0.617	-0.696658	0.094	0.0049893	0.712567	5.776e-05
P15205	microtubule-associated protein 1B [OS=Rattus norvegicus]	0.004	5.958	1	2	22	1	2459	269.3	4.81	1537.52		[GO:0000226]; GO:0007010; GO:0007017; GO:0006996; GO:0009987; GO:0016043; GO:0008150; GO:0071840 [GO:0001578]; GO:0000226; GO:0007010; GO:0007017; GO:0006996; GO:0009987; GO:0016043; GO:0008150; GO:0071840 [GO:0001750]; GO:0044441; GO:0097458; GO:0097733; GO:0005929; GO:0044422; GO:0120038; GO:0044464; GO:0043005; GO:0097731; GO:0043226; GO:0120025; GO:0005575; GO:0044463; GO:0005623; GO:0097730;…	29456		Map1b	2			0.506	-0.982791	0.084	-3.57347	0.043	0.554197	2.93023e-06	1.39991e-08
P0C0A1	Vacuolar protein-sorting-associated protein 25 [OS=Rattus norvegicus]	0.001	8.466	14	2	14	2	176	20.7	6.34	1583.77	Pf05871	[GO:0000814]; GO:0010008; GO:0036452; GO:0098796; GO:0044440; GO:0098588; GO:0098805; GO:0043234; GO:0044425; GO:0005768; GO:0044433; GO:0031090; GO:0016020; GO:0032991; GO:0005575; GO:0012505; GO:0031410; GO:0044444; GO:0044446; GO:0043227; GO:0044422; GO:0044464; GO:0097708; GO:0005737; GO:0044424; GO:0043229; GO:0043226; GO:0005623; GO:0031982; GO:0005622 [GO:0003674] [GO:0005198]; GO:0003674 …	681059	ENSRNOG00000051179.2	Vps25	10	Endosomal Sorting Complex Required For Transport (ESCRT)	Endocytosis	5.032	2.33113	0.127	-2.9771	0.661	0.00797917	0.000156136	0.862658
P13668	Stathmin [OS=Rattus norvegicus]	0.001	8.515	23	3	6	2	149	17.3	5.97	482.06	Pf00836, Pf09726	[GO:0000281]; GO:0061640; GO:1903047; GO:0000910; GO:0000278; GO:0022402; GO:0051301; GO:0007049; GO:0009987; GO:0008150 [GO:0005622]; GO:0044464; GO:0005575; GO:0005623 [GO:0005737]; GO:0044424; GO:0005622; GO:0044464; GO:0005575; GO:0005623 [GO:0005829]; GO:0044444; GO:0005737; GO:0044424; GO:0005622; GO:0044464; GO:0005575; GO:0005623 [GO:0005856]; GO:0043232; GO:0043228; GO:0043229; GO:004322…	29332	ENSRNOG00000016810.7	Stmn1	5		MAPK signaling pathway; MicroRNAs in cancer	1.346	0.428678	100	6.64386	100	0.835637	6.95572e-17	8.17355e-17
Q5RK09	Eukaryotic translation initiation factor 3 subunit G [OS=Rattus norvegicus]	0.015	3.892	3	1	2	1	320	35.6	5.9	253.03	Pf00076, Pf12353, Pf13893, Pf14259	[GO:0003674] [GO:0003676]; GO:0097159; GO:1901363; GO:0005488; GO:0003674 [GO:0003723]; GO:0003676; GO:0097159; GO:1901363; GO:0005488; GO:0003674 [GO:0003743]; GO:0008135; GO:0003723; GO:0003676; GO:0097159; GO:1901363; GO:0005488; GO:0003674 [GO:0005575] [GO:0005634]; GO:0043231; GO:0043227; GO:0043229; GO:0043226; GO:0044424; GO:0005575; GO:0005622; GO:0044464; GO:0005623 [GO:0005737]; GO:0044…	298700	ENSRNOG00000020619.7	Eif3g	8	GTP hydrolysis and joining of the 60S ribosomal subunit; Formation of the ternary complex, and subsequently, the 43S complex; Ribosomal scanning and start codon recognition; Formation of a pool of free 40S subunits; L13a-mediated translational silencing of Ceruloplasmin expression; Translation initiation complex formation	RNA transport	1.457	0.543001	0.659	-0.60165	0.961	0.76991	0.781516	0.999595
P14740	Dipeptidyl peptidase 4 [OS=Rattus norvegicus]	0.011	4.585	1	1	2	1	767	88	6.35	259.52	Pf00326, Pf00930, Pf01738, Pf12695, Pf12697	[GO:0001618]; GO:0104005; GO:0003674 [GO:0001662]; GO:0002209; GO:0042596; GO:0006952; GO:0007610; GO:0033555; GO:0006950; GO:0008150; GO:0032501; GO:0050896 [GO:0001666]; GO:0006950; GO:0036293; GO:0050896; GO:0070482; GO:0008150; GO:0009628 [GO:0002020]; GO:0019899; GO:0005515; GO:0005488; GO:0003674 [GO:0002709]; GO:0002456; GO:0002706; GO:0002822; GO:0002449; GO:0002460; GO:0002703; GO:000281…	25253		Dpp4	3		Protein digestion and absorption	0.01	-6.64386	0.44	-1.18442	0.01	8.40598e-17	0.302257	8.17355e-17
P63249	cAMP-dependent protein kinase inhibitor alpha [OS=Rattus norvegicus]	0	11.943	47	2	8	2	76	8	4.54	1125.13	Pf02410, Pf02827	[GO:0000122]; GO:0006357; GO:0006366; GO:0045892; GO:0006355; GO:0006351; GO:0010629; GO:1903507; GO:2000113; GO:0010468; GO:1903506; GO:2000112; GO:0010467; GO:0034645; GO:0097659; GO:0010605; GO:1902679; GO:0010558; GO:0031327; GO:0060255; GO:2001141; GO:0010556; GO:0031326; GO:0043170; GO:0009059; GO:0044249; GO:0044260; GO:0032774; GO:0009892; GO:0051253; GO:0009890; GO:0031324; GO:0019222; G…	114906	ENSRNOG00000012095.3	Pkia	2		Alcoholism	0.854	-0.227692	0.949	-0.07552	0.811	0.967982	0.990516	0.968761
Q5FVQ8	NLR family member X1 [OS=Rattus norvegicus]	0	24.037	7	6	22	6	973	107.5	7.56	2238.19	Pf05729	[GO:0000166]; GO:0036094; GO:1901265; GO:0005488; GO:0097159; GO:1901363; GO:0003674 [GO:0002376]; GO:0008150 [GO:0005515]; GO:0005488; GO:0003674 [GO:0005524]; GO:0032559; GO:0035639; GO:0030554; GO:0032555; GO:0043168; GO:1901265; GO:0017076; GO:0032553; GO:0043167; GO:0097159; GO:1901363; GO:0000166; GO:0097367; GO:0005488; GO:0036094; GO:0003674 [GO:0005739]; GO:0043231; GO:0044444; GO:004322…	315599		Nlrx1	8		RIG-I-like receptor signaling pathway; Influenza A; NOD-like receptor signaling pathway	2.419	1.27441	1.708	0.772308	4.132	0.278014	0.717155	0.0235555
Q8CIN7	inositol monophosphatase 2 [OS=Rattus norvegicus]	0	11.274	10	3	6	3	290	31.8	6.04	715.06	Pf00459	[GO:0003674] [GO:0005575] [GO:0005737]; GO:0044424; GO:0005622; GO:0044464; GO:0005575; GO:0005623 [GO:0006020]; GO:0019751; GO:0044262; GO:0006066; GO:0005975; GO:0044237; GO:0044281; GO:1901615; GO:0044238; GO:0071704; GO:0008152; GO:0009987; GO:0008150 [GO:0006021]; GO:0006020; GO:0034637; GO:0046173; GO:0019751; GO:0044262; GO:0016051; GO:0044249; GO:0046165; GO:0006066; GO:0005975; GO:004423…	282636	ENSRNOG00000018516.5	Impa2	18	Synthesis of IP2, IP, and Ins in the cytosol	Inositol phosphate metabolism; Metabolic pathways; Phosphatidylinositol signaling system	0.01	-6.64386	0.387	-1.36959	0.01	8.40598e-17	0.190186	8.17355e-17
P70583	Deoxyuridine 5'-triphosphate nucleotidohydrolase [OS=Rattus norvegicus]	0	16.28	24	3	7	3	205	22	8.78	1004.85	Pf00692	[GO:0000287]; GO:0046872; GO:0043169; GO:0043167; GO:0005488; GO:0003674 [GO:0001889]; GO:0048732; GO:0061008; GO:0048513; GO:0048731; GO:0048856; GO:0007275; GO:0032502; GO:0032501; GO:0008150 [GO:0003723]; GO:0003676; GO:0097159; GO:1901363; GO:0005488; GO:0003674 [GO:0004170]; GO:0047429; GO:0016462; GO:0016818; GO:0016817; GO:0016787; GO:0003824; GO:0003674 [GO:0005634]; GO:0043231; GO:004322…	497778	ENSRNOG00000007221.2	Dut	3	Interconversion of nucleotide di- and triphosphates	Metabolic pathways; Pyrimidine metabolism	0.01	-6.64386	0.526	-0.926865	0.01	8.40598e-17	0.51931	8.17355e-17
P52303	AP-1 complex subunit beta-1 [OS=Rattus norvegicus]	0	70.697	20	12	72	5	949	104.5	5.14	6954.29	Pf01602, Pf02883, Pf09066, Pf12717, Pf13646	[GO:0005488]; GO:0003674 [GO:0005794]; GO:0012505; GO:0043231; GO:0044444; GO:0044464; GO:0043227; GO:0043229; GO:0005737; GO:0044424; GO:0005575; GO:0005623; GO:0043226; GO:0005622 [GO:0005829]; GO:0044444; GO:0005737; GO:0044424; GO:0005622; GO:0044464; GO:0005575; GO:0005623 [GO:0006810]; GO:0051234; GO:0051179; GO:0008150 [GO:0006886]; GO:0015031; GO:0034613; GO:0046907; GO:0015833; GO:004518…	29663		Ap1b1	14			0.705	-0.504305		#VALUE!	0.429	0.867792		0.415191
P17046	Lysosome-associated membrane glycoprotein 2 [OS=Rattus norvegicus]	0.014	4.154	2	1	4	1	411	45.1	7.88	305.85	Pf01299	[GO:0000421]; GO:0005774; GO:0005776; GO:0044437; GO:0098588; GO:0098805; GO:0005773; GO:0044444; GO:0044446; GO:0031090; GO:0016020; GO:0043231; GO:0005737; GO:0044424; GO:0043229; GO:0044422; GO:0043227; GO:0005575; GO:0005622; GO:0044464; GO:0043226; GO:0005623 [GO:0003674] [GO:0005515]; GO:0005488; GO:0003674 [GO:0005615]; GO:0044421; GO:0005575; GO:0005576 [GO:0005764]; GO:0000323; GO:000577…	24944	ENSRNOG00000000164.4	Lamp2	X	Platelet degranulation ; Neutrophil degranulation		0.865	-0.209228	3.515	1.81352	3.041	0.973971	0.0631927	0.108514
Q5XFW8	protein SEC13 homolog [OS=Rattus norvegicus]	0.016	3.923	3	1	6	1	322	35.5	5.38	417.2	Pf00400	[GO:0000139]; GO:0044431; GO:0098588; GO:0098791; GO:0005794; GO:0044444; GO:0044446; GO:0031090; GO:0031984; GO:0012505; GO:0043231; GO:0005737; GO:0044424; GO:0043229; GO:0044422; GO:0016020; GO:0043227; GO:0044464; GO:0005622; GO:0043226; GO:0005575; GO:0005623 [GO:0000776]; GO:0000775; GO:0043232; GO:0043234; GO:0044427; GO:0098687; GO:0043228; GO:0043229; GO:0032991; GO:0005694; GO:0044446; …	297522	ENSRNOG00000010628.4	Sec13	4	Amplification of signal from unattached kinetochores via a MAD2 inhibitory signal; RHO GTPases Activate Formins; COPII (Coat Protein 2) Mediated Vesicle Transport; Antigen Presentation: Folding, assembly and peptide loading of class I MHC; Resolution of Sister Chromatid Cohesion; Separation of Sister Chromatids; MHC class II antigen presentation	Protein processing in endoplasmic reticulum; mTOR signaling pathway; RNA transport	2.542	1.34596	0.246	-2.02327	0.735	0.213131	0.0198042	0.93007
P62521	Coiled-coil domain-containing protein 8 [OS=Rattus norvegicus]	0.058	1.785	2	1	1	1	643	69.5	9.86		Pf14893	[GO:0000226]; GO:0007010; GO:0007017; GO:0006996; GO:0009987; GO:0016043; GO:0008150; GO:0071840 [GO:0005634]; GO:0043231; GO:0043227; GO:0043229; GO:0043226; GO:0044424; GO:0005575; GO:0005622; GO:0044464; GO:0005623 [GO:0005737]; GO:0044424; GO:0005622; GO:0044464; GO:0005575; GO:0005623 [GO:0005813]; GO:0005815; GO:0015630; GO:0044430; GO:0005856; GO:0044446; GO:0043232; GO:0043229; GO:0044422…	494320		Ccdc8	1			0.01	-6.64386	100	6.64386		8.40598e-17	6.95572e-17
P25409	Alanine aminotransferase 1 [OS=Rattus norvegicus]	0	18.516	10	5	14	5	496	55.1	6.46	1246.78	Pf00155	[GO:0003824]; GO:0003674 [GO:0004021]; GO:0047635; GO:0008483; GO:0016769; GO:0016740; GO:0003824; GO:0003674 [GO:0005575] [GO:0005615]; GO:0044421; GO:0005575; GO:0005576 [GO:0005737]; GO:0044424; GO:0005622; GO:0044464; GO:0005575; GO:0005623 [GO:0008150] [GO:0008483]; GO:0016769; GO:0016740; GO:0003824; GO:0003674 [GO:0009058]; GO:0008152; GO:0008150 [GO:0016740]; GO:0003824; GO:0003674 [GO:00…	81670	ENSRNOG00000033915.3	Gpt	7	Amino acid synthesis and interconversion (transamination)	2-Oxocarboxylic acid metabolism; Biosynthesis of amino acids; Metabolic pathways; Arginine biosynthesis; Alanine, aspartate and glutamate metabolism; Carbon metabolism	6.048	2.59646	0.328	-1.60823	1.717	0.00383659	0.0934477	0.624156
Q3B8Q0	Microtubule-associated protein RP/EB family member 2 [OS=Rattus norvegicus]	0	15.424	16	4	14	4	326	37	5.38	1482.15	Pf00307, Pf03271	[GO:0005515]; GO:0005488; GO:0003674 [GO:0005737]; GO:0044424; GO:0005622; GO:0044464; GO:0005575; GO:0005623 [GO:0005856]; GO:0043232; GO:0043228; GO:0043229; GO:0043226; GO:0044424; GO:0005575; GO:0005622; GO:0044464; GO:0005623 [GO:0005874]; GO:0015630; GO:0099513; GO:0005856; GO:0044430; GO:0099512; GO:0043232; GO:0044446; GO:0099081; GO:0043228; GO:0043229; GO:0044422; GO:0044424; GO:0099080…	679221		Mapre2	18			1.289	0.366252		#VALUE!		0.866375
P24155	thimet oligopeptidase [OS=Rattus norvegicus]	0	13.502	6	3	5	3	687	78.3	5.94	463.08	Pf01432	[GO:0004222]; GO:0004175; GO:0008237; GO:0070011; GO:0008233; GO:0016787; GO:0140096; GO:0003824; GO:0003674 [GO:0005737]; GO:0044424; GO:0005622; GO:0044464; GO:0005575; GO:0005623 [GO:0005758]; GO:0005740; GO:0031970; GO:0044429; GO:0031967; GO:0044446; GO:0070013; GO:0005739; GO:0044444; GO:0031975; GO:0043227; GO:0043229; GO:0044422; GO:0044424; GO:0043233; GO:0043231; GO:0005737; GO:0044464;…	64517	ENSRNOG00000019924.6	Thop1	7	Antigen processing: Ubiquitination & Proteasome degradation	Renin-angiotensin system; African trypanosomiasis	1.048	0.0676387	0.862	-0.21424	0.925	0.975608	0.953673	0.999595
Q64060	Probable ATP-dependent RNA helicase DDX4 [OS=Rattus norvegicus]	0	9.33	3	2	7	2	713	77.9	5.99	494.4	Pf00270, Pf00271	[GO:0000166]; GO:0036094; GO:1901265; GO:0005488; GO:0097159; GO:1901363; GO:0003674 [GO:0003676]; GO:0097159; GO:1901363; GO:0005488; GO:0003674 [GO:0004004]; GO:0003724; GO:0008026; GO:0008186; GO:0004386; GO:0140098; GO:0042623; GO:0070035; GO:0017111; GO:0003824; GO:0016887; GO:0016462; GO:0003674; GO:0016818; GO:0016817; GO:0016787 [GO:0004386]; GO:0017111; GO:0016462; GO:0016818; GO:0016817…	310090		Ddx4	2			1.004	0.00575927	0.373	-1.42275	0.599	0.978257	0.164423	0.783257
Q66HG4	aldose 1-epimerase [OS=Rattus norvegicus]	0.001	7.851	8	2	4	2	342	37.9	6.65	412.86	Pf01263	[GO:0003824]; GO:0003674 [GO:0004034]; GO:0016857; GO:0016854; GO:0016853; GO:0003824; GO:0003674 [GO:0005737]; GO:0044424; GO:0005622; GO:0044464; GO:0005575; GO:0005623 [GO:0005975]; GO:0044238; GO:0071704; GO:0008152; GO:0008150 [GO:0006006]; GO:0019318; GO:0005996; GO:0005975; GO:0044281; GO:0044238; GO:0071704; GO:0008152; GO:0008150 [GO:0006012]; GO:0019318; GO:0005996; GO:0005975; GO:00442…	313843	ENSRNOG00000007023.6	Galm	6		Glycolysis / Gluconeogenesis; Galactose metabolism; Metabolic pathways	6.309	2.65741	0.422	-1.24469		0.00194965	0.260932
P36202	PDZ and LIM domain protein 4 [OS=Rattus norvegicus]	0.006	5.107	6	2	7	2	330	35.5	8.25	535.85	Pf00412, Pf00595	[GO:0001725]; GO:0042641; GO:0097517; GO:0015629; GO:0044430; GO:0032432; GO:0005856; GO:0044446; GO:0043232; GO:0043229; GO:0044422; GO:0044424; GO:0043228; GO:0043226; GO:0005575; GO:0005622; GO:0044464; GO:0005623 [GO:0005515]; GO:0005488; GO:0003674 [GO:0005634]; GO:0043231; GO:0043227; GO:0043229; GO:0043226; GO:0044424; GO:0005575; GO:0005622; GO:0044464; GO:0005623 [GO:0005737]; GO:0044424…	24915		Pdlim4; Ril	10			1.946	0.960512	0.264	-1.92139	0.514	0.138105	0.0306514	0.633726
P55018	solute carrier family 12 member 3 [OS=Rattus norvegicus]	0.016	3.964	1	1	9	1	1002	110.5	7.47	742.14	Pf00324, Pf08403, Pf13520	[GO:0003333]; GO:0006865; GO:1905039; GO:0046942; GO:0071705; GO:0098656; GO:1903825; GO:0015711; GO:0015849; GO:0006810; GO:0006820; GO:0034220; GO:0055085; GO:0071702; GO:0051234; GO:0006811; GO:0051179; GO:0008150 [GO:0005215]; GO:0003674 [GO:0005829]; GO:0044444; GO:0005737; GO:0044424; GO:0005622; GO:0044464; GO:0005575; GO:0005623 [GO:0005886]; GO:0016020; GO:0044464; GO:0071944; GO:0005575…	54300		Slc12a3	19			4.162	2.05728	100	6.64386	100	0.00617539	6.95572e-17	8.17355e-17
Q6IFU8	Keratin, type I cytoskeletal 17 [OS=Rattus norvegicus]	0	9.966	6	3	25	1	433	48.1	5.02	2343.74	Pf00038, Pf07888	[GO:0002009]; GO:0048729; GO:0060429; GO:0009653; GO:0009888; GO:0032502; GO:0048856; GO:0008150 [GO:0005198]; GO:0003674 [GO:0005200]; GO:0005198; GO:0003674 [GO:0005737]; GO:0044424; GO:0005622; GO:0044464; GO:0005575; GO:0005623 [GO:0005882]; GO:0045111; GO:0099513; GO:0005856; GO:0044430; GO:0099512; GO:0043232; GO:0044446; GO:0099081; GO:0043228; GO:0043229; GO:0044422; GO:0044424; GO:009908…	287702	ENSRNOG00000026371.7	Krt17	10	Formation of the cornified envelope		0.01	-6.64386	0.067	-3.8997	0.01	8.40598e-17	2.44965e-07	8.17355e-17
P62775	Myotrophin [OS=Rattus norvegicus]	0.002	7.682	14	1	11	1	118	12.9	5.52	1566.63	Pf00023, Pf12796, Pf13606, Pf13637, Pf13857	[GO:0005515]; GO:0005488; GO:0003674 [GO:0005634]; GO:0043231; GO:0043227; GO:0043229; GO:0043226; GO:0044424; GO:0005575; GO:0005622; GO:0044464; GO:0005623 [GO:0005737]; GO:0044424; GO:0005622; GO:0044464; GO:0005575; GO:0005623 [GO:0005829]; GO:0044444; GO:0005737; GO:0044424; GO:0005622; GO:0044464; GO:0005575; GO:0005623 [GO:0006584]; GO:0009712; GO:1901564; GO:0018958; GO:0006807; GO:007170…	79215	ENSRNOG00000011857.7	Mtpn	4			3.566	1.83431	0.301	-1.73216	1.072	0.0576723	0.0613181	0.968761
P61149	Fibroblast growth factor 1 [OS=Rattus norvegicus]	0	20.429	48	5	16	5	155	17.4	7.02	1582.6	Pf00167	[GO:0000187]; GO:0032147; GO:0043406; GO:0045860; GO:0043405; GO:0043410; GO:0071902; GO:0001934; GO:0033674; GO:0045859; GO:0043408; GO:0071900; GO:0000165; GO:1902533; GO:0001932; GO:0006468; GO:0031401; GO:0042327; GO:0043549; GO:0051347; GO:1902531; GO:0023014; GO:0035556; GO:0009967; GO:0031399; GO:0042325; GO:0006464; GO:0016310; GO:0032270; GO:0045937; GO:0051338; GO:0043085; GO:0009966; G…	25317	ENSRNOG00000013867.4	Fgf1	18	PI5P, PP2A and IER3 Regulate PI3K/AKT Signaling; PI-3K cascade:FGFR1; SHC-mediated cascade:FGFR1; PI-3K cascade:FGFR2; FRS-mediated FGFR2 signaling; FRS-mediated FGFR3 signaling; SHC-mediated cascade:FGFR3; FRS-mediated FGFR1 signaling; Negative regulation of FGFR3 signaling; Negative regulation of FGFR4 signaling; PI3K Cascade; FGFR4 ligand binding and activation; Negative regulation of FGFR2 si…	MAPK signaling pathway; Rap1 signaling pathway; Regulation of actin cytoskeleton; PI3K-Akt signaling pathway; Pathways in cancer; Ras signaling pathway; Melanoma; Breast cancer; Hippo signaling pathway	0.958	-0.0619024	0.743	-0.428566	0.854	0.999366	0.893028	0.984117
P08289	Alkaline phosphatase, tissue-nonspecific isozyme [OS=Rattus norvegicus]	0.01	4.815	5	2	3	2	524	57.6	6.92	143.38	Pf00245	[GO:0001649]; GO:0001503; GO:0030154; GO:0032501; GO:0048869; GO:0008150; GO:0009987; GO:0032502 [GO:0001958]; GO:0036075; GO:0060350; GO:0001503; GO:0060349; GO:0032501; GO:0009887; GO:0048705; GO:0060348; GO:0008150; GO:0009653; GO:0048513; GO:0001501; GO:0032502; GO:0048856; GO:0048731; GO:0007275 [GO:0003006]; GO:0022414; GO:0032502; GO:0000003; GO:0008150 [GO:0003824]; GO:0003674 [GO:0004035…	25586	ENSRNOG00000013954.5	Alpl	5	Post-translational modification: synthesis of GPI-anchored proteins	Folate biosynthesis; Metabolic pathways; Thiamine metabolism	0.89	-0.168123	0.415	-1.26882	0.369	0.978257	0.247251	0.28306
O70196	prolyl endopeptidase [OS=Rattus norvegicus]	0.016	3.953	2	1	2	1	710	80.7	5.94	208.63	Pf00326, Pf02897	[GO:0004175]; GO:0070011; GO:0008233; GO:0016787; GO:0140096; GO:0003824; GO:0003674 [GO:0004252]; GO:0004175; GO:0008236; GO:0070011; GO:0017171; GO:0008233; GO:0016787; GO:0140096; GO:0003824; GO:0003674 [GO:0005634]; GO:0043231; GO:0043227; GO:0043229; GO:0043226; GO:0044424; GO:0005575; GO:0005622; GO:0044464; GO:0005623 [GO:0005737]; GO:0044424; GO:0005622; GO:0044464; GO:0005575; GO:0005623…	83471		Prep	20		Renin-angiotensin system	0.774	-0.369595	100	6.64386	100	0.939377	6.95572e-17	8.17355e-17
Q5XI72	Eukaryotic translation initiation factor 4H [OS=Rattus norvegicus]	0	11.638	17	2	9	2	248	27.3	7.23	1062.05	Pf00076, Pf13893, Pf14259	[GO:0001731]; GO:0002183; GO:0022618; GO:0002181; GO:0006413; GO:0022613; GO:0034622; GO:0071826; GO:0006412; GO:0044237; GO:0044085; GO:0065003; GO:0043933; GO:0010467; GO:0034645; GO:0043043; GO:0044267; GO:0008152; GO:0009987; GO:0071840; GO:0022607; GO:0016043; GO:0043170; GO:0009059; GO:0044249; GO:0044260; GO:0006518; GO:0043604; GO:1901566; GO:0019538; GO:0008150; GO:0071704; GO:1901576; G…	288599	ENSRNOG00000001454.7	Eif4h	12	GTP hydrolysis and joining of the 60S ribosomal subunit; Ribosomal scanning and start codon recognition; L13a-mediated translational silencing of Ceruloplasmin expression; Translation initiation complex formation		4.265	2.09255	0.343	-1.54372	1.5	0.0132588	0.114666	0.75167
P19139	Casein kinase II subunit alpha [OS=Rattus norvegicus]	0	30.996	20	5	9	5	391	45	7.74	633.96	Pf00069, Pf01633, Pf01636, Pf07714, Pf12484	[GO:0000166]; GO:0036094; GO:1901265; GO:0005488; GO:0097159; GO:1901363; GO:0003674 [GO:0000785]; GO:0044427; GO:0005694; GO:0044446; GO:0043232; GO:0043229; GO:0044422; GO:0044424; GO:0043228; GO:0043226; GO:0005575; GO:0005622; GO:0044464; GO:0005623 [GO:0003674] [GO:0004672]; GO:0016301; GO:0016773; GO:0140096; GO:0016772; GO:0003824; GO:0016740; GO:0003674 [GO:0004674]; GO:0004672; GO:001630…	116549	ENSRNOG00000005276.6	Csnk2a1	3	Receptor Mediated Mitophagy; Condensation of Prometaphase Chromosomes; Synthesis of PC; Cooperation of PDCL (PhLP1) and TRiC/CCT in G-protein beta folding; Regulation of PTEN stability and activity; RUNX1 interacts with co-factors whose precise effect on RUNX1 targets is not known; Regulation of TP53 Activity through Phosphorylation; WNT mediated activation of DVL; Signal transduction by L1	Herpes simplex infection; Tight junction; Ribosome biogenesis in eukaryotes; Measles; Epstein-Barr virus infection; Adherens junction; NF-kappa B signaling pathway; Wnt signaling pathway	1.18	0.238787	0.566	-0.821126	1.373	0.759115	0.602308	0.832914
B0BNF1	Septin-8 [OS=Rattus norvegicus]	0	34.969	21	7	36	3	442	51.2	6.09	3923.21	Pf00735	[GO:0000166]; GO:0036094; GO:1901265; GO:0005488; GO:0097159; GO:1901363; GO:0003674 [GO:0005525]; GO:0032550; GO:0032561; GO:0035639; GO:0001883; GO:0032549; GO:0019001; GO:0032555; GO:0043168; GO:1901265; GO:0001882; GO:0017076; GO:0032553; GO:0043167; GO:0097159; GO:1901363; GO:0036094; GO:0097367; GO:0000166; GO:0005488; GO:0003674 [GO:0005737]; GO:0044424; GO:0005622; GO:0044464; GO:0005575;…	303135		Sept8	10				#VALUE!	0.509	-0.974262			0.480943
P18437	Non-histone chromosomal protein HMG-17 [OS=Rattus norvegicus]	0.015	4.061	13	1	4	1	90	9.4	9.88	419.31		[GO:0000122]; GO:0006357; GO:0006366; GO:0045892; GO:0006355; GO:0006351; GO:0010629; GO:1903507; GO:2000113; GO:0010468; GO:1903506; GO:2000112; GO:0010467; GO:0034645; GO:0097659; GO:0010605; GO:1902679; GO:0010558; GO:0031327; GO:0060255; GO:2001141; GO:0010556; GO:0031326; GO:0043170; GO:0009059; GO:0044249; GO:0044260; GO:0032774; GO:0009892; GO:0051253; GO:0009890; GO:0031324; GO:0019222; G…	114637		Hmgn2	5			0.737	-0.440263	0.63	-0.666576	0.359	0.899239	0.732069	0.25891
Q5U3Z3	isochorismatase domain-containing protein 2 [OS=Rattus norvegicus]	0	22.76	21	2	13	2	210	23.1	7.83	1366.85	Pf00857	[GO:0003824]; GO:0003674 [GO:0005634]; GO:0043231; GO:0043227; GO:0043229; GO:0043226; GO:0044424; GO:0005575; GO:0005622; GO:0044464; GO:0005623 [GO:0005737]; GO:0044424; GO:0005622; GO:0044464; GO:0005575; GO:0005623 [GO:0005739]; GO:0043231; GO:0044444; GO:0043227; GO:0043229; GO:0005737; GO:0044424; GO:0043226; GO:0005622; GO:0044464; GO:0005575; GO:0005623 [GO:0008152]; GO:0008150 [GO:003164…	361501	ENSRNOG00000016829.3	Isoc2b	1			1.438	0.524064	100	6.64386	100	0.77568	6.95572e-17	8.17355e-17
Q80ZG5	Pre-mRNA-splicing factor SLU7 [OS=Rattus norvegicus]	0.024	2.696	2	1	2	1	586	68.3	6.86	148.78	Pf11708	[GO:0000375]; GO:0008380; GO:0006396; GO:0010467; GO:0016070; GO:0043170; GO:0044260; GO:0090304; GO:0071704; GO:0044237; GO:0006139; GO:0008152; GO:0009987; GO:0006725; GO:0034641; GO:0044238; GO:0046483; GO:1901360; GO:0008150; GO:0006807 [GO:0000380]; GO:0000398; GO:0000377; GO:0006397; GO:0000375; GO:0006396; GO:0016071; GO:0008380; GO:0010467; GO:0016070; GO:0043170; GO:0044260; GO:0090304; …	303057	ENSRNOG00000003822.6	Slu7	10	Cleavage of Growing Transcript in the Termination Region ; Transport of Mature mRNA derived from an Intron-Containing Transcript; mRNA 3'-end processing	Spliceosome	1.263	0.336855	0.611	-0.710756	0.772	0.879643	0.704799	0.959308
P61212	ADP-ribosylation factor-like protein 1 [OS=Rattus norvegicus]	0.018	3.638	6	1	4	1	181	20.4	5.72	428.42	Pf00025, Pf00071, Pf00503, Pf01926, Pf04670, Pf08477, Pf09439	[GO:0000139]; GO:0044431; GO:0098588; GO:0098791; GO:0005794; GO:0044444; GO:0044446; GO:0031090; GO:0031984; GO:0012505; GO:0043231; GO:0005737; GO:0044424; GO:0043229; GO:0044422; GO:0016020; GO:0043227; GO:0044464; GO:0005622; GO:0043226; GO:0005575; GO:0005623 [GO:0000166]; GO:0036094; GO:1901265; GO:0005488; GO:0097159; GO:1901363; GO:0003674 [GO:0003924]; GO:0017111; GO:0016462; GO:0016818;…	64187	ENSRNOG00000005763.7	Arl1	7	Retrograde transport at the Trans-Golgi-Network		1.059	0.0827026	100	6.64386	100	0.968757	6.95572e-17	8.17355e-17
Q62785	28 kDa heat- and acid-stable phosphoprotein [OS=Rattus norvegicus]	0	15.356	17	3	14	3	181	20.6	7.39	1827.42	Pf10252	[GO:0003723]; GO:0003676; GO:0097159; GO:1901363; GO:0005488; GO:0003674	64527	ENSRNOG00000000990.7	Pdap1	12	Neutrophil degranulation		1.724	0.78576	0.588	-0.766112	1.199	0.549585	0.658074	0.93007
Q9ERB4	Versican core protein [OS=Rattus norvegicus]	0	16.745	2	4	9	4	2738	299.8	4.58	931.31	Pf00008, Pf00059, Pf00084, Pf00193, Pf07645, Pf07974, Pf12947, Pf14670	[GO:0001501]; GO:0048731; GO:0007275; GO:0048856; GO:0032501; GO:0032502; GO:0008150 [GO:0001649]; GO:0001503; GO:0030154; GO:0032501; GO:0048869; GO:0008150; GO:0009987; GO:0032502 [GO:0001657]; GO:0072164; GO:0035295; GO:0072163; GO:0007275; GO:0048856; GO:0001823; GO:0072073; GO:0032501; GO:0032502; GO:0001822; GO:0060429; GO:0008150; GO:0048513; GO:0072001; GO:0009888; GO:0048731; GO:0001655 …	114122		Vcan	2		Cell adhesion molecules (CAMs)	1.789	0.839153	0.602	-0.732165	0.933	0.436639	0.687916	0.999595
Q9Z2Q1	Protein transport protein Sec31A [OS=Rattus norvegicus]	0	27.24	4	3	12	3	1249	135.2	7.09	1595.57	Pf12931	[GO:0000139]; GO:0044431; GO:0098588; GO:0098791; GO:0005794; GO:0044444; GO:0044446; GO:0031090; GO:0031984; GO:0012505; GO:0043231; GO:0005737; GO:0044424; GO:0043229; GO:0044422; GO:0016020; GO:0043227; GO:0044464; GO:0005622; GO:0043226; GO:0005575; GO:0005623 [GO:0005515]; GO:0005488; GO:0003674 [GO:0005737]; GO:0044424; GO:0005622; GO:0044464; GO:0005575; GO:0005623 [GO:0005768]; GO:0012505…	93646		Sec31a	14	MHC class II antigen presentation; COPII (Coat Protein 2) Mediated Vesicle Transport; Antigen Presentation: Folding, assembly and peptide loading of class I MHC	Protein processing in endoplasmic reticulum	1.961	0.97159	0.707	-0.500218	1.343	0.430156	0.858209	0.855652
Q498E0	Thioredoxin domain-containing protein 12 [OS=Rattus norvegicus]	0.001	7.986	14	2	6	2	170	19	5.4	645.58	Pf00085, Pf13098, Pf13899	[GO:0005783]; GO:0012505; GO:0043231; GO:0044444; GO:0044464; GO:0043227; GO:0043229; GO:0005737; GO:0044424; GO:0005575; GO:0005623; GO:0043226; GO:0005622 [GO:0005788]; GO:0044432; GO:0070013; GO:0005783; GO:0044444; GO:0044446; GO:0043229; GO:0043233; GO:0044424; GO:0012505; GO:0043231; GO:0005737; GO:0044422; GO:0043226; GO:0031974; GO:0005622; GO:0044464; GO:0043227; GO:0005575; GO:0005623 […	298370	ENSRNOG00000008090.6	Txndc12	5		Glutathione metabolism	0.839	-0.253257	100	6.64386	100	0.963531	6.95572e-17	8.17355e-17
Q4G061	Eukaryotic translation initiation factor 3 subunit B [OS=Rattus norvegicus]	0	19.123	7	5	13	5	797	90.9	5.08	1325.79	Pf00076, Pf08662, Pf13893, Pf14259	[GO:0003674] [GO:0003676]; GO:0097159; GO:1901363; GO:0005488; GO:0003674 [GO:0003723]; GO:0003676; GO:0097159; GO:1901363; GO:0005488; GO:0003674 [GO:0003743]; GO:0008135; GO:0003723; GO:0003676; GO:0097159; GO:1901363; GO:0005488; GO:0003674 [GO:0005515]; GO:0005488; GO:0003674 [GO:0005575] [GO:0005737]; GO:0044424; GO:0005622; GO:0044464; GO:0005575; GO:0005623 [GO:0005852]; GO:0043234; GO:004…	288516	ENSRNOG00000001253.6	Eif3b	12	GTP hydrolysis and joining of the 60S ribosomal subunit; Formation of the ternary complex, and subsequently, the 43S complex; Ribosomal scanning and start codon recognition; Formation of a pool of free 40S subunits; L13a-mediated translational silencing of Ceruloplasmin expression; Translation initiation complex formation	RNA transport	1.061	0.0854247		#VALUE!	0.37	0.936794		0.284282
Q9JIX3	Bis(5'-adenosyl)-triphosphatase [OS=Rattus norvegicus]	0.015	4.087	7	1	2	1	150	17.3	6.64	214.03	Pf01230, Pf11969	[GO:0000166]; GO:0036094; GO:1901265; GO:0005488; GO:0097159; GO:1901363; GO:0003674 [GO:0001650]; GO:0044452; GO:0005730; GO:0044428; GO:0031981; GO:0043232; GO:0005634; GO:0044446; GO:0070013; GO:0043228; GO:0043229; GO:0043231; GO:0044422; GO:0044424; GO:0043233; GO:0043226; GO:0043227; GO:0005575; GO:0005622; GO:0044464; GO:0031974; GO:0005623 [GO:0003824]; GO:0003674 [GO:0005634]; GO:0043231…	60398		Fhit	15		Purine metabolism; Non-small cell lung cancer; Small cell lung cancer	0.01	-6.64386	0.835	-0.260152	0.01	8.40598e-17	0.946664	8.17355e-17
Q6AYG3	Exopolyphosphatase PRUNE1 [OS=Rattus norvegicus]	0.01	4.813	8	2	3	2	454	50	5.07	174.72	Pf01368, Pf02833	[GO:0003674] [GO:0004427]; GO:0016462; GO:0016818; GO:0016817; GO:0016787; GO:0003824; GO:0003674 [GO:0005575] [GO:0005634]; GO:0043231; GO:0043227; GO:0043229; GO:0043226; GO:0044424; GO:0005575; GO:0005622; GO:0044464; GO:0005623 [GO:0005737]; GO:0044424; GO:0005622; GO:0044464; GO:0005575; GO:0005623 [GO:0005829]; GO:0044444; GO:0005737; GO:0044424; GO:0005622; GO:0044464; GO:0005575; GO:00056…	310664	ENSRNOG00000021120.5	Prune; Prune1	2		Purine metabolism	0.835	-0.260152	1.423	0.508936	1.188	0.959248	0.893102	0.931052
Q05982	Nucleoside diphosphate kinase A [OS=Rattus norvegicus]	0	97.307	68	8	827	3	152	17.2	6.33	111111	Pf00334	[GO:0000166]; GO:0036094; GO:1901265; GO:0005488; GO:0097159; GO:1901363; GO:0003674 [GO:0000287]; GO:0046872; GO:0043169; GO:0043167; GO:0005488; GO:0003674 [GO:0000977]; GO:0000976; GO:0001012; GO:0044212; GO:1990837; GO:0000975; GO:0003690; GO:0043565; GO:0001067; GO:0003677; GO:0003676; GO:0097159; GO:1901363; GO:0005488; GO:0003674 [GO:0002762]; GO:0002573; GO:0002761; GO:0045638; GO:1902106…	191575	ENSRNOG00000002693.2	Nme1	10	Interconversion of nucleotide di- and triphosphates	Purine metabolism; Metabolic pathways; Pyrimidine metabolism	1.078	0.108357	0.773	-0.37146	1.333	0.960478	0.917356	0.855652
Q3KRD8	eukaryotic translation initiation factor 6 [OS=Rattus norvegicus]	0.012	4.296	4	1	6	1	245	26.6	4.74	586.34	Pf01912	[GO:0000054]; GO:0033750; GO:0042254; GO:0051656; GO:0071428; GO:0008104; GO:0051640; GO:0022613; GO:0051234; GO:0071426; GO:0033036; GO:0051641; GO:0044085; GO:0051179; GO:0006405; GO:0006611; GO:0071166; GO:0071840; GO:0008150; GO:0050658; GO:0051168; GO:0006886; GO:0050657; GO:0051236; GO:0006913; GO:0015031; GO:0034613; GO:0046907; GO:0015931; GO:0006403; GO:0051169; GO:0015833; GO:0045184; G…	305506	ENSRNOG00000049497.2	Eif6	3		Ribosome biogenesis in eukaryotes	1.805	0.851999	100	6.64386	100	0.52975	6.95572e-17	8.17355e-17
Q9ET09-1	magnesium transporter MRS2 homolog, mitochondrial [OS=Rattus norvegicus]	0.074	1.671	2	1	5	1	434	49.3	6.48	660		[GO:0005739]; GO:0043231; GO:0044444; GO:0043227; GO:0043229; GO:0005737; GO:0044424; GO:0043226; GO:0005622; GO:0044464; GO:0005575; GO:0005623 [GO:0005743]; GO:0019866; GO:0031966; GO:0031090; GO:0031967; GO:0044424; GO:0005740; GO:0044429; GO:0016020; GO:0043227; GO:0044422; GO:0031975; GO:0044446; GO:0005622; GO:0044464; GO:0005739; GO:0044444; GO:0005575; GO:0043226; GO:0043229; GO:0005623; …	79032	ENSRNOG00000017545.6	Mrs2	17	Miscellaneous transport and binding events		19.283	4.26926	0.25	-2	4.813	8.40598e-17	0.0216913	0.00961424
P97571	Calpain-1 catalytic subunit [OS=Rattus norvegicus]	0.004	6.11	2	1	2	1	713	82.1	5.66	247.41	Pf00648, Pf01067, Pf13833	[GO:0004198]; GO:0004197; GO:0004175; GO:0008234; GO:0070011; GO:0008233; GO:0016787; GO:0140096; GO:0003824; GO:0003674 [GO:0005509]; GO:0046872; GO:0043169; GO:0043167; GO:0005488; GO:0003674 [GO:0005515]; GO:0005488; GO:0003674 [GO:0005622]; GO:0044464; GO:0005575; GO:0005623 [GO:0005737]; GO:0044424; GO:0005622; GO:0044464; GO:0005575; GO:0005623 [GO:0005739]; GO:0043231; GO:0044444; GO:00432…	29153		Capn1	1		Alzheimer's disease; Apoptosis; Protein processing in endoplasmic reticulum	1.179	0.237564	0.701	-0.512514	0.827	0.920257	0.846491	0.974463
P60123	RuvB-like 1 [OS=Rattus norvegicus]	0.003	7.13	5	2	3	2	456	50.2	6.42		Pf00004, Pf01078, Pf01695, Pf05496, Pf06068, Pf06414, Pf07726, Pf13191, Pf13238, Pf13245, Pf13481	[GO:0000166]; GO:0036094; GO:1901265; GO:0005488; GO:0097159; GO:1901363; GO:0003674 [GO:0000492]; GO:0000491; GO:0022618; GO:0022613; GO:0034622; GO:0071826; GO:0044085; GO:0065003; GO:0043933; GO:0071840; GO:0022607; GO:0016043; GO:0008150; GO:0009987 [GO:0000812]; GO:0097346; GO:0070603; GO:0000790; GO:0044454; GO:1904949; GO:0000785; GO:0000228; GO:0044427; GO:0044428; GO:1902494; GO:0005694;…	65137	ENSRNOG00000013195.6	Ruvbl1	4	Deposition of new CENPA-containing nucleosomes at the centromere; UCH proteinases; Ub-specific processing proteases; DNA Damage Recognition in GG-NER	Wnt signaling pathway	3.413	1.77104	100	6.64386	100	0.0674342	6.95572e-17	8.17355e-17
Q5U204	ragulator complex protein LAMTOR3 [OS=Rattus norvegicus]	0.011	4.677	9	1	15	1	124	13.6	7.34	1524.51	Pf08923	[GO:0000186]; GO:0032147; GO:0043406; GO:0045860; GO:0043405; GO:0043410; GO:0071902; GO:0001934; GO:0033674; GO:0045859; GO:0043408; GO:0071900; GO:0000165; GO:1902533; GO:0001932; GO:0006468; GO:0031401; GO:0042327; GO:0043549; GO:0051347; GO:1902531; GO:0023014; GO:0035556; GO:0009967; GO:0031399; GO:0042325; GO:0006464; GO:0016310; GO:0032270; GO:0045937; GO:0051338; GO:0043085; GO:0009966; G…	362045	ENSRNOG00000010552.5	Lamtor3	2	Neutrophil degranulation; mTORC1-mediated signalling; Macroautophagy; TP53 Regulates Metabolic Genes; Regulation of PTEN gene transcription; MAP2K and MAPK activation; Interleukin-20 family signaling; Energy dependent regulation of mTOR by LKB1-AMPK	MAPK signaling pathway; mTOR signaling pathway	2.801	1.48594	0.609	-0.715486	1.705	0.0886075	0.700095	0.629387
Q711G3	Isoamyl acetate-hydrolyzing esterase 1 homolog [OS=Rattus norvegicus]	0.011	4.524	4	1	4	1	249	28	5.95	478.92	Pf00657, Pf13472	[GO:0004518]; GO:0016788; GO:0016787; GO:0003824; GO:0003674 [GO:0006629]; GO:0044238; GO:0071704; GO:0008152; GO:0008150 [GO:0016042]; GO:0006629; GO:1901575; GO:0044238; GO:0071704; GO:0009056; GO:0008152; GO:0008150 [GO:0016787]; GO:0003824; GO:0003674 [GO:0016788]; GO:0016787; GO:0003824; GO:0003674 [GO:0042578]; GO:0016788; GO:0016787; GO:0003824; GO:0003674 [GO:0043765]; GO:0004520; GO:0004…	298917	ENSRNOG00000060853.1	Iah1	6			1.566	0.647084	0.622	-0.685014	0.974	0.668364	0.717155	0.999595
Q9ES54	Nuclear protein localization protein 4 homolog [OS=Rattus norvegicus]	0	22	10	3	7	3	608	68	6.49	849.32	Pf05020, Pf05021, Pf11543	[GO:0005515]; GO:0005488; GO:0003674 [GO:0005634]; GO:0043231; GO:0043227; GO:0043229; GO:0043226; GO:0044424; GO:0005575; GO:0005622; GO:0044464; GO:0005623 [GO:0005737]; GO:0044424; GO:0005622; GO:0044464; GO:0005575; GO:0005623 [GO:0005783]; GO:0012505; GO:0043231; GO:0044444; GO:0044464; GO:0043227; GO:0043229; GO:0005737; GO:0044424; GO:0005575; GO:0005623; GO:0043226; GO:0005622 [GO:0005829…	140639		Nploc4	10		Protein processing in endoplasmic reticulum	0.634	-0.657445		#VALUE!	0.134	0.773937		0.00116454
Q9EPJ3	28S ribosomal protein S26, mitochondrial [OS=Rattus norvegicus]	0.003	6.487	10	2	4	2	200	23.3	9.96	394.91	Pf14943	[GO:0003723]; GO:0003676; GO:0097159; GO:1901363; GO:0005488; GO:0003674 [GO:0005654]; GO:0031981; GO:0044428; GO:0070013; GO:0005634; GO:0044446; GO:0043229; GO:0043233; GO:0044424; GO:0043231; GO:0044422; GO:0043226; GO:0031974; GO:0005622; GO:0044464; GO:0043227; GO:0005575; GO:0005623 [GO:0005739]; GO:0043231; GO:0044444; GO:0043227; GO:0043229; GO:0005737; GO:0044424; GO:0043226; GO:0005622;…	362216	ENSRNOG00000021224.4	Mrps26	3	Mitochondrial translation termination; Mitochondrial translation elongation		0.01	-6.64386	0.673	-0.571322	0.01	8.40598e-17	0.804313	8.17355e-17
P46844	Biliverdin reductase A [OS=Rattus norvegicus]	0	20.987	26	7	20	7	295	33.5	6.13	1550.06	Pf01408, Pf03447, Pf09166	[GO:0004074]; GO:0016628; GO:0016627; GO:0016491; GO:0003824; GO:0003674 [GO:0005737]; GO:0044424; GO:0005622; GO:0044464; GO:0005575; GO:0005623 [GO:0005829]; GO:0044444; GO:0005737; GO:0044424; GO:0005622; GO:0044464; GO:0005575; GO:0005623 [GO:0008270]; GO:0046914; GO:0046872; GO:0043169; GO:0043167; GO:0005488; GO:0003674 [GO:0016491]; GO:0003824; GO:0003674 [GO:0042167]; GO:0006787; GO:00421…	116599		Blvra	3		Porphyrin and chlorophyll metabolism	10.467	3.38778	0.294	-1.76611	1.479	1.12406e-07	0.0542442	0.771787
P08050	Gap junction alpha-1 protein [OS=Rattus norvegicus]	0	25.405	22	5	25	5	382	43	8.76	2262.96	Pf00029, Pf03508, Pf10582	[GO:0000139]; GO:0044431; GO:0098588; GO:0098791; GO:0005794; GO:0044444; GO:0044446; GO:0031090; GO:0031984; GO:0012505; GO:0043231; GO:0005737; GO:0044424; GO:0043229; GO:0044422; GO:0016020; GO:0043227; GO:0044464; GO:0005622; GO:0043226; GO:0005575; GO:0005623 [GO:0001649]; GO:0001503; GO:0030154; GO:0032501; GO:0048869; GO:0008150; GO:0009987; GO:0032502 [GO:0001701]; GO:0043009; GO:0009792;…	24392	ENSRNOG00000000805.6	Gja1	20	Microtubule-dependent trafficking of connexons from Golgi to the plasma membrane; c-src mediated regulation of Cx43 function and closure of gap junctions; Formation of annular gap junctions	Gap junction; Arrhythmogenic right ventricular cardiomyopathy (ARVC)	1.551	0.633199	0.218	-2.1976	0.499	0.678397	0.00911197	0.6012
Q68FS2	COP9 signalosome complex subunit 4 [OS=Rattus norvegicus]	0	16.872	14	4	13	4	406	46.3	5.85	1446.75	Pf01399	[GO:0000338]; GO:0070646; GO:0006508; GO:0070647; GO:0019538; GO:0006464; GO:0043170; GO:0044238; GO:1901564; GO:0036211; GO:0044267; GO:0071704; GO:0008152; GO:0006807; GO:0043412; GO:0044260; GO:0008150; GO:0044237; GO:0009987 [GO:0005515]; GO:0005488; GO:0003674 [GO:0005634]; GO:0043231; GO:0043227; GO:0043229; GO:0043226; GO:0044424; GO:0005575; GO:0005622; GO:0044464; GO:0005623 [GO:0005737]…	360915	ENSRNOG00000023650.5	Cops4	14	DNA Damage Recognition in GG-NER; Cargo recognition for clathrin-mediated endocytosis; Formation of TC-NER Pre-Incision Complex; Neddylation		0.704	-0.506353		#VALUE!	0.196	0.882909		0.0147979
P05982	NAD(P)H dehydrogenase [quinone] 1 [OS=Rattus norvegicus]	0.017	3.679	4	1	2	1	274	30.9	8.43	253.03	Pf02525, Pf03358	[GO:0003723]; GO:0003676; GO:0097159; GO:1901363; GO:0005488; GO:0003674 [GO:0003955]; GO:0016655; GO:0016651; GO:0016491; GO:0003824; GO:0003674 [GO:0004784]; GO:0016209; GO:0016721; GO:0003674; GO:0016491; GO:0003824 [GO:0005737]; GO:0044424; GO:0005622; GO:0044464; GO:0005575; GO:0005623 [GO:0005829]; GO:0044444; GO:0005737; GO:0044424; GO:0005622; GO:0044464; GO:0005575; GO:0005623 [GO:000680…	24314	ENSRNOG00000012772.5	Nqo1	19	Regulation of ornithine decarboxylase (ODC)	Ubiquinone and other terpenoid-quinone biosynthesis	1.599	0.67717	0.226	-2.14561	0.361	0.639652	0.0116661	0.264355
P35559	insulin-degrading enzyme [OS=Rattus norvegicus]	0	16.206	5	4	11	4	1019	117.6	6.61	1099.25	Pf00675, Pf05193	[GO:0000166]; GO:0036094; GO:1901265; GO:0005488; GO:0097159; GO:1901363; GO:0003674 [GO:0001540]; GO:0042277; GO:0033218; GO:0005488; GO:0003674 [GO:0003824]; GO:0003674 [GO:0004222]; GO:0004175; GO:0008237; GO:0070011; GO:0008233; GO:0016787; GO:0140096; GO:0003824; GO:0003674 [GO:0005102]; GO:0005515; GO:0005488; GO:0003674 [GO:0005524]; GO:0032559; GO:0035639; GO:0030554; GO:0032555; GO:00431…	25700	ENSRNOG00000016833.7	Ide	1		Alzheimer's disease	0.961	-0.0573917	1.435	0.521051	1.942	0.965432	0.891844	0.468762
P13852	Major prion protein [OS=Rattus norvegicus]	0.025	2.66	4	1	10	1	254	27.8	9.23	641.83	Pf00377, Pf11587	[GO:0001540]; GO:0042277; GO:0033218; GO:0005488; GO:0003674 [GO:0001933]; GO:0001932; GO:0006468; GO:0031400; GO:0042326; GO:0031399; GO:0042325; GO:0006464; GO:0016310; GO:0032269; GO:0045936; GO:0032268; GO:0019220; GO:0036211; GO:0044267; GO:0006796; GO:0031324; GO:0051248; GO:0010563; GO:0031323; GO:0051246; GO:0051174; GO:0019538; GO:0043412; GO:0044260; GO:0006793; GO:0009892; GO:0044237; …	24686	ENSRNOG00000021259.2	Prnp	3		Prion diseases	1.109	0.149259	1.087	0.120352	1.206	0.946839	0.992193	0.923951
P21775-1	3-ketoacyl-CoA thiolase A, peroxisomal [OS=Rattus norvegicus]	0	15.656	12	3	8	3	424	43.8	8.22	887.7	Pf00108, Pf02803, Pf08541	[GO:0000038]; GO:0006631; GO:0032787; GO:0044255; GO:0019752; GO:0006629; GO:0044237; GO:0043436; GO:0044238; GO:0071704; GO:0008152; GO:0009987; GO:0006082; GO:0008150; GO:0044281 [GO:0003824]; GO:0003674 [GO:0003988]; GO:0016408; GO:0016747; GO:0016746; GO:0016740; GO:0003824; GO:0003674 [GO:0005739]; GO:0043231; GO:0044444; GO:0043227; GO:0043229; GO:0005737; GO:0044424; GO:0043226; GO:0005622…	24157		Acaa1a; Acaa1	8		Fatty acid metabolism; Fatty acid degradation; Metabolic pathways; Valine, leucine and isoleucine degradation; Biosynthesis of unsaturated fatty acids; PPAR signaling pathway; alpha-Linolenic acid metabolism; Peroxisome	2.659	1.41088	0.569	-0.813499	1.513	0.17815	0.609566	0.742441
Q6XFR6	Glycophorin-C [OS=Rattus norvegicus]	0.001	8.149	27	1	2	1	95	10.4	5.06	285.04		[GO:0004872]; GO:0060089; GO:0003674 [GO:0005102]; GO:0005515; GO:0005488; GO:0003674 [GO:0005886]; GO:0016020; GO:0044464; GO:0071944; GO:0005575; GO:0005623 [GO:0005887]; GO:0016021; GO:0031226; GO:0031224; GO:0044459; GO:0044425; GO:0005886; GO:0044464; GO:0005575; GO:0016020; GO:0071944; GO:0005623 [GO:0005913]; GO:0005911; GO:0005912; GO:0030054; GO:0070161; GO:0005575 [GO:0007156]; GO:00987…	364837	ENSRNOG00000029939.3	Gypc	18		Malaria	0.01	-6.64386	100	6.64386		8.40598e-17	6.95572e-17
P07154	Cathepsin L1 [OS=Rattus norvegicus]	0	11.682	20	3	6	3	334	37.6	6.83	700.14	Pf00112, Pf08246	[GO:0001968]; GO:0005515; GO:0005488; GO:0003674 [GO:0002250]; GO:0006955; GO:0002376; GO:0050896; GO:0008150 [GO:0004177]; GO:0008238; GO:0070011; GO:0008233; GO:0016787; GO:0140096; GO:0003824; GO:0003674 [GO:0004197]; GO:0004175; GO:0008234; GO:0070011; GO:0008233; GO:0016787; GO:0140096; GO:0003824; GO:0003674 [GO:0005518]; GO:0032403; GO:0005515; GO:0044877; GO:0005488; GO:0003674 [GO:000557…	25697	ENSRNOG00000018566.6	Ctsl1; Ctsl	17	MHC class II antigen presentation; Activation of Matrix Metalloproteinases; RUNX1 regulates transcription of genes involved in differentiation of keratinocytes	Antigen processing and presentation; Apoptosis; Rheumatoid arthritis; Lysosome; Proteoglycans in cancer; Phagosome	1.654	0.725959	1.169	0.225275	2.525	0.578241	0.984577	0.228152
Q9WVR3-1	Phosphatidylinositol 3,4,5-trisphosphate 5-phosphatase 2 [OS=Rattus norvegicus]	0.017	3.7	2	1	1	1	1257	139.1	6.48		Pf00017, Pf00536, Pf03372, Pf07647	[GO:0001958]; GO:0036075; GO:0060350; GO:0001503; GO:0060349; GO:0032501; GO:0009887; GO:0048705; GO:0060348; GO:0008150; GO:0009653; GO:0048513; GO:0001501; GO:0032502; GO:0048856; GO:0048731; GO:0007275 [GO:0002376]; GO:0008150 [GO:0003779]; GO:0008092; GO:0005515; GO:0005488; GO:0003674 [GO:0004445]; GO:0046030; GO:0052745; GO:0016791; GO:0042578; GO:0016788; GO:0016787; GO:0003824; GO:0003674…	65038		Inppl1	1		B cell receptor signaling pathway; Inositol phosphate metabolism; Fc gamma R-mediated phagocytosis; Phosphatidylinositol signaling system; Insulin signaling pathway	1.825	0.867896	100	6.64386	100	0.278014	6.95572e-17	8.17355e-17
Q5XIG8	Serine-threonine kinase receptor-associated protein [OS=Rattus norvegicus]	0	12.915	12	3	6	3	350	38.4	5.12	518.45	Pf00400	[GO:0000122]; GO:0006357; GO:0006366; GO:0045892; GO:0006355; GO:0006351; GO:0010629; GO:1903507; GO:2000113; GO:0010468; GO:1903506; GO:2000112; GO:0010467; GO:0034645; GO:0097659; GO:0010605; GO:1902679; GO:0010558; GO:0031327; GO:0060255; GO:2001141; GO:0010556; GO:0031326; GO:0043170; GO:0009059; GO:0044249; GO:0044260; GO:0032774; GO:0009892; GO:0051253; GO:0009890; GO:0031324; GO:0019222; G…	297699	ENSRNOG00000007134.6	Strap	4	Downregulation of TGF-beta receptor signaling	RNA transport	3.298	1.72159		#VALUE!	0.294	0.0859396		0.119482
Q498S6	Zinc finger CCHC domain-containing protein 2 [OS=Rattus norvegicus]	0.09	1.461	1	1	2	1	1168	124.7	6.83	112.37	Pf00098, Pf05109, Pf09606	[GO:0001104]; GO:0001076; GO:0003712; GO:0000989; GO:0000988; GO:0140110; GO:0003674 [GO:0003676]; GO:0097159; GO:1901363; GO:0005488; GO:0003674 [GO:0005737]; GO:0044424; GO:0005622; GO:0044464; GO:0005575; GO:0005623 [GO:0006357]; GO:0006355; GO:0006366; GO:0006351; GO:0010468; GO:1903506; GO:2000112; GO:0010467; GO:0034645; GO:0097659; GO:0060255; GO:2001141; GO:0010556; GO:0031326; GO:0043170…	304695	ENSRNOG00000002882.8	Zcchc2	13			0.596	-0.746616	0.837	-0.2567	0.498	0.724523	0.946664	0.6012
O88884	A-kinase anchor protein 1, mitochondrial [OS=Rattus norvegicus]	0.004	6.212	2	2	8	2	854	91.7	5.05	642.26	Pf00013, Pf00567, Pf13014	[GO:0003676]; GO:0097159; GO:1901363; GO:0005488; GO:0003674 [GO:0003723]; GO:0003676; GO:0097159; GO:1901363; GO:0005488; GO:0003674 [GO:0005739]; GO:0043231; GO:0044444; GO:0043227; GO:0043229; GO:0005737; GO:0044424; GO:0043226; GO:0005622; GO:0044464; GO:0005575; GO:0005623 [GO:0005741]; GO:0031966; GO:0031968; GO:0005740; GO:0031090; GO:0044429; GO:0019867; GO:0031967; GO:0044424; GO:0098588…	114124		Akap1	10			2.07	1.04963	100	6.64386	100	0.391696	6.95572e-17	8.17355e-17
Q925G0	RNA-binding protein 3 [OS=Rattus norvegicus]	0.025	2.84	21	1	2	1	155	16.8	7.58	125.11	Pf00076, Pf13893, Pf14259	[GO:0003676]; GO:0097159; GO:1901363; GO:0005488; GO:0003674 [GO:0003723]; GO:0003676; GO:0097159; GO:1901363; GO:0005488; GO:0003674 [GO:0005515]; GO:0005488; GO:0003674 [GO:0005634]; GO:0043231; GO:0043227; GO:0043229; GO:0043226; GO:0044424; GO:0005575; GO:0005622; GO:0044464; GO:0005623 [GO:0005654]; GO:0031981; GO:0044428; GO:0070013; GO:0005634; GO:0044446; GO:0043229; GO:0043233; GO:004442…	114488		Rbm3	X			1.811	0.856787	100	6.64386	100	0.49003	6.95572e-17	8.17355e-17
P49744	Thrombospondin-4 [OS=Rattus norvegicus]	0	34.646	9	8	24	8	980	108.1	4.75	2842.53	Pf02412, Pf05735, Pf07645, Pf11598, Pf12947	[GO:0001938]; GO:0001935; GO:0001936; GO:0050679; GO:0050673; GO:0050678; GO:0008284; GO:0008283; GO:0042127; GO:0048522; GO:0008150; GO:0050794; GO:0009987; GO:0048518; GO:0050789; GO:0065007 [GO:0001968]; GO:0005515; GO:0005488; GO:0003674 [GO:0005178]; GO:0005102; GO:0032403; GO:0050839; GO:0005515; GO:0044877; GO:0005488; GO:0003674 [GO:0005509]; GO:0046872; GO:0043169; GO:0043167; GO:0005488…	29220		Thbs4	2			2.102	1.07176		#VALUE!	0.598	0.205561		0.779869
Q9QW07	1-phosphatidylinositol 4,5-bisphosphate phosphodiesterase beta-4 [OS=Rattus norvegicus]	0	8.816	3	2	6	2	1175	134.4	6.84	464.34	Pf00168, Pf00387, Pf00388, Pf01576, Pf02463, Pf06631, Pf08703, Pf09279, Pf12128, Pf12474	[GO:0003774]; GO:0017111; GO:0016462; GO:0016818; GO:0016817; GO:0016787; GO:0003824; GO:0003674 [GO:0004435]; GO:0004629; GO:0004620; GO:0008081; GO:0016298; GO:0042578; GO:0016788; GO:0016787; GO:0003824; GO:0003674 [GO:0004674]; GO:0004672; GO:0016301; GO:0016773; GO:0140096; GO:0016772; GO:0003824; GO:0016740; GO:0003674 [GO:0004871]; GO:0003674 [GO:0005509]; GO:0046872; GO:0043169; GO:004316…	25031		Plcb4	3		Oxytocin signaling pathway; GnRH signaling pathway; Pancreatic secretion; Calcium signaling pathway; Sphingolipid signaling pathway; Adrenergic signaling in cardiomyocytes; Endocrine and other factor-regulated calcium reabsorption; Alzheimer's disease; Gap junction; Chagas disease (American trypanosomiasis); AGE-RAGE signaling pathway in diabetic complications; Retrograde endocannabinoid signalin…	3.359	1.74803	0.16	-2.64386	0.574	0.0729171	0.000996982	0.737044
Q7TQ94	Deaminated glutathione amidase [OS=Rattus norvegicus]	0	14.98	13	2	4	2	327	36.1	7.03	694.57	Pf00795	[GO:0005634]; GO:0043231; GO:0043227; GO:0043229; GO:0043226; GO:0044424; GO:0005575; GO:0005622; GO:0044464; GO:0005623 [GO:0005737]; GO:0044424; GO:0005622; GO:0044464; GO:0005575; GO:0005623 [GO:0005739]; GO:0043231; GO:0044444; GO:0043227; GO:0043229; GO:0005737; GO:0044424; GO:0043226; GO:0005622; GO:0044464; GO:0005575; GO:0005623 [GO:0006807]; GO:0008152; GO:0008150 [GO:0008418]; GO:001681…	289222		Nit1	13			0.798	-0.325539	100	6.64386	100	0.932986	6.95572e-17	8.17355e-17
P63036	DnaJ homolog subfamily A member 1 [OS=Rattus norvegicus]	0.01	4.723	3	1	4	1	397	44.8	7.08	515.89	Pf00226, Pf00684, Pf01556	[GO:0000151]; GO:0044424; GO:1990234; GO:0005622; GO:0044464; GO:1902494; GO:0005575; GO:0005623; GO:0032991 [GO:0001664]; GO:0005102; GO:0005515; GO:0005488; GO:0003674 [GO:0001671]; GO:0008047; GO:0060590; GO:0030234; GO:0060589; GO:0098772; GO:0003674 [GO:0005515]; GO:0005488; GO:0003674 [GO:0005524]; GO:0032559; GO:0035639; GO:0030554; GO:0032555; GO:0043168; GO:1901265; GO:0017076; GO:003255…	65028	ENSRNOG00000007029.3	Dnaja1	5	HSP90 chaperone cycle for steroid hormone receptors (SHR)	Protein processing in endoplasmic reticulum	0.61	-0.713119	100	6.64386	100	0.73118	6.95572e-17	8.17355e-17
Q62689	Tyrosine-protein kinase JAK2 [OS=Rattus norvegicus]	0.05	1.931	1	1	2	1	1132	130.5	7.37	171.43	Pf00017, Pf00069, Pf07714, Pf14531	[GO:0000166]; GO:0036094; GO:1901265; GO:0005488; GO:0097159; GO:1901363; GO:0003674 [GO:0000186]; GO:0032147; GO:0043406; GO:0045860; GO:0043405; GO:0043410; GO:0071902; GO:0001934; GO:0033674; GO:0045859; GO:0043408; GO:0071900; GO:0000165; GO:1902533; GO:0001932; GO:0006468; GO:0031401; GO:0042327; GO:0043549; GO:0051347; GO:1902531; GO:0023014; GO:0035556; GO:0009967; GO:0031399; GO:0042325; …	24514	ENSRNOG00000059968.1	Jak2	1	G beta:gamma signalling through PI3Kgamma; Regulation of IFNG signaling; Signaling by Leptin; MAPK1 (ERK2) activation; MAPK3 (ERK1) activation; Interleukin-4 and 13 signaling; Signaling by SCF-KIT; Growth hormone receptor signaling; RAF activation; Factors involved in megakaryocyte development and platelet production; Cyclin D associated events in G1; Interleukin-35 Signalling; Interleukin recept…	Herpes simplex infection; Measles; AGE-RAGE signaling pathway in diabetic complications; Tuberculosis; Influenza A; Prolactin signaling pathway; Leishmaniasis; Signaling pathways regulating pluripotency of stem cells; PI3K-Akt signaling pathway; EGFR tyrosine kinase inhibitor resistance; Cholinergic synapse; Toxoplasmosis; Jak-STAT signaling pathway; Adipocytokine signaling pathway; Chemokine sig…	1.342	0.424385	100	6.64386	100	0.811466	6.95572e-17	8.17355e-17
Q62698	Cytoplasmic dynein 1 light intermediate chain 2 [OS=Rattus norvegicus]	0	14.003	13	3	4	3	497	54.7	5.76	308.3	Pf05783	[GO:0000166]; GO:0036094; GO:1901265; GO:0005488; GO:0097159; GO:1901363; GO:0003674 [GO:0000226]; GO:0007010; GO:0007017; GO:0006996; GO:0009987; GO:0016043; GO:0008150; GO:0071840 [GO:0000776]; GO:0000775; GO:0043232; GO:0043234; GO:0044427; GO:0098687; GO:0043228; GO:0043229; GO:0032991; GO:0005694; GO:0044446; GO:0043226; GO:0044424; GO:0005575; GO:0044422; GO:0005622; GO:0044464; GO:0005623 …	81655	ENSRNOG00000025791.7	Dync1li2	19	Amplification of signal from unattached kinetochores via a MAD2 inhibitory signal; HSP90 chaperone cycle for steroid hormone receptors (SHR); RHO GTPases Activate Formins; Resolution of Sister Chromatid Cohesion; Separation of Sister Chromatids; MHC class II antigen presentation; COPI-independent Golgi-to-ER retrograde traffic; COPI-mediated anterograde transport	Vasopressin-regulated water reabsorption; Salmonella infection; Phagosome	2.153	1.10635	100	6.64386	100	0.242605	6.95572e-17	8.17355e-17
Q4V7C6	GMP synthase [glutamine-hydrolyzing] [OS=Rattus norvegicus]	0	10.993	10	4	4	4	693	76.7	6.64	150.05	Pf00117, Pf00733, Pf00958, Pf01171, Pf02540, Pf03054, Pf06508, Pf07722	[GO:0000166]; GO:0036094; GO:1901265; GO:0005488; GO:0097159; GO:1901363; GO:0003674 [GO:0003921]; GO:0016879; GO:0016874; GO:0003824; GO:0003674 [GO:0003922]; GO:0016884; GO:0016879; GO:0016874; GO:0003824; GO:0003674 [GO:0004066]; GO:0016884; GO:0016879; GO:0016874; GO:0003824; GO:0003674 [GO:0005524]; GO:0032559; GO:0035639; GO:0030554; GO:0032555; GO:0043168; GO:1901265; GO:0017076; GO:003255…	295088		Gmps	2		Purine metabolism; Drug metabolism - other enzymes; Metabolic pathways	1.483	0.568519	0.541	-0.8863	0.802	0.712882	0.55026	0.964773
P08699	Galectin-3 [OS=Rattus norvegicus]	0	12.515	8	2	9	2	262	27.2	8.57	537.6	Pf00337	[GO:0001501]; GO:0048731; GO:0007275; GO:0048856; GO:0032501; GO:0032502; GO:0008150 [GO:0001772]; GO:0044459; GO:0005886; GO:0044425; GO:0044464; GO:0016020; GO:0071944; GO:0005575; GO:0005623 [GO:0002376]; GO:0008150 [GO:0002548]; GO:0030595; GO:0071674; GO:0097529; GO:0050900; GO:0060326; GO:0002376; GO:0016477; GO:0006935; GO:0070887; GO:0008150; GO:0048870; GO:0042221; GO:0042330; GO:0051716…	83781	ENSRNOG00000010645.5	Lgals3	15	Neutrophil degranulation		1.864	0.898402	0.598	-0.741783	1.115	0.484284	0.682495	0.961265
P97849	long-chain fatty acid transport protein 1 [OS=Rattus norvegicus]	0	38.078	20	8	17	8	646	71.2	8.46	2130.78	Pf00501, Pf13193	[GO:0000166]; GO:0036094; GO:1901265; GO:0005488; GO:0097159; GO:1901363; GO:0003674 [GO:0001579]; GO:0015908; GO:0006869; GO:0015718; GO:0010876; GO:0071702; GO:0046942; GO:0033036; GO:0006810; GO:0015711; GO:0015849; GO:0051179; GO:0051234; GO:0006820; GO:0008150; GO:0006811 [GO:0001676]; GO:0006631; GO:0032787; GO:0044255; GO:0019752; GO:0006629; GO:0044237; GO:0043436; GO:0044238; GO:0071704;…	94172		Slc27a1	16			0.534	-0.905088	0.411	-1.28279	0.453	0.580123	0.23824	0.47472
Q5U2R0	Methionine adenosyltransferase 2 subunit beta [OS=Rattus norvegicus]	0.002	7.727	7	2	4	2	334	37.4	6.95	363.6	Pf00106, Pf01370, Pf02719, Pf04321, Pf07993, Pf13460	[GO:0003674] [GO:0003824]; GO:0003674 [GO:0005575] [GO:0005634]; GO:0043231; GO:0043227; GO:0043229; GO:0043226; GO:0044424; GO:0005575; GO:0005622; GO:0044464; GO:0005623 [GO:0005739]; GO:0043231; GO:0044444; GO:0043227; GO:0043229; GO:0005737; GO:0044424; GO:0043226; GO:0005622; GO:0044464; GO:0005575; GO:0005623 [GO:0006556]; GO:0009108; GO:0044272; GO:0046500; GO:1901576; GO:0006732; GO:00511…	683630	ENSRNOG00000003177.7	Mat2b	10		Biosynthesis of amino acids; Metabolic pathways; Cysteine and methionine metabolism	0.268	-1.8997	100	6.64386	100	0.0878071	6.95572e-17	8.17355e-17
P08649	Complement C4 [OS=Rattus norvegicus]	0	26.889	4	5	11	5	1737	192	7.33	1397.99	Pf00207, Pf01759, Pf01821, Pf01835, Pf07677, Pf07678, Pf07703, Pf10569, Pf11974, Pf13249	[GO:0002376]; GO:0008150 [GO:0003674] [GO:0004866]; GO:0030414; GO:0061135; GO:0004857; GO:0061134; GO:0030234; GO:0098772; GO:0003674 [GO:0005515]; GO:0005488; GO:0003674 [GO:0005576]; GO:0005575 [GO:0005615]; GO:0044421; GO:0005575; GO:0005576 [GO:0006954]; GO:0006952; GO:0006950; GO:0050896; GO:0008150 [GO:0006956]; GO:0002252; GO:0002253; GO:0006959; GO:0072376; GO:0002376; GO:0050778; GO:000…	24233		C4a	20		Systemic lupus erythematosus; Pertussis; Staphylococcus aureus infection; Complement and coagulation cascades	0.927	-0.109359	0.973	-0.0394883	0.912	0.999366	0.992193	0.999595
P21531	60S ribosomal protein L3 [OS=Rattus norvegicus]	0	13.152	7	3	10	3	403	46.1	10.21	977.67	Pf00297	[GO:0000027]; GO:0022618; GO:0042255; GO:0042273; GO:0022613; GO:0034622; GO:0071826; GO:0042254; GO:0070925; GO:0044085; GO:0065003; GO:0043933; GO:0006996; GO:0022607; GO:0071840; GO:0016043; GO:0008150; GO:0009987 [GO:0003723]; GO:0003676; GO:0097159; GO:1901363; GO:0005488; GO:0003674 [GO:0003735]; GO:0005198; GO:0003674 [GO:0005622]; GO:0044464; GO:0005575; GO:0005623 [GO:0005634]; GO:004323…	300079	ENSRNOG00000016896.8	Rpl3	7	SRP-dependent cotranslational protein targeting to membrane; Formation of a pool of free 40S subunits; Major pathway of rRNA processing in the nucleolus and cytosol; GTP hydrolysis and joining of the 60S ribosomal subunit; Nonsense Mediated Decay (NMD) enhanced by the Exon Junction Complex (EJC); Nonsense Mediated Decay (NMD) independent of the Exon Junction Complex (EJC); L13a-mediated translati…	Ribosome	3.368	1.75189	0.821	-0.284546	1.881	0.0725728	0.946664	0.506322
Q9EST6	Acidic leucine-rich nuclear phosphoprotein 32 family member B [OS=Rattus norvegicus]	0	18.204	14	4	13	2	272	31	3.99	1277.29	Pf12799, Pf13855, Pf14580	[GO:0001944]; GO:0048731; GO:0072358; GO:0007275; GO:0048856; GO:0072359; GO:0032501; GO:0032502; GO:0008150 [GO:0003674] [GO:0005515]; GO:0005488; GO:0003674 [GO:0005575] [GO:0005634]; GO:0043231; GO:0043227; GO:0043229; GO:0043226; GO:0044424; GO:0005575; GO:0005622; GO:0044464; GO:0005623 [GO:0005730]; GO:0031981; GO:0043232; GO:0044428; GO:0070013; GO:0043228; GO:0043229; GO:0005634; GO:00444…	170724		Anp32b	5			2.316	1.21164	1.034	0.0482362	1.426	0.118442	0.999574	0.805399
P26770	adenylate cyclase type 4 [OS=Rattus norvegicus]	0.025	2.664	1	1	18	1	1064	118.7	7.9	1243.03	Pf00211, Pf06327	[GO:0000166]; GO:0036094; GO:1901265; GO:0005488; GO:0097159; GO:1901363; GO:0003674 [GO:0004016]; GO:0009975; GO:0016849; GO:0003824; GO:0016829; GO:0003674 [GO:0004383]; GO:0009975; GO:0016849; GO:0003824; GO:0016829; GO:0003674 [GO:0005524]; GO:0032559; GO:0035639; GO:0030554; GO:0032555; GO:0043168; GO:1901265; GO:0017076; GO:0032553; GO:0043167; GO:0097159; GO:1901363; GO:0000166; GO:0097367…	54223		Adcy4	15			2.647	1.40436	0.187	-2.41889	0.846	0.206268	0.0033324	0.984117
P08483	Muscarinic acetylcholine receptor M3 [OS=Rattus norvegicus]	0.068	1.728	4	1	1	1	589	66	9.07		Pf00001, Pf10320, Pf10328	[GO:0003056]; GO:0006940; GO:0014829; GO:0019229; GO:0006937; GO:0006939; GO:0042310; GO:0097746; GO:1903522; GO:0006936; GO:0090257; GO:0097756; GO:0035296; GO:0050880; GO:0008015; GO:0044057; GO:0003012; GO:0035150; GO:0003018; GO:0003013; GO:0003008; GO:0051239; GO:0090066; GO:0032501; GO:0050789; GO:0065008; GO:0008150; GO:0065007 [GO:0003796]; GO:0004553; GO:0061783; GO:0016798; GO:0003824; …	24260	ENSRNOG00000049410.2	Chrm3	17	Gastrin-CREB signalling pathway via PKC and MAPK; Muscarinic acetylcholine receptors	Pancreatic secretion; Calcium signaling pathway; Neuroactive ligand-receptor interaction; Regulation of actin cytoskeleton; Cholinergic synapse; Taste transduction; Gastric acid secretion; Salivary secretion; Insulin secretion	3.585	1.84197	100	6.64386	100	0.02701	6.95572e-17	8.17355e-17
Q8VIJ5	protein O-GlcNAcase [OS=Rattus norvegicus]	0.054	1.847	1	1	1	1	916	102.9	4.92		Pf07555	[GO:0004402]; GO:0061733; GO:0034212; GO:0008080; GO:0016407; GO:0016410; GO:0016747; GO:0016746; GO:0016740; GO:0003824; GO:0003674 [GO:0004563]; GO:0015929; GO:0004553; GO:0016798; GO:0016787; GO:0003824; GO:0003674 [GO:0005634]; GO:0043231; GO:0043227; GO:0043229; GO:0043226; GO:0044424; GO:0005575; GO:0005622; GO:0044464; GO:0005623 [GO:0005737]; GO:0044424; GO:0005622; GO:0044464; GO:0005575…	154968		Mgea5	1		Insulin resistance	2.16	1.11103	1.09	0.124328	2.354	0.337416	0.992193	0.285772
Q91ZN1	Coronin-1A [OS=Rattus norvegicus]	0	18.054	12	3	8	3	461	51	6.48	672.02	Pf00400, Pf08953, Pf08954	[GO:0001771]; GO:0009988; GO:0046649; GO:0008037; GO:0045321; GO:0009987; GO:0001775; GO:0002376; GO:0008150 [GO:0001772]; GO:0044459; GO:0005886; GO:0044425; GO:0044464; GO:0016020; GO:0071944; GO:0005575; GO:0005623 [GO:0001845]; GO:0006909; GO:0007040; GO:0016050; GO:0070925; GO:0090382; GO:0006897; GO:0080171; GO:0006996; GO:0022607; GO:0016192; GO:0098657; GO:0007033; GO:0016043; GO:0044085;…	155151	ENSRNOG00000019430.3	Coro1a	1		Tuberculosis; Phagosome	1.02	0.0285692	1.766	0.820485	1.383	0.977121	0.687916	0.826127
Q8VHK7	hepatoma-derived growth factor [OS=Rattus norvegicus]	0	18.917	25	5	13	4	237	26.5	4.81	1025.06	Pf00855	[GO:0000122]; GO:0006357; GO:0006366; GO:0045892; GO:0006355; GO:0006351; GO:0010629; GO:1903507; GO:2000113; GO:0010468; GO:1903506; GO:2000112; GO:0010467; GO:0034645; GO:0097659; GO:0010605; GO:1902679; GO:0010558; GO:0031327; GO:0060255; GO:2001141; GO:0010556; GO:0031326; GO:0043170; GO:0009059; GO:0044249; GO:0044260; GO:0032774; GO:0009892; GO:0051253; GO:0009890; GO:0031324; GO:0019222; G…	114499		Hdgf	2			1.069	0.0962619	0.382	-1.38836	1.222	0.946839	0.181022	0.906546
P30839	Fatty aldehyde dehydrogenase [OS=Rattus norvegicus]	0	13.069	9	3	7	3	484	54	7.66	758.52	Pf00171	[GO:0000302]; GO:0006979; GO:1901700; GO:0006950; GO:0042221; GO:0050896; GO:0008150 [GO:0004028]; GO:0016620; GO:0016903; GO:0016491; GO:0003824; GO:0003674 [GO:0004029]; GO:0016620; GO:0016903; GO:0016491; GO:0003824; GO:0003674 [GO:0004030]; GO:0016620; GO:0016903; GO:0016491; GO:0003824; GO:0003674 [GO:0005634]; GO:0043231; GO:0043227; GO:0043229; GO:0043226; GO:0044424; GO:0005575; GO:000562…	65183		Aldh3a2	10		Pentose and glucuronate interconversions; Lysine degradation; Arginine and proline metabolism; Histidine metabolism; Glycolysis / Gluconeogenesis; Fatty acid degradation; Tryptophan metabolism; Metabolic pathways; Valine, leucine and isoleucine degradation; Pyruvate metabolism; Glycerolipid metabolism; Ascorbate and aldarate metabolism; beta-Alanine metabolism	0.698	-0.518701	0.547	-0.870387	1.423	0.878937	0.561033	0.805428
P62268	40S ribosomal protein S23 [OS=Rattus norvegicus]	0.018	3.675	8	1	6	1	143	15.8	10.49	547.74	Pf00164	[GO:0003674] [GO:0003723]; GO:0003676; GO:0097159; GO:1901363; GO:0005488; GO:0003674 [GO:0003735]; GO:0005198; GO:0003674 [GO:0005515]; GO:0005488; GO:0003674 [GO:0005622]; GO:0044464; GO:0005575; GO:0005623 [GO:0005840]; GO:0030529; GO:0043232; GO:0044444; GO:0044424; GO:1990904; GO:0043228; GO:0043229; GO:0005737; GO:0005622; GO:0044464; GO:0032991; GO:0043226; GO:0005575; GO:0005623 [GO:00064…	124323	ENSRNOG00000016580.6	Rps23	2	SRP-dependent cotranslational protein targeting to membrane; Formation of a pool of free 40S subunits; Translation initiation complex formation; Major pathway of rRNA processing in the nucleolus and cytosol; GTP hydrolysis and joining of the 60S ribosomal subunit; Formation of the ternary complex, and subsequently, the 43S complex; Ribosomal scanning and start codon recognition; Nonsense Mediated…	Ribosome	1.947	0.961253	0.336	-1.57347	0.653	0.445296	0.1039	0.855652
P61354	60S ribosomal protein L27 [OS=Rattus norvegicus]	0.051	1.92	6	1	2	1	136	15.8	10.56	173.97	Pf00467, Pf01777	[GO:0003674] [GO:0003723]; GO:0003676; GO:0097159; GO:1901363; GO:0005488; GO:0003674 [GO:0003735]; GO:0005198; GO:0003674 [GO:0005622]; GO:0044464; GO:0005575; GO:0005623 [GO:0005634]; GO:0043231; GO:0043227; GO:0043229; GO:0043226; GO:0044424; GO:0005575; GO:0005622; GO:0044464; GO:0005623 [GO:0005840]; GO:0030529; GO:0043232; GO:0044444; GO:0044424; GO:1990904; GO:0043228; GO:0043229; GO:00057…	64306	ENSRNOG00000020674.6	Rpl27	10		Ribosome	1.074	0.102994	0.863	-0.212568	0.927	0.9502	0.953673	0.999595
Q812D1-1	PC4 and SFRS1-interacting protein [OS=Rattus norvegicus]	0.007	4.876	3	2	8	1	528	59.6	9.13	678.07	Pf00855, Pf11467	[GO:0000395]; GO:0006376; GO:0045292; GO:0000245; GO:0022618; GO:0000398; GO:0022613; GO:0034622; GO:0071826; GO:0000377; GO:0006397; GO:0044085; GO:0065003; GO:0043933; GO:0000375; GO:0006396; GO:0016071; GO:0071840; GO:0022607; GO:0016043; GO:0008380; GO:0010467; GO:0016070; GO:0008150; GO:0009987; GO:0043170; GO:0044260; GO:0090304; GO:0071704; GO:0044237; GO:0006139; GO:0008152; GO:0006725; G…	313323		Psip1	5			0.79	-0.340075	0.698	-0.518701	0.552	0.932986	0.839564	0.704217
Q66H80	Coatomer subunit delta [OS=Rattus norvegicus]	0	21.704	13	6	21	6	511	57.2	6.21	1889.68	Pf00928	[GO:0000139]; GO:0044431; GO:0098588; GO:0098791; GO:0005794; GO:0044444; GO:0044446; GO:0031090; GO:0031984; GO:0012505; GO:0043231; GO:0005737; GO:0044424; GO:0043229; GO:0044422; GO:0016020; GO:0043227; GO:0044464; GO:0005622; GO:0043226; GO:0005575; GO:0005623 [GO:0003723]; GO:0003676; GO:0097159; GO:1901363; GO:0005488; GO:0003674 [GO:0005737]; GO:0044424; GO:0005622; GO:0044464; GO:0005575;…	300674	ENSRNOG00000061108.1	Arcn1	8	COPI-dependent Golgi-to-ER retrograde traffic; COPI-mediated anterograde transport		2.239	1.16285	1.331	0.412511	2.328	0.321442	0.938993	0.295942
Q5PPN5	Tubulin polymerization-promoting protein family member 3 [OS=Rattus norvegicus]	0.003	7.434	12	2	8	2	176	19	9.11	875.58	Pf05517	[GO:0001578]; GO:0000226; GO:0007010; GO:0007017; GO:0006996; GO:0009987; GO:0016043; GO:0008150; GO:0071840 [GO:0005737]; GO:0044424; GO:0005622; GO:0044464; GO:0005575; GO:0005623 [GO:0005856]; GO:0043232; GO:0043228; GO:0043229; GO:0043226; GO:0044424; GO:0005575; GO:0005622; GO:0044464; GO:0005623 [GO:0005874]; GO:0015630; GO:0099513; GO:0005856; GO:0044430; GO:0099512; GO:0043232; GO:0044446…	291966	ENSRNOG00000016890.7	Tppp3	19			1.34	0.422233	0.318	-1.6529	0.591	0.800914	0.0807149	0.771787
P97834	COP9 signalosome complex subunit 1 [OS=Rattus norvegicus]	0	11.92	7	3	21	3	471	53.4	6.84	2173.02	Pf01399, Pf10602	[GO:0000338]; GO:0070646; GO:0006508; GO:0070647; GO:0019538; GO:0006464; GO:0043170; GO:0044238; GO:1901564; GO:0036211; GO:0044267; GO:0071704; GO:0008152; GO:0006807; GO:0043412; GO:0044260; GO:0008150; GO:0044237; GO:0009987 [GO:0005515]; GO:0005488; GO:0003674 [GO:0005634]; GO:0043231; GO:0043227; GO:0043229; GO:0043226; GO:0044424; GO:0005575; GO:0005622; GO:0044464; GO:0005623 [GO:0005737]…	117039		Gps1	10			1.351	0.434028		#VALUE!	1.603	0.787068		0.698628
P55043	GTP-binding protein RAD [OS=Rattus norvegicus]	0.002	7.765	6	1	3	1	306	33	8.75	321.15	Pf00071, Pf08477	[GO:0000166]; GO:0036094; GO:1901265; GO:0005488; GO:0097159; GO:1901363; GO:0003674 [GO:0003674] [GO:0003924]; GO:0017111; GO:0016462; GO:0016818; GO:0016817; GO:0016787; GO:0003824; GO:0003674 [GO:0005516]; GO:0005515; GO:0005488; GO:0003674 [GO:0005525]; GO:0032550; GO:0032561; GO:0035639; GO:0001883; GO:0032549; GO:0019001; GO:0032555; GO:0043168; GO:1901265; GO:0001882; GO:0017076; GO:003255…	83521		Rrad	19			1.881	0.9115	100	6.64386	100	0.392816	6.95572e-17	8.17355e-17
P32198	Carnitine O-palmitoyltransferase 1, liver isoform [OS=Rattus norvegicus]	0	13.041	4	2	19	1	773	88.1	8.54	2145.86	Pf00755	[GO:0001676]; GO:0006631; GO:0032787; GO:0044255; GO:0019752; GO:0006629; GO:0044237; GO:0043436; GO:0044238; GO:0071704; GO:0008152; GO:0009987; GO:0006082; GO:0008150; GO:0044281 [GO:0004095]; GO:0016406; GO:0016416; GO:0008374; GO:0016409; GO:0016747; GO:0016746; GO:0016740; GO:0003824; GO:0003674 [GO:0005515]; GO:0005488; GO:0003674 [GO:0005739]; GO:0043231; GO:0044444; GO:0043227; GO:0043229…	25757	ENSRNOG00000014254.3	Cpt1a	1	Import of palmitoyl-CoA into the mitochondrial matrix; Signaling by Retinoic Acid	Fatty acid metabolism; Fatty acid degradation; AMPK signaling pathway; Insulin resistance; PPAR signaling pathway; Glucagon signaling pathway; Adipocytokine signaling pathway	0.72	-0.473931	0.514	-0.96016	0.37	0.883216	0.495291	0.284118
Q641X8	Eukaryotic translation initiation factor 3 subunit E [OS=Rattus norvegicus]	0	23.568	13	5	13	5	445	52.2	6.04	1052.42	Pf01399, Pf09440	[GO:0000184]; GO:0000956; GO:0006402; GO:0006401; GO:0010629; GO:0016071; GO:0016070; GO:0034655; GO:0044265; GO:0010467; GO:0010468; GO:0010605; GO:0044260; GO:0090304; GO:0006139; GO:0019439; GO:0044270; GO:0046700; GO:1901361; GO:0009057; GO:0044248; GO:0043170; GO:0060255; GO:0009892; GO:0044237; GO:0006725; GO:0034641; GO:0044238; GO:0046483; GO:1901360; GO:1901575; GO:0009056; GO:0071704; G…	299872; 108348260	ENSRNOG00000027690.5	Eif3e; Eif3el1; LOC108348260	13; 7	GTP hydrolysis and joining of the 60S ribosomal subunit; Formation of the ternary complex, and subsequently, the 43S complex; Ribosomal scanning and start codon recognition; Formation of a pool of free 40S subunits; L13a-mediated translational silencing of Ceruloplasmin expression; Translation initiation complex formation	Hepatitis C; RNA transport	0.337	-1.56918	3.174	1.6663	1.071	0.0590005	0.103344	0.968761
Q9R0J8	Legumain [OS=Rattus norvegicus]	0	9.583	4	1	8	1	435	49.4	6.58	954.8	Pf01650	[GO:0003014]; GO:0003008; GO:0032501; GO:0008150 [GO:0004197]; GO:0004175; GO:0008234; GO:0070011; GO:0008233; GO:0016787; GO:0140096; GO:0003824; GO:0003674 [GO:0005764]; GO:0000323; GO:0005773; GO:0043231; GO:0044444; GO:0043227; GO:0043229; GO:0005737; GO:0044424; GO:0043226; GO:0005622; GO:0044464; GO:0005575; GO:0005623 [GO:0005770]; GO:0005768; GO:0012505; GO:0031410; GO:0044464; GO:0044444…	63865		Lgmn	6		Antigen processing and presentation; Lysosome	1.277	0.352759	1.017	0.0243197	1.299	0.84044	0.999574	0.87589
Q920P0	L-xylulose reductase [OS=Rattus norvegicus]	0	15.211	16	3	8	3	244	25.7	7.31	1191.65	Pf00106, Pf13561	[GO:0005634]; GO:0043231; GO:0043227; GO:0043229; GO:0043226; GO:0044424; GO:0005575; GO:0005622; GO:0044464; GO:0005623 [GO:0005881]; GO:0005874; GO:0044444; GO:0015630; GO:0099513; GO:0005737; GO:0044424; GO:0005856; GO:0044430; GO:0099512; GO:0005622; GO:0044464; GO:0043232; GO:0044446; GO:0099081; GO:0005575; GO:0005623; GO:0043228; GO:0043229; GO:0044422; GO:0099080; GO:0043226 [GO:0005902];…	171408	ENSRNOG00000050315.2	Dcxr	10	Catabolism of glucuronate to xylulose-5-phosphate	Pentose and glucuronate interconversions; Metabolic pathways	0.449	-1.15521	0.615	-0.701342	0.748	0.42058	0.707737	0.944055
Q9QZR6	Septin-9 [OS=Rattus norvegicus]	0.016	3.798	3	2	3	2	564	63.8	8.47	201.23	Pf00735, Pf01926, Pf03193, Pf04548	[GO:0000166]; GO:0036094; GO:1901265; GO:0005488; GO:0097159; GO:1901363; GO:0003674 [GO:0001725]; GO:0042641; GO:0097517; GO:0015629; GO:0044430; GO:0032432; GO:0005856; GO:0044446; GO:0043232; GO:0043229; GO:0044422; GO:0044424; GO:0043228; GO:0043226; GO:0005575; GO:0005622; GO:0044464; GO:0005623 [GO:0003674] [GO:0003924]; GO:0017111; GO:0016462; GO:0016818; GO:0016817; GO:0016787; GO:0003824…	83788		Sept9	10		Bacterial invasion of epithelial cells	0.848	-0.237864	100	6.64386	100	0.977121	6.95572e-17	8.17355e-17
Q5RJR2	Twinfilin-1 [OS=Rattus norvegicus]	0.003	7.274	10	2	5	2	350	40.1	6.67	268.81	Pf00241	[GO:0003779]; GO:0008092; GO:0005515; GO:0005488; GO:0003674 [GO:0003785]; GO:0003779; GO:0008092; GO:0005515; GO:0005488; GO:0003674 [GO:0004713]; GO:0004672; GO:0016301; GO:0016773; GO:0140096; GO:0016772; GO:0003824; GO:0016740; GO:0003674 [GO:0005524]; GO:0032559; GO:0035639; GO:0030554; GO:0032555; GO:0043168; GO:1901265; GO:0017076; GO:0032553; GO:0043167; GO:0097159; GO:1901363; GO:0000166…	315265	ENSRNOG00000022507.3	Twf1	7			1.23	0.298658		#VALUE!	0.88	0.77568		0.999595
P30835	ATP-dependent 6-phosphofructokinase, liver type [OS=Rattus norvegicus]	0	29.9	11	7	80	3	780	85.3	7.4	8430.97	Pf00365	[GO:0000166]; GO:0036094; GO:1901265; GO:0005488; GO:0097159; GO:1901363; GO:0003674 [GO:0003824]; GO:0003674 [GO:0003872]; GO:0008443; GO:0016773; GO:0019200; GO:0016772; GO:0016301; GO:0016740; GO:0003824; GO:0003674 [GO:0004331]; GO:0050308; GO:0019203; GO:0016791; GO:0042578; GO:0016788; GO:0016787; GO:0003824; GO:0003674 [GO:0005524]; GO:0032559; GO:0035639; GO:0030554; GO:0032555; GO:004316…	25741	ENSRNOG00000001214.5	Pfkl	20	Glycolysis; Neutrophil degranulation	Glycolysis / Gluconeogenesis; Galactose metabolism; Central carbon metabolism in cancer; Pentose phosphate pathway; Biosynthesis of amino acids; Metabolic pathways; RNA degradation; AMPK signaling pathway; Fructose and mannose metabolism; HIF-1 signaling pathway; Glucagon signaling pathway; Carbon metabolism	1.251	0.323082	100	6.64386	100	0.862972	6.95572e-17	8.17355e-17
O08619	Coagulation factor XIII A chain [OS=Rattus norvegicus]	0	17.149	7	4	12	4	732	82.6	5.62	1370.43	Pf00868, Pf00927, Pf01841	[GO:0003674] [GO:0003810]; GO:0016755; GO:0016746; GO:0140096; GO:0016740; GO:0003824; GO:0003674 [GO:0005575] [GO:0005576]; GO:0005575 [GO:0005737]; GO:0044424; GO:0005622; GO:0044464; GO:0005575; GO:0005623 [GO:0007596]; GO:0007599; GO:0042060; GO:0050817; GO:0050878; GO:0009611; GO:0032501; GO:0065008; GO:0006950; GO:0008150; GO:0065007; GO:0050896 [GO:0007599]; GO:0050878; GO:0065008; GO:0065…	60327		F13a1	17		Complement and coagulation cascades		#VALUE!	1.421	0.506907	0.943		0.893102	0.999595
Q4KM49	Tyrosine--tRNA ligase, cytoplasmic [OS=Rattus norvegicus]	0.003	7.447	4	2	6	2	528	59.1	7.01	626.03	Pf00579, Pf01588	[GO:0000049]; GO:0003723; GO:0003676; GO:0097159; GO:1901363; GO:0005488; GO:0003674 [GO:0000166]; GO:0036094; GO:1901265; GO:0005488; GO:0097159; GO:1901363; GO:0003674 [GO:0003723]; GO:0003676; GO:0097159; GO:1901363; GO:0005488; GO:0003674 [GO:0004812]; GO:0140101; GO:0140098; GO:0003824; GO:0003674 [GO:0004831]; GO:0004812; GO:0140101; GO:0140098; GO:0003824; GO:0003674 [GO:0005524]; GO:00325…	313047		Yars	5		Aminoacyl-tRNA biosynthesis	0.869	-0.202572	0.507	-0.979942	0.716	0.978257	0.475493	0.906546
Q00438-1	Polypyrimidine tract-binding protein 1 [OS=Rattus norvegicus]	0	32.669	20	6	27	6	555	59.3	9.1	2643.1	Pf00076, Pf13893, Pf14259	[GO:0000014]; GO:0004520; GO:0004519; GO:0004536; GO:0004518; GO:0140097; GO:0016788; GO:0003824; GO:0016787; GO:0003674 [GO:0000381]; GO:0000380; GO:0048024; GO:0000398; GO:0043484; GO:0050684; GO:0000377; GO:0006397; GO:0008380; GO:0010468; GO:0051252; GO:1903311; GO:0000375; GO:0006396; GO:0016071; GO:0010467; GO:0060255; GO:0016070; GO:0019219; GO:0043170; GO:0019222; GO:0044260; GO:0090304; …	29497		Ptbp1	7			3.67	1.87578	0.694	-0.526992	0.974	0.0235206	0.839286	0.999595
P83732	60S ribosomal protein L24 [OS=Rattus norvegicus]	0.005	5.625	8	1	6	1	157	17.8	11.25	669.58	Pf01246	[GO:0000027]; GO:0022618; GO:0042255; GO:0042273; GO:0022613; GO:0034622; GO:0071826; GO:0042254; GO:0070925; GO:0044085; GO:0065003; GO:0043933; GO:0006996; GO:0022607; GO:0071840; GO:0016043; GO:0008150; GO:0009987 [GO:0003674] [GO:0003723]; GO:0003676; GO:0097159; GO:1901363; GO:0005488; GO:0003674 [GO:0003735]; GO:0005198; GO:0003674 [GO:0005737]; GO:0044424; GO:0005622; GO:0044464; GO:000557…	64307		Rpl24	11		Ribosome	1.188	0.248535	100	6.64386	100	0.918234	6.95572e-17	8.17355e-17
P63100	Calcineurin subunit B type 1 [OS=Rattus norvegicus]	0	11.221	16	2	3	2	170	19.3	4.81	203.07	Pf00036, Pf12763, Pf13405, Pf13499, Pf13833	[GO:0000082]; GO:0044772; GO:0044843; GO:0044770; GO:1903047; GO:0022402; GO:0000278; GO:0007049; GO:0009987; GO:0008150 [GO:0000086]; GO:0044772; GO:0044839; GO:0044770; GO:1903047; GO:0022402; GO:0000278; GO:0007049; GO:0009987; GO:0008150 [GO:0000922]; GO:0005819; GO:0044430; GO:0015630; GO:0043232; GO:0005856; GO:0044446; GO:0043228; GO:0043229; GO:0044422; GO:0044424; GO:0043226; GO:0005575;…	29748	ENSRNOG00000043210.4	Ppp3r1	14	FCERI mediated Ca+2 mobilization; CLEC7A (Dectin-1) induces NFAT activation; Ca2+ pathway; Activation of BAD and translocation to mitochondria	Oxytocin signaling pathway; MAPK signaling pathway; Calcium signaling pathway; B cell receptor signaling pathway; Alzheimer's disease; Axon guidance; VEGF signaling pathway; Tuberculosis; T cell receptor signaling pathway; Natural killer cell mediated cytotoxicity; Glutamatergic synapse; Renin secretion; Oocyte meiosis; Amyotrophic lateral sclerosis (ALS); Glucagon signaling pathway; Amphetamine …	2.024	1.01721	100	6.64386	100	0.236236	6.95572e-17	8.17355e-17
Q4V8K1	Metalloreductase STEAP4 [OS=Rattus norvegicus]	0.082	1.551	3	1	1	1	470	52.7	9.13		Pf01794, Pf03446, Pf03807	[GO:0000139]; GO:0044431; GO:0098588; GO:0098791; GO:0005794; GO:0044444; GO:0044446; GO:0031090; GO:0031984; GO:0012505; GO:0043231; GO:0005737; GO:0044424; GO:0043229; GO:0044422; GO:0016020; GO:0043227; GO:0044464; GO:0005622; GO:0043226; GO:0005575; GO:0005623 [GO:0004616]; GO:0016616; GO:0016614; GO:0016491; GO:0003824; GO:0003674 [GO:0005768]; GO:0012505; GO:0031410; GO:0044464; GO:0044444;…	499991	ENSRNOG00000008602.8	Steap4	4			0.01	-6.64386	100	6.64386		8.40598e-17	6.95572e-17
Q63556	Serine protease inhibitor A3M [OS=Rattus norvegicus]	0	24.445	13	4	31	3	412	46.1	5.92	3889.65	Pf00079	[GO:0004867]; GO:0004866; GO:0030414; GO:0061135; GO:0004857; GO:0061134; GO:0030234; GO:0098772; GO:0003674 [GO:0005576]; GO:0005575 [GO:0005615]; GO:0044421; GO:0005575; GO:0005576 [GO:0010466]; GO:0045861; GO:0051346; GO:0052547; GO:0006508; GO:0030162; GO:0032269; GO:0043086; GO:0051336; GO:0019538; GO:0051246; GO:0031324; GO:0032268; GO:0044267; GO:0051248; GO:0044092; GO:0050790; GO:0043170…	299276		Serpina3m	6			0.731	-0.452057	1.55	0.632268	1.134	0.918234	0.824674	0.959308
O35433-1	Transient receptor potential cation channel subfamily V member 1 [OS=Rattus norvegicus]	0.032	2.302	1	1	4	1	838	94.9	7.77		Pf00023, Pf00520, Pf08016, Pf12796, Pf13606, Pf13637, Pf13857	[GO:0000122]; GO:0006357; GO:0006366; GO:0045892; GO:0006355; GO:0006351; GO:0010629; GO:1903507; GO:2000113; GO:0010468; GO:1903506; GO:2000112; GO:0010467; GO:0034645; GO:0097659; GO:0010605; GO:1902679; GO:0010558; GO:0031327; GO:0060255; GO:2001141; GO:0010556; GO:0031326; GO:0043170; GO:0009059; GO:0044249; GO:0044260; GO:0032774; GO:0009892; GO:0051253; GO:0009890; GO:0031324; GO:0019222; G…	83810	ENSRNOG00000019486.8	Trpv1	10	TRP channels	Neuroactive ligand-receptor interaction; Inflammatory mediator regulation of TRP channels	49.226	5.62135	3.206	1.68077	100	8.40598e-17	0.0984349	8.17355e-17
Q498R7	UPF0587 protein C1orf123 homolog [OS=Rattus norvegicus]	0	20.132	29	4	16	4	160	18.1	5.12	1612.28	Pf05907	[GO:0003674] [GO:0005575] [GO:0008150] [GO:0070062]; GO:0005615; GO:1903561; GO:0044421; GO:0031982; GO:0043230; GO:0005575; GO:0005576; GO:0043227; GO:0043226	298384	ENSRNOG00000012724.6	RGD1559786	5			1.468	0.553852	0.358	-1.48197	1.705	0.628076	0.139369	0.629387
Q68FW9	COP9 signalosome complex subunit 3 [OS=Rattus norvegicus]	0	17.902	10	3	7	3	423	47.8	6.65	723.4	Pf01399	[GO:0000338]; GO:0070646; GO:0006508; GO:0070647; GO:0019538; GO:0006464; GO:0043170; GO:0044238; GO:1901564; GO:0036211; GO:0044267; GO:0071704; GO:0008152; GO:0006807; GO:0043412; GO:0044260; GO:0008150; GO:0044237; GO:0009987 [GO:0001701]; GO:0043009; GO:0009792; GO:0009790; GO:0007275; GO:0032501; GO:0048856; GO:0008150; GO:0032502 [GO:0005515]; GO:0005488; GO:0003674 [GO:0005634]; GO:0043231…	287367	ENSRNOG00000053943.1	Cops3	10	DNA Damage Recognition in GG-NER; Cargo recognition for clathrin-mediated endocytosis; Formation of TC-NER Pre-Incision Complex; Neddylation		0.742	-0.430509	2.995	1.58256	2.223	0.927197	0.135271	0.342496
P33124	Long-chain-fatty-acid--CoA ligase 6 [OS=Rattus norvegicus]	0.032	2.289	1	1	15	1	697	78.1	7.11	1074.1	Pf00501	[GO:0000166]; GO:0036094; GO:1901265; GO:0005488; GO:0097159; GO:1901363; GO:0003674 [GO:0001666]; GO:0006950; GO:0036293; GO:0050896; GO:0070482; GO:0008150; GO:0009628 [GO:0001676]; GO:0006631; GO:0032787; GO:0044255; GO:0019752; GO:0006629; GO:0044237; GO:0043436; GO:0044238; GO:0071704; GO:0008152; GO:0009987; GO:0006082; GO:0008150; GO:0044281 [GO:0003824]; GO:0003674 [GO:0004467]; GO:001564…	117243	ENSRNOG00000026745.7	Acsl6	10	Synthesis of very long-chain fatty acyl-CoAs	Fatty acid metabolism; Fatty acid degradation; Fatty acid biosynthesis; Metabolic pathways; PPAR signaling pathway; Peroxisome; Adipocytokine signaling pathway	1.042	0.0593553	0.385	-1.37707	0.499	0.959248	0.186587	0.602872
Q66H20	Polypyrimidine tract-binding protein 2 [OS=Rattus norvegicus]	0.025	2.672	2	1	2	1	531	57.5	8.66	226.21	Pf00076, Pf13893, Pf14259	[GO:0003676]; GO:0097159; GO:1901363; GO:0005488; GO:0003674 [GO:0003723]; GO:0003676; GO:0097159; GO:1901363; GO:0005488; GO:0003674 [GO:0003729]; GO:0003723; GO:0003676; GO:0097159; GO:1901363; GO:0005488; GO:0003674 [GO:0005634]; GO:0043231; GO:0043227; GO:0043229; GO:0043226; GO:0044424; GO:0005575; GO:0005622; GO:0044464; GO:0005623 [GO:0005681]; GO:0030529; GO:0044428; GO:0044424; GO:199090…	310820	ENSRNOG00000010827.7	Ptbp2	2			0.856	-0.224317	100	6.64386	100	0.978257	6.95572e-17	8.17355e-17
Q5FVQ0	Zinc transporter zip8 [OS=Rattus norvegicus]	0.088	1.485	2	1	4	1	462	50.1	5.73	307.2	Pf02535	[GO:0005385]; GO:0046915; GO:0072509; GO:0046873; GO:0022890; GO:0008324; GO:0015075; GO:0022891; GO:0022857; GO:0022892; GO:0005215; GO:0003674 [GO:0005886]; GO:0016020; GO:0044464; GO:0071944; GO:0005575; GO:0005623 [GO:0005887]; GO:0016021; GO:0031226; GO:0031224; GO:0044459; GO:0044425; GO:0005886; GO:0044464; GO:0005575; GO:0016020; GO:0071944; GO:0005623 [GO:0006810]; GO:0051234; GO:0051179…	295455	ENSRNOG00000012508.6	Slc39a8	2	Zinc influx into cells by the SLC39 gene family		1.688	0.755315	100	6.64386	100	0.538325	6.95572e-17	8.17355e-17
Q5U2Q7	Eukaryotic peptide chain release factor subunit 1 [OS=Rattus norvegicus]	0	28.171	17	6	13	6	437	49	5.71	1457.16	Pf03463, Pf03464, Pf03465	[GO:0000184]; GO:0000956; GO:0006402; GO:0006401; GO:0010629; GO:0016071; GO:0016070; GO:0034655; GO:0044265; GO:0010467; GO:0010468; GO:0010605; GO:0044260; GO:0090304; GO:0006139; GO:0019439; GO:0044270; GO:0046700; GO:1901361; GO:0009057; GO:0044248; GO:0043170; GO:0060255; GO:0009892; GO:0044237; GO:0006725; GO:0034641; GO:0044238; GO:0046483; GO:1901360; GO:1901575; GO:0009056; GO:0071704; G…	307503	ENSRNOG00000019450.5	Etf1	18	Nonsense Mediated Decay (NMD) enhanced by the Exon Junction Complex (EJC); Nonsense Mediated Decay (NMD) independent of the Exon Junction Complex (EJC); Eukaryotic Translation Termination	mRNA surveillance pathway	1.007	0.0100637	0.966	-0.0499049	1.05	0.967982	0.992193	0.977374
P62718	60S ribosomal protein L18a [OS=Rattus norvegicus]	0.001	8.043	11	2	6	2	176	20.7	10.71	749.06	Pf01775	[GO:0003674] [GO:0003723]; GO:0003676; GO:0097159; GO:1901363; GO:0005488; GO:0003674 [GO:0003735]; GO:0005198; GO:0003674 [GO:0005515]; GO:0005488; GO:0003674 [GO:0005840]; GO:0030529; GO:0043232; GO:0044444; GO:0044424; GO:1990904; GO:0043228; GO:0043229; GO:0005737; GO:0005622; GO:0044464; GO:0032991; GO:0043226; GO:0005575; GO:0005623 [GO:0006412]; GO:0010467; GO:0034645; GO:0043043; GO:00442…	290641	ENSRNOG00000018795.6	Rpl18a	16	SRP-dependent cotranslational protein targeting to membrane; Formation of a pool of free 40S subunits; Major pathway of rRNA processing in the nucleolus and cytosol; GTP hydrolysis and joining of the 60S ribosomal subunit; Nonsense Mediated Decay (NMD) enhanced by the Exon Junction Complex (EJC); Nonsense Mediated Decay (NMD) independent of the Exon Junction Complex (EJC); L13a-mediated translati…	Ribosome	1.483	0.568519	1.184	0.243669	2.53	0.647475	0.979118	0.226883
Q9WTV5	26S proteasome non-ATPase regulatory subunit 9 [OS=Rattus norvegicus]	0.004	6.162	9	2	7	2	222	24.8	6.89	490.17	Pf00595, Pf04495, Pf13180	[GO:0000502]; GO:0043234; GO:0044424; GO:1905369; GO:0032991; GO:0005622; GO:0044464; GO:1905368; GO:0005575; GO:0005623; GO:1902494 [GO:0003713]; GO:0003712; GO:0000989; GO:0000988; GO:0140110; GO:0003674 [GO:0005515]; GO:0005488; GO:0003674 [GO:0005634]; GO:0043231; GO:0043227; GO:0043229; GO:0043226; GO:0044424; GO:0005575; GO:0005622; GO:0044464; GO:0005623 [GO:0005737]; GO:0044424; GO:000562…	161475		Psmd9	12			1.427	0.512985	0.51	-0.971431	0.838	0.730886	0.481772	0.979795
Q9JID1-1	Programmed cell death protein 4 [OS=Rattus norvegicus]	0.024	3.064	2	1	3	1	469	51.7	5.16	120.67	Pf02847	[GO:0003674] [GO:0003723]; GO:0003676; GO:0097159; GO:1901363; GO:0005488; GO:0003674 [GO:0005488]; GO:0003674 [GO:0005575] [GO:0005634]; GO:0043231; GO:0043227; GO:0043229; GO:0043226; GO:0044424; GO:0005575; GO:0005622; GO:0044464; GO:0005623 [GO:0005737]; GO:0044424; GO:0005622; GO:0044464; GO:0005575; GO:0005623 [GO:0005829]; GO:0044444; GO:0005737; GO:0044424; GO:0005622; GO:0044464; GO:0005…	64031	ENSRNOG00000014779.5	Pdcd4	1		MicroRNAs in cancer; Proteoglycans in cancer	8.694	3.12002	0.327	-1.61264	1.501	8.21363e-08	0.0915898	0.750293
Q5XIH4	Lipoyl synthase, mitochondrial [OS=Rattus norvegicus]	0.019	3.382	2	1	2	1	373	41.8	8.65	198.07	Pf04055	[GO:0001843]; GO:0014020; GO:0060606; GO:0001838; GO:0001841; GO:0035148; GO:0016331; GO:0072175; GO:0021915; GO:0035239; GO:0048646; GO:0002009; GO:0048598; GO:0060562; GO:0007399; GO:0035295; GO:0043009; GO:0060429; GO:0009653; GO:0032502; GO:0048729; GO:0009790; GO:0048731; GO:0007275; GO:0048856; GO:0009792; GO:0009888; GO:0008150; GO:0032501 [GO:0003674] [GO:0003824]; GO:0003674 [GO:0005575]…	305348	ENSRNOG00000002759.4	Lias	14	Glyoxylate metabolism and glycine degradation	Metabolic pathways; Lipoic acid metabolism	0.527	-0.924125	0.097	-3.36587	0.051	0.599275	1.23283e-05	1.18344e-07
Q9EPC6	Profilin-2 [OS=Rattus norvegicus]	0.011	4.421	10	1	4	1	140	15	6.99	378.47	Pf00235	[GO:0003779]; GO:0008092; GO:0005515; GO:0005488; GO:0003674 [GO:0003785]; GO:0003779; GO:0008092; GO:0005515; GO:0005488; GO:0003674 [GO:0005546]; GO:1902936; GO:1901981; GO:0035091; GO:0005543; GO:0008289; GO:0043168; GO:0005488; GO:0043167; GO:0003674 [GO:0005737]; GO:0044424; GO:0005622; GO:0044464; GO:0005575; GO:0005623 [GO:0005856]; GO:0043232; GO:0043228; GO:0043229; GO:0043226; GO:004442…	81531; 100909840	ENSRNOG00000017427.8	Pfn2; LOC100909840	2	Signaling by ROBO receptors; RHO GTPases Activate Formins	Rap1 signaling pathway; Regulation of actin cytoskeleton; Salmonella infection	1.649	0.721591	0.374	-1.41889	0.617	0.584697	0.166516	0.807269
Q4FZT2	Protein phosphatase methylesterase 1 [OS=Rattus norvegicus]	0.025	2.589	3	1	2	1	386	42.3	5.97	213.96	Pf00561, Pf07819, Pf12695, Pf12697	[GO:0002028]; GO:0006814; GO:0010959; GO:0015672; GO:0030001; GO:0043269; GO:0006812; GO:0006811; GO:0051049; GO:0006810; GO:0032879; GO:0051234; GO:0050789; GO:0051179; GO:0008150; GO:0065007 [GO:0006482]; GO:0008214; GO:0070988; GO:0006464; GO:0008152; GO:0036211; GO:0044267; GO:0008150; GO:0019538; GO:0043412; GO:0044260; GO:0043170; GO:0044238; GO:1901564; GO:0044237; GO:0071704; GO:0006807; …	361613	ENSRNOG00000017227.7	Ppme1	1			0.826	-0.275786	100	6.64386	100	0.967982	6.95572e-17	8.17355e-17
P51842	Retinal guanylyl cyclase 2 [OS=Rattus norvegicus]	0.026	2.51	1	1	13	1	1108	124.3	7.15	1083.88	Pf00069, Pf00211, Pf01094, Pf07701, Pf07714, Pf14531	[GO:0000166]; GO:0036094; GO:1901265; GO:0005488; GO:0097159; GO:1901363; GO:0003674 [GO:0004016]; GO:0009975; GO:0016849; GO:0003824; GO:0016829; GO:0003674 [GO:0004383]; GO:0009975; GO:0016849; GO:0003824; GO:0016829; GO:0003674 [GO:0004672]; GO:0016301; GO:0016773; GO:0140096; GO:0016772; GO:0003824; GO:0016740; GO:0003674 [GO:0005515]; GO:0005488; GO:0003674 [GO:0005524]; GO:0032559; GO:00356…	116556	ENSRNOG00000019086.4	Gucy2f	X	Signaling by GPCR; Inactivation, recovery and regulation of the phototransduction cascade	Purine metabolism; Phototransduction	2.951	1.5612	0.522	-0.937878	1.539	0.121898	0.510657	0.731951
Q9Z2F5	C-terminal-binding protein 1 [OS=Rattus norvegicus]	0	32.859	18	5	12	5	430	46.6	6.65	1669.84	Pf00389, Pf02826	[GO:0000122]; GO:0006357; GO:0006366; GO:0045892; GO:0006355; GO:0006351; GO:0010629; GO:1903507; GO:2000113; GO:0010468; GO:1903506; GO:2000112; GO:0010467; GO:0034645; GO:0097659; GO:0010605; GO:1902679; GO:0010558; GO:0031327; GO:0060255; GO:2001141; GO:0010556; GO:0031326; GO:0043170; GO:0009059; GO:0044249; GO:0044260; GO:0032774; GO:0009892; GO:0051253; GO:0009890; GO:0031324; GO:0019222; G…	29382		Ctbp1	14		Notch signaling pathway; Pathways in cancer; Chronic myeloid leukemia; Wnt signaling pathway	0.748	-0.41889		#VALUE!	0.182	0.932986		0.00980506
P00388	NADPH--cytochrome P450 reductase [OS=Rattus norvegicus]	0	29.627	11	5	10	5	678	76.9	5.48	1214.86	Pf00175, Pf00258, Pf00667	[GO:0003420]; GO:0003419; GO:0042127; GO:0046620; GO:0061035; GO:1903010; GO:2000027; GO:0003417; GO:0008283; GO:0050794; GO:0035265; GO:0048638; GO:0051239; GO:0051216; GO:2000026; GO:0060348; GO:0009887; GO:0022603; GO:0003416; GO:0060351; GO:0061448; GO:0008150; GO:0009987; GO:0050789; GO:0032501; GO:0048589; GO:0040008; GO:0050793; GO:0001501; GO:0048513; GO:0007275; GO:0009653; GO:0098868; G…	29441	ENSRNOG00000001442.3	Por	12	Cytochrome P450 - arranged by substrate type		0.635	-0.655172		#VALUE!	2.396	0.80439		0.272475
B0BNA5	coactosin-like protein [OS=Rattus norvegicus]	0	19.319	31	4	12	4	142	15.9	5.4	1049.16	Pf00241, Pf01453	[GO:0003779]; GO:0008092; GO:0005515; GO:0005488; GO:0003674 [GO:0005622]; GO:0044464; GO:0005575; GO:0005623 [GO:0005634]; GO:0043231; GO:0043227; GO:0043229; GO:0043226; GO:0044424; GO:0005575; GO:0005622; GO:0044464; GO:0005623 [GO:0005737]; GO:0044424; GO:0005622; GO:0044464; GO:0005575; GO:0005623 [GO:0005856]; GO:0043232; GO:0043228; GO:0043229; GO:0043226; GO:0044424; GO:0005575; GO:000562…	361422	ENSRNOG00000016257.7	Cotl1	19	Neutrophil degranulation		0.949	-0.07552	0.846	-0.24127	0.255	0.999963	0.946664	0.0636574
Q5XID1	Anamorsin [OS=Rattus norvegicus]	0	11.73	8	1	14	1	309	33	5.44	2185.37	Pf05093, Pf08241, Pf08242	[GO:0005634]; GO:0043231; GO:0043227; GO:0043229; GO:0043226; GO:0044424; GO:0005575; GO:0005622; GO:0044464; GO:0005623 [GO:0005654]; GO:0031981; GO:0044428; GO:0070013; GO:0005634; GO:0044446; GO:0043229; GO:0043233; GO:0044424; GO:0043231; GO:0044422; GO:0043226; GO:0031974; GO:0005622; GO:0044464; GO:0043227; GO:0005575; GO:0005623 [GO:0005730]; GO:0031981; GO:0043232; GO:0044428; GO:0070013;…	307649	ENSRNOG00000016234.5	Ciapin1	19			0.707	-0.500218	1.459	0.54498	1.032	0.917101	0.879489	0.984117
P38656	Lupus La protein homolog [OS=Rattus norvegicus]	0.017	3.7	3	1	2	1	415	47.7	9.73	178.86	Pf00076, Pf05383, Pf08777, Pf14259	[GO:0000049]; GO:0003723; GO:0003676; GO:0097159; GO:1901363; GO:0005488; GO:0003674 [GO:0000784]; GO:0000781; GO:0044454; GO:0098687; GO:0000228; GO:0044427; GO:0044428; GO:0005694; GO:0031981; GO:0044446; GO:0005634; GO:0043232; GO:0070013; GO:0043229; GO:0044422; GO:0044424; GO:0043231; GO:0043228; GO:0043233; GO:0043226; GO:0005575; GO:0005622; GO:0044464; GO:0043227; GO:0031974; GO:0005623 […	81783		Ssb	3			0.856	-0.224317	100	6.64386	100	0.978257	6.95572e-17	8.17355e-17
P80067	Dipeptidyl peptidase 1 [OS=Rattus norvegicus]	0	23.816	14	4	10	4	462	52.2	6.89	1272.48	Pf00112, Pf04595, Pf08773	[GO:0001913]; GO:0001909; GO:0002456; GO:0001906; GO:0002449; GO:0002460; GO:0008150; GO:0002443; GO:0002250; GO:0002252; GO:0006955; GO:0002376; GO:0050896 [GO:0004197]; GO:0004175; GO:0008234; GO:0070011; GO:0008233; GO:0016787; GO:0140096; GO:0003824; GO:0003674 [GO:0004252]; GO:0004175; GO:0008236; GO:0070011; GO:0017171; GO:0008233; GO:0016787; GO:0140096; GO:0003824; GO:0003674 [GO:0005615]…	25423	ENSRNOG00000016496.7	Ctsc	1	Cargo concentration in the ER; COPII (Coat Protein 2) Mediated Vesicle Transport; Neutrophil degranulation	Apoptosis; Lysosome	1.431	0.517024	0.641	-0.641604	0.905	0.718204	0.755294	0.999595
D3ZRW8	Ethanolamine kinase 2 [OS=Rattus norvegicus]	0.032	2.269	2	1	8	1	385	44.7	6.92		Pf01633, Pf01636, Pf02958	[GO:0000166]; GO:0036094; GO:1901265; GO:0005488; GO:0097159; GO:1901363; GO:0003674 [GO:0001701]; GO:0043009; GO:0009792; GO:0009790; GO:0007275; GO:0032501; GO:0048856; GO:0008150; GO:0032502 [GO:0001890]; GO:0048513; GO:0048608; GO:0048731; GO:0048856; GO:0003006; GO:0061458; GO:0007275; GO:0032502; GO:0022414; GO:0032501; GO:0008150; GO:0000003 [GO:0004103]; GO:0016301; GO:0016773; GO:0016772…	360843	ENSRNOG00000028368.7	Etnk2	13	Synthesis of PE	Metabolic pathways; Glycerophospholipid metabolism	0.993	-0.0101344	1.896	0.922959	1.712	0.978257	0.595178	0.624785
Q6DGG1	Protein ABHD14B [OS=Rattus norvegicus]	0	16.892	26	4	8	4	210	22.6	6.01	837.07	Pf00561, Pf12146, Pf12695, Pf12697	[GO:0003923]; GO:0016787; GO:0140096; GO:0003824; GO:0003674 [GO:0005634]; GO:0043231; GO:0043227; GO:0043229; GO:0043226; GO:0044424; GO:0005575; GO:0005622; GO:0044464; GO:0005623 [GO:0005730]; GO:0031981; GO:0043232; GO:0044428; GO:0070013; GO:0043228; GO:0043229; GO:0005634; GO:0044446; GO:0043233; GO:0044424; GO:0043226; GO:0043231; GO:0044422; GO:0031974; GO:0005622; GO:0044464; GO:0005575;…	300983	ENSRNOG00000012073.8	Abhd14b	8	Cytosolic sulfonation of small molecules		0.319	-1.64837	0.847	-0.239566	0.242	0.17368	0.946664	0.0492475
Q6AY04	m-AAA protease-interacting protein 1, mitochondrial [OS=Rattus norvegicus]	0	8.823	8	2	7	2	291	33.1	9.04	1002.86		[GO:0005739]; GO:0043231; GO:0044444; GO:0043227; GO:0043229; GO:0005737; GO:0044424; GO:0043226; GO:0005622; GO:0044464; GO:0005575; GO:0005623 [GO:0005743]; GO:0019866; GO:0031966; GO:0031090; GO:0031967; GO:0044424; GO:0005740; GO:0044429; GO:0016020; GO:0043227; GO:0044422; GO:0031975; GO:0044446; GO:0005622; GO:0044464; GO:0005739; GO:0044444; GO:0005575; GO:0043226; GO:0043229; GO:0005623; …	301418	ENSRNOG00000015983.5	MGC94335; Maip1	9	Processing of SMDT1		0.863	-0.212568	3.021	1.59503	2.606	0.978257	0.130305	0.200548
P62853	40S ribosomal protein S25 [OS=Rattus norvegicus]	0	11.247	28	4	29	4	125	13.7	10.11	2679.72	Pf03297	[GO:0000028]; GO:0022618; GO:0042255; GO:0042274; GO:0022613; GO:0034622; GO:0071826; GO:0042254; GO:0070925; GO:0044085; GO:0065003; GO:0043933; GO:0006996; GO:0022607; GO:0071840; GO:0016043; GO:0008150; GO:0009987 [GO:0003723]; GO:0003676; GO:0097159; GO:1901363; GO:0005488; GO:0003674 [GO:0003735]; GO:0005198; GO:0003674 [GO:0005634]; GO:0043231; GO:0043227; GO:0043229; GO:0043226; GO:0044424…	122799		Rps25	8		Ribosome	1.234	0.303342	0.838	-0.254978	0.778	0.807588	0.946664	0.961265
Q5XIM7	Lysine--tRNA ligase [OS=Rattus norvegicus]	0	31.195	12	6	15	6	626	71.6	6.6	1441.28	Pf00152, Pf00587, Pf01336	[GO:0000049]; GO:0003723; GO:0003676; GO:0097159; GO:1901363; GO:0005488; GO:0003674 [GO:0000166]; GO:0036094; GO:1901265; GO:0005488; GO:0097159; GO:1901363; GO:0003674 [GO:0000187]; GO:0032147; GO:0043406; GO:0045860; GO:0043405; GO:0043410; GO:0071902; GO:0001934; GO:0033674; GO:0045859; GO:0043408; GO:0071900; GO:0000165; GO:1902533; GO:0001932; GO:0006468; GO:0031401; GO:0042327; GO:0043549;…	292028	ENSRNOG00000019456.6	Kars	19		Aminoacyl-tRNA biosynthesis	1.167	0.222805	100	6.64386	100	0.910719	6.95572e-17	8.17355e-17
B1H267	sorting nexin-5 [OS=Rattus norvegicus]	0.014	4.219	3	1	1	1	404	46.8	6.62		Pf00787, Pf09325	[GO:0001726]; GO:0031252; GO:0120025; GO:0044464; GO:0042995; GO:0005575; GO:0005623 [GO:0001891]; GO:0044459; GO:0005886; GO:0044425; GO:0044464; GO:0016020; GO:0071944; GO:0005575; GO:0005623 [GO:0005737]; GO:0044424; GO:0005622; GO:0044464; GO:0005575; GO:0005623 [GO:0005768]; GO:0012505; GO:0031410; GO:0044464; GO:0044444; GO:0097708; GO:0005575; GO:0005623; GO:0005737; GO:0044424; GO:0031982…	296199	ENSRNOG00000006077.8	Snx5	3	Golgi Associated Vesicle Biogenesis		1.392	0.477159	1.467	0.552869	2.041	0.773842	0.872078	0.41514
Q99MY2	Diphosphoinositol polyphosphate phosphohydrolase 2 [OS=Rattus norvegicus]	0.022	3.335	8	1	1	1	179	20.1	6.35		Pf00293	[GO:0000298]; GO:0016462; GO:0016818; GO:0016817; GO:0016787; GO:0003824; GO:0003674 [GO:0003723]; GO:0003676; GO:0097159; GO:1901363; GO:0005488; GO:0003674 [GO:0004787]; GO:0017110; GO:0016462; GO:0016818; GO:0016817; GO:0016787; GO:0003824; GO:0003674 [GO:0005634]; GO:0043231; GO:0043227; GO:0043229; GO:0043226; GO:0044424; GO:0005575; GO:0005622; GO:0044464; GO:0005623 [GO:0005737]; GO:004442…	94267	ENSRNOG00000009094.4	Nudt4	7	Synthesis of pyrophosphates in the cytosol		1.3	0.378512	0.625	-0.678072	0.919	0.771408	0.721505	0.999595
P11497-1	Acetyl-CoA carboxylase 1 [OS=Rattus norvegicus]	0	12.258	1	1	4	1	2345	265	6.39	892.01	Pf00289, Pf00364, Pf01039, Pf02222, Pf02655, Pf02785, Pf02786, Pf07478, Pf08326, Pf13535, Pf15632	[GO:0000166]; GO:0036094; GO:1901265; GO:0005488; GO:0097159; GO:1901363; GO:0003674 [GO:0001650]; GO:0044452; GO:0005730; GO:0044428; GO:0031981; GO:0043232; GO:0005634; GO:0044446; GO:0070013; GO:0043228; GO:0043229; GO:0043231; GO:0044422; GO:0044424; GO:0043233; GO:0043226; GO:0043227; GO:0005575; GO:0005622; GO:0044464; GO:0031974; GO:0005623 [GO:0001894]; GO:0048871; GO:0060249; GO:0032501;…	60581		Acaca	10		Fatty acid metabolism; Fatty acid biosynthesis; Metabolic pathways; AMPK signaling pathway; Pyruvate metabolism; Propanoate metabolism; Glucagon signaling pathway; Insulin signaling pathway	0.409	-1.28983	0.946	-0.0800879	0.386	0.39029	0.989928	0.322373
Q9JMB5	Proteasomal ubiquitin receptor ADRM1 [OS=Rattus norvegicus]	0	9.542	9	2	5	2	407	42.1	5.07	660.68	Pf04683	[GO:0000502]; GO:0043234; GO:0044424; GO:1905369; GO:0032991; GO:0005622; GO:0044464; GO:1905368; GO:0005575; GO:0005623; GO:1902494 [GO:0001541]; GO:0008585; GO:0022602; GO:0048608; GO:0008406; GO:0046545; GO:0022414; GO:0042698; GO:0048511; GO:0003006; GO:0048856; GO:0061458; GO:0045137; GO:0048513; GO:0046660; GO:0000003; GO:0008150; GO:0048609; GO:0032502; GO:0048731; GO:0007275; GO:0007548; …	65138	ENSRNOG00000055984.1	Adrm1	3	UCH proteinases; Ub-specific processing proteases		0.814	-0.296899	0.917	-0.125006	0.747	0.971583	0.984577	0.942597
P62997	transformer-2 protein homolog beta [OS=Rattus norvegicus]	0.003	7.161	6	1	10	1	288	33.6	11.25	1194.47	Pf00076, Pf08777, Pf13893, Pf14259	[GO:0000302]; GO:0006979; GO:1901700; GO:0006950; GO:0042221; GO:0050896; GO:0008150 [GO:0000381]; GO:0000380; GO:0048024; GO:0000398; GO:0043484; GO:0050684; GO:0000377; GO:0006397; GO:0008380; GO:0010468; GO:0051252; GO:1903311; GO:0000375; GO:0006396; GO:0016071; GO:0010467; GO:0060255; GO:0016070; GO:0019219; GO:0043170; GO:0019222; GO:0044260; GO:0090304; GO:0006139; GO:0031323; GO:0051171; …	117259	ENSRNOG00000001783.6	Tra2b	11	mRNA Splicing - Major Pathway	Spliceosome	1.357	0.440421	0.641	-0.641604	0.748	0.769124	0.754717	0.943979
P85845	Fascin [OS=Rattus norvegicus]	0	26.058	13	5	10	5	493	54.5	6.74	1331.51	Pf06268	[GO:0001725]; GO:0042641; GO:0097517; GO:0015629; GO:0044430; GO:0032432; GO:0005856; GO:0044446; GO:0043232; GO:0043229; GO:0044422; GO:0044424; GO:0043228; GO:0043226; GO:0005575; GO:0005622; GO:0044464; GO:0005623 [GO:0001726]; GO:0031252; GO:0120025; GO:0044464; GO:0042995; GO:0005575; GO:0005623 [GO:0001889]; GO:0048732; GO:0061008; GO:0048513; GO:0048731; GO:0048856; GO:0007275; GO:0032502;…	683788		Fscn1; LOC683788	12			0.631	-0.664288	100	6.64386	100	0.793172	6.95572e-17	8.17355e-17
Q5PQK1	septin-10 [OS=Rattus norvegicus]	0.037	2.112	2	1	6	1	456	53	6.99	597.98	Pf00735, Pf13191	[GO:0000166]; GO:0036094; GO:1901265; GO:0005488; GO:0097159; GO:1901363; GO:0003674 [GO:0005525]; GO:0032550; GO:0032561; GO:0035639; GO:0001883; GO:0032549; GO:0019001; GO:0032555; GO:0043168; GO:1901265; GO:0001882; GO:0017076; GO:0032553; GO:0043167; GO:0097159; GO:1901363; GO:0036094; GO:0097367; GO:0000166; GO:0005488; GO:0003674 [GO:0005737]; GO:0044424; GO:0005622; GO:0044464; GO:0005575;…	309891		Sept10	20			3.054	1.6107	1.179	0.237564	3.599	0.0204988	0.979118	0.0498689
Q63560	Microtubule-associated protein 6 [OS=Rattus norvegicus]	0.035	2.212	1	1	1	1	952	100.4	9.44		Pf05217	[GO:0000226]; GO:0007010; GO:0007017; GO:0006996; GO:0009987; GO:0016043; GO:0008150; GO:0071840 [GO:0005515]; GO:0005488; GO:0003674 [GO:0005516]; GO:0005515; GO:0005488; GO:0003674 [GO:0005737]; GO:0044424; GO:0005622; GO:0044464; GO:0005575; GO:0005623 [GO:0005794]; GO:0012505; GO:0043231; GO:0044444; GO:0044464; GO:0043227; GO:0043229; GO:0005737; GO:0044424; GO:0005575; GO:0005623; GO:004322…	29457		Map6	1			0.01	-6.64386	0.99	-0.0144996	0.01	8.40598e-17	0.992193	8.17355e-17
P38659	Protein disulfide-isomerase A4 [OS=Rattus norvegicus]	0	19.648	7	4	14	4	643	72.7	5.12	1846.6	Pf00085, Pf01216, Pf13098, Pf13848, Pf13905	[GO:0003723]; GO:0003676; GO:0097159; GO:1901363; GO:0005488; GO:0003674 [GO:0003756]; GO:0016864; GO:0140096; GO:0016860; GO:0003824; GO:0016853; GO:0003674 [GO:0005509]; GO:0046872; GO:0043169; GO:0043167; GO:0005488; GO:0003674 [GO:0005515]; GO:0005488; GO:0003674 [GO:0005615]; GO:0044421; GO:0005575; GO:0005576 [GO:0005783]; GO:0012505; GO:0043231; GO:0044444; GO:0044464; GO:0043227; GO:00432…	116598		Pdia4	4		Protein processing in endoplasmic reticulum; Thyroid hormone synthesis	1.142	0.191563	100	6.64386	100	0.92072	6.95572e-17	8.17355e-17
Q920A6	Retinoid-inducible serine carboxypeptidase [OS=Rattus norvegicus]	0	21.934	16	5	27	5	452	51.1	5.53	2657.44	Pf00450	[GO:0004180]; GO:0008238; GO:0070011; GO:0008233; GO:0016787; GO:0140096; GO:0003824; GO:0003674 [GO:0004185]; GO:0004180; GO:0070008; GO:0008238; GO:0008236; GO:0070011; GO:0017171; GO:0008233; GO:0016787; GO:0140096; GO:0003824; GO:0003674 [GO:0005576]; GO:0005575 [GO:0005829]; GO:0044444; GO:0005737; GO:0044424; GO:0005622; GO:0044464; GO:0005575; GO:0005623 [GO:0006508]; GO:0019538; GO:004317…	114861	ENSRNOG00000002358.5	Scpep1	10			0.82	-0.286304	3.981	1.99313	3.265	0.967462	0.0328343	0.0794426
P80386	5'-AMP-activated protein kinase subunit beta-1 [OS=Rattus norvegicus]	0.065	1.744	7	1	1	1	270	30.4	6.23		Pf02922, Pf04739	[GO:0004553]; GO:0016798; GO:0016787; GO:0003824; GO:0003674 [GO:0004672]; GO:0016301; GO:0016773; GO:0140096; GO:0016772; GO:0003824; GO:0016740; GO:0003674 [GO:0004679]; GO:0004674; GO:0060089; GO:0004672; GO:0003674; GO:0016301; GO:0016773; GO:0140096; GO:0016772; GO:0003824; GO:0016740 [GO:0005515]; GO:0005488; GO:0003674 [GO:0005634]; GO:0043231; GO:0043227; GO:0043229; GO:0043226; GO:004442…	83803	ENSRNOG00000001142.3	Prkab1	12	Macroautophagy; TP53 Regulates Metabolic Genes; Energy dependent regulation of mTOR by LKB1-AMPK; Regulation of TP53 Activity through Phosphorylation	Oxytocin signaling pathway; Longevity regulating pathway; Longevity regulating pathway - multiple species; AMPK signaling pathway; FoxO signaling pathway; Circadian rhythm; Insulin resistance; Glucagon signaling pathway; Non-alcoholic fatty liver disease (NAFLD); Adipocytokine signaling pathway; Insulin signaling pathway; Hypertrophic cardiomyopathy (HCM)	0.646	-0.630394	1.245	0.316146	0.803	0.827799	0.953673	0.964773
P47967	galectin-5 [OS=Rattus norvegicus]	0	14.311	23	3	12	3	145	16.2	6.67	1409.63	Pf00337	[GO:0030246]; GO:0005488; GO:0003674	25475		Lgals5	10			3.372	1.7536	0.575	-0.798366	1.709	0.0196559	0.625611	0.625967
B0BNA7	Eukaryotic translation initiation factor 3 subunit I [OS=Rattus norvegicus]	0	8.727	7	2	4	2	325	36.4	5.64	501.54	Pf00400	[GO:0001731]; GO:0002183; GO:0022618; GO:0002181; GO:0006413; GO:0022613; GO:0034622; GO:0071826; GO:0006412; GO:0044237; GO:0044085; GO:0065003; GO:0043933; GO:0010467; GO:0034645; GO:0043043; GO:0044267; GO:0008152; GO:0009987; GO:0071840; GO:0022607; GO:0016043; GO:0043170; GO:0009059; GO:0044249; GO:0044260; GO:0006518; GO:0043604; GO:1901566; GO:0019538; GO:0008150; GO:0071704; GO:1901576; G…	682390		Eif3i	5		RNA transport	0.39	-1.35845	1.748	0.805705	1.062	0.139446	0.700095	0.973101
Q62711	1-phosphatidylinositol 4,5-bisphosphate phosphodiesterase delta-4 [OS=Rattus norvegicus]	0.024	2.734	2	1	9	1	772	88.9	5.35		Pf00168, Pf00169, Pf00387, Pf00388, Pf03009, Pf09279, Pf14788	[GO:0004435]; GO:0004629; GO:0004620; GO:0008081; GO:0016298; GO:0042578; GO:0016788; GO:0016787; GO:0003824; GO:0003674 [GO:0004629]; GO:0004620; GO:0008081; GO:0016298; GO:0042578; GO:0016788; GO:0016787; GO:0003824; GO:0003674 [GO:0004871]; GO:0003674 [GO:0005509]; GO:0046872; GO:0043169; GO:0043167; GO:0005488; GO:0003674 [GO:0005515]; GO:0005488; GO:0003674 [GO:0005622]; GO:0044464; GO:00055…	140693	ENSRNOG00000016361.8	Plcd4	9	Synthesis of IP3 and IP4 in the cytosol	Calcium signaling pathway; AGE-RAGE signaling pathway in diabetic complications; Inositol phosphate metabolism; Metabolic pathways; Phosphatidylinositol signaling system; Thyroid hormone signaling pathway	3.292	1.71896	100	6.64386	100	0.0789845	6.95572e-17	8.17355e-17
P20280	60S ribosomal protein L21 [OS=Rattus norvegicus]	0.025	2.539	5	1	10	1	160	18.5	10.4	1058.41	Pf01157	[GO:0003674] [GO:0003723]; GO:0003676; GO:0097159; GO:1901363; GO:0005488; GO:0003674 [GO:0003735]; GO:0005198; GO:0003674 [GO:0005622]; GO:0044464; GO:0005575; GO:0005623 [GO:0005840]; GO:0030529; GO:0043232; GO:0044444; GO:0044424; GO:1990904; GO:0043228; GO:0043229; GO:0005737; GO:0005622; GO:0044464; GO:0032991; GO:0043226; GO:0005575; GO:0005623 [GO:0006412]; GO:0010467; GO:0034645; GO:00430…	79449		Rpl21	12		Ribosome	0.01	-6.64386	0.819	-0.288065	0.01	8.40598e-17	0.946664	8.17355e-17
O54921	exocyst complex component 2 [OS=Rattus norvegicus]	0.077	1.63	1	1	6	1	924	104	7.09	347.72	Pf01833, Pf15469	[GO:0000145]; GO:0043234; GO:0044448; GO:0099023; GO:0032991; GO:0005938; GO:0044444; GO:0005575; GO:0071944; GO:0099568; GO:0005737; GO:0044424; GO:0044464; GO:0005622; GO:0005623 [GO:0001927]; GO:0006904; GO:0043623; GO:0140029; GO:0048278; GO:0006461; GO:0034622; GO:0006887; GO:0009987; GO:0016192; GO:0140056; GO:0065003; GO:0070271; GO:0071822; GO:0032940; GO:0008150; GO:0006810; GO:0022406; …	171455		Exoc2	17		Ras signaling pathway	0.949	-0.07552	0.325	-1.62149	0.308	0.978257	0.0896699	0.146722
O54980	Synaptogyrin-2 [OS=Rattus norvegicus]	0.011	4.39	4	1	2	1	224	24.7	4.82	247.2	Pf01284	[GO:0005634]; GO:0043231; GO:0043227; GO:0043229; GO:0043226; GO:0044424; GO:0005575; GO:0005622; GO:0044464; GO:0005623 [GO:0005739]; GO:0043231; GO:0044444; GO:0043227; GO:0043229; GO:0005737; GO:0044424; GO:0043226; GO:0005622; GO:0044464; GO:0005575; GO:0005623 [GO:0006605]; GO:0006886; GO:0015031; GO:0034613; GO:0046907; GO:0015833; GO:0045184; GO:0008104; GO:0070727; GO:0006810; GO:0051641;…	89815		Syngr2	10			0.01	-6.64386	100	6.64386		8.40598e-17	6.95572e-17
P09760	tyrosine-protein kinase Fer [OS=Rattus norvegicus]	0.028	2.459	1	1	8	1	823	94.3	6.96		Pf00017, Pf00069, Pf00611, Pf07714	[GO:0000166]; GO:0036094; GO:1901265; GO:0005488; GO:0097159; GO:1901363; GO:0003674 [GO:0000226]; GO:0007010; GO:0007017; GO:0006996; GO:0009987; GO:0016043; GO:0008150; GO:0071840 [GO:0000278]; GO:0007049; GO:0009987; GO:0008150 [GO:0000790]; GO:0000785; GO:0044454; GO:0044427; GO:0000228; GO:0044428; GO:0005694; GO:0044446; GO:0031981; GO:0005634; GO:0043232; GO:0043229; GO:0044422; GO:0044424…	301737		Fert2; Fer	9			1.157	0.210389	0.495	-1.0145	0.563	0.917101	0.441833	0.722219
P62634	Cellular nucleic acid-binding protein [OS=Rattus norvegicus]	0	13.535	20	3	10	3	177	19.5	7.71	844.24	Pf00098	[GO:0000122]; GO:0006357; GO:0006366; GO:0045892; GO:0006355; GO:0006351; GO:0010629; GO:1903507; GO:2000113; GO:0010468; GO:1903506; GO:2000112; GO:0010467; GO:0034645; GO:0097659; GO:0010605; GO:1902679; GO:0010558; GO:0031327; GO:0060255; GO:2001141; GO:0010556; GO:0031326; GO:0043170; GO:0009059; GO:0044249; GO:0044260; GO:0032774; GO:0009892; GO:0051253; GO:0009890; GO:0031324; GO:0019222; G…	64530	ENSRNOG00000010239.6	Cnbp	4			0.817	-0.291592	0.442	-1.17788	0.318	0.976112	0.305915	0.166258
P81795	Eukaryotic translation initiation factor 2 subunit 3, X-linked [OS=Rattus norvegicus]	0	28.572	18	6	14	6	472	51	8.4	1704.14	Pf00009, Pf03144, Pf09173	[GO:0000166]; GO:0036094; GO:1901265; GO:0005488; GO:0097159; GO:1901363; GO:0003674 [GO:0003743]; GO:0008135; GO:0003723; GO:0003676; GO:0097159; GO:1901363; GO:0005488; GO:0003674 [GO:0003924]; GO:0017111; GO:0016462; GO:0016818; GO:0016817; GO:0016787; GO:0003824; GO:0003674 [GO:0005515]; GO:0005488; GO:0003674 [GO:0005525]; GO:0032550; GO:0032561; GO:0035639; GO:0001883; GO:0032549; GO:001900…	299027	ENSRNOG00000060793.1	Eif2s3x; Eif2s3	X	GTP hydrolysis and joining of the 60S ribosomal subunit; Formation of the ternary complex, and subsequently, the 43S complex; ABC-family proteins mediated transport; Ribosomal scanning and start codon recognition; L13a-mediated translational silencing of Ceruloplasmin expression; Recycling of eIF2:GDP; Translation initiation complex formation	RNA transport		#VALUE!		#VALUE!	0.408			0.387015
Q9Z2L9-3	Isoform 3 of Protein NDRG4 [OS=Rattus norvegicus]	0.003	6.987	4	1	1	1	404	44.3	6.23		Pf03096, Pf12697	[GO:0003674] [GO:0005737]; GO:0044424; GO:0005622; GO:0044464; GO:0005575; GO:0005623 [GO:0005739]; GO:0043231; GO:0044444; GO:0043227; GO:0043229; GO:0005737; GO:0044424; GO:0043226; GO:0005622; GO:0044464; GO:0005575; GO:0005623 [GO:0005789]; GO:0016020; GO:0042175; GO:0044425; GO:0044432; GO:0098827; GO:0005575; GO:0012505; GO:0044464; GO:0005783; GO:0044444; GO:0044446; GO:0031984; GO:0005623…	64457		Ndrg4	19			1.234	0.303342	100	6.64386	100	0.72771	6.95572e-17	8.17355e-17
Q91V33	KH domain-containing, RNA-binding, signal transduction-associated protein 1 [OS=Rattus norvegicus]	0.025	2.588	3	1	2	1	443	48.3	8.72	177.77	Pf00013, Pf13014	[GO:0000086]; GO:0044772; GO:0044839; GO:0044770; GO:1903047; GO:0022402; GO:0000278; GO:0007049; GO:0009987; GO:0008150 [GO:0003676]; GO:0097159; GO:1901363; GO:0005488; GO:0003674 [GO:0003723]; GO:0003676; GO:0097159; GO:1901363; GO:0005488; GO:0003674 [GO:0005070]; GO:0030674; GO:0035591; GO:0005515; GO:0060090; GO:0005488; GO:0003674 [GO:0005515]; GO:0005488; GO:0003674 [GO:0005634]; GO:00432…	117268	ENSRNOG00000046794.1	Khdrbs1	5	PTK6 Regulates Proteins Involved in RNA Processing		1.004	0.00575927	100	6.64386	100	0.968757	6.95572e-17	8.17355e-17
Q9Z1X1	Extended synaptotagmin-1 [OS=Rattus norvegicus]	0.016	4.024	3	2	4	2	1088	121.1	5.69	195.15	Pf00168	[GO:0005515]; GO:0005488; GO:0003674 [GO:0005783]; GO:0012505; GO:0043231; GO:0044444; GO:0044464; GO:0043227; GO:0043229; GO:0005737; GO:0044424; GO:0005575; GO:0005623; GO:0043226; GO:0005622 [GO:0005789]; GO:0016020; GO:0042175; GO:0044425; GO:0044432; GO:0098827; GO:0005575; GO:0012505; GO:0044464; GO:0005783; GO:0044444; GO:0044446; GO:0031984; GO:0005623; GO:0043231; GO:0005737; GO:0044424;…	29579		Esyt1	7			1.713	0.776525	1.422	0.507921	2.489	0.408763	0.893102	0.239017
P14841	Cystatin-C [OS=Rattus norvegicus]	0	14.837	20	2	11	2	140	15.4	9.22	1644.03	Pf00031	[GO:0001540]; GO:0042277; GO:0033218; GO:0005488; GO:0003674 [GO:0001654]; GO:0007423; GO:0048513; GO:0048731; GO:0048856; GO:0007275; GO:0032502; GO:0032501; GO:0008150 [GO:0001666]; GO:0006950; GO:0036293; GO:0050896; GO:0070482; GO:0008150; GO:0009628 [GO:0001775]; GO:0009987; GO:0008150 [GO:0002020]; GO:0019899; GO:0005515; GO:0005488; GO:0003674 [GO:0004866]; GO:0030414; GO:0061135; GO:00048…	25307	ENSRNOG00000005195.6	Cst3	3	Post-translational protein phosphorylation; Neutrophil degranulation; Regulation of Insulin-like Growth Factor (IGF) transport and uptake by Insulin-like Growth Factor Binding Proteins (IGFBPs)	Salivary secretion	1.07	0.0976108	0.977	-0.0335695	1.125	0.929575	0.992193	0.961265
Q9EPT8	Chloride intracellular channel protein 5 [OS=Rattus norvegicus]	0	23.877	26	4	15	4	251	28.3	5.94	2028.15	Pf13409, Pf13410, Pf13417	[GO:0002021]; GO:0031667; GO:0032501; GO:0009991; GO:0008150; GO:0009605; GO:0050896 [GO:0002024]; GO:0002021; GO:1990845; GO:0031667; GO:0032501; GO:0044236; GO:0009991; GO:0008150; GO:0008152; GO:0009605; GO:0050896 [GO:0004364]; GO:0016765; GO:0016740; GO:0003824; GO:0003674 [GO:0005216]; GO:0015075; GO:0022838; GO:0022891; GO:0015267; GO:0022857; GO:0022892; GO:0022803; GO:0005215; GO:0003674…	94272	ENSRNOG00000047218.2	Clic5	9			1.286	0.362891	2.409	1.26843	3.576	0.787068	0.305742	0.051633
Q6MG08	ATP-binding cassette sub-family F member 1 [OS=Rattus norvegicus]	0.001	8.333	4	2	3	2	839	95.2	6.65	319.06	Pf00005, Pf13304	[GO:0000166]; GO:0036094; GO:1901265; GO:0005488; GO:0097159; GO:1901363; GO:0003674 [GO:0003723]; GO:0003676; GO:0097159; GO:1901363; GO:0005488; GO:0003674 [GO:0005524]; GO:0032559; GO:0035639; GO:0030554; GO:0032555; GO:0043168; GO:1901265; GO:0017076; GO:0032553; GO:0043167; GO:0097159; GO:1901363; GO:0000166; GO:0097367; GO:0005488; GO:0036094; GO:0003674 [GO:0005634]; GO:0043231; GO:0043227…	85493	ENSRNOG00000000799.7	Abcf1	20	ABC-family proteins mediated transport		0.01	-6.64386		#VALUE!	0.01	8.40598e-17		8.17355e-17
Q00972	[3-methyl-2-oxobutanoate dehydrogenase [lipoamide]] kinase, mitochondrial [OS=Rattus norvegicus]	0.004	6.165	6	2	14	2	412	46.4	8.76	1131	Pf02518, Pf10436	[GO:0000166]; GO:0036094; GO:1901265; GO:0005488; GO:0097159; GO:1901363; GO:0003674 [GO:0004672]; GO:0016301; GO:0016773; GO:0140096; GO:0016772; GO:0003824; GO:0016740; GO:0003674 [GO:0004674]; GO:0004672; GO:0016301; GO:0016773; GO:0140096; GO:0016772; GO:0003824; GO:0016740; GO:0003674 [GO:0005524]; GO:0032559; GO:0035639; GO:0030554; GO:0032555; GO:0043168; GO:1901265; GO:0017076; GO:0032553…	29603	ENSRNOG00000019485.6	Bckdk	1	Branched-chain amino acid catabolism		1.809	0.855192	0.436	-1.1976	0.926	0.343545	0.29256	0.999595
Q9JHX0	Regulator of G-protein signaling 2 [OS=Rattus norvegicus]	0.019	3.408	10	1	11	1	211	24.3	8.78	1501.47	Pf00615	[GO:0001965]; GO:0005515; GO:0005488; GO:0003674 [GO:0003674] [GO:0005096]; GO:0008047; GO:0030695; GO:0030234; GO:0060589; GO:0098772; GO:0003674 [GO:0005575] [GO:0005634]; GO:0043231; GO:0043227; GO:0043229; GO:0043226; GO:0044424; GO:0005575; GO:0005622; GO:0044464; GO:0005623 [GO:0005730]; GO:0031981; GO:0043232; GO:0044428; GO:0070013; GO:0043228; GO:0043229; GO:0005634; GO:0044446; GO:00432…	84583	ENSRNOG00000003687.6	Rgs2	13	Gastrin-CREB signalling pathway via PKC and MAPK	Oxytocin signaling pathway; Olfactory transduction; cGMP-PKG signaling pathway	3.702	1.8883	0.415	-1.26882	1.419	0.00589929	0.247119	0.807269
P0C089	Phosphatidylglycerophosphatase and protein-tyrosine phosphatase 1 [OS=Rattus norvegicus]	0	14.116	21	4	10	4	193	21.9	9.58	1148.24	Pf00102, Pf00782, Pf14671	[GO:0003674] [GO:0004439]; GO:0034595; GO:0106019; GO:0052866; GO:0034593; GO:0016791; GO:0042578; GO:0016788; GO:0016787; GO:0003824; GO:0003674 [GO:0004721]; GO:0016791; GO:0140096; GO:0042578; GO:0003824; GO:0016788; GO:0003674; GO:0016787 [GO:0004725]; GO:0004721; GO:0016791; GO:0140096; GO:0042578; GO:0003824; GO:0016788; GO:0003674; GO:0016787 [GO:0005575] [GO:0005634]; GO:0043231; GO:00432…	29390		Ptpmt1	3			1.564	0.645241	0.46	-1.12029	0.801	0.618815	0.348772	0.964521
Q63396	Activated RNA polymerase II transcriptional coactivator p15 [OS=Rattus norvegicus]	0.003	7.327	19	2	7	2	127	14.4	9.6	588.55	Pf02229	[GO:0001205]; GO:0001228; GO:0003705; GO:0000981; GO:0003700; GO:0140110; GO:0003674 [GO:0003674] [GO:0003677]; GO:0003676; GO:0097159; GO:1901363; GO:0005488; GO:0003674 [GO:0003678]; GO:0004386; GO:0140097; GO:0017111; GO:0003824; GO:0016462; GO:0003674; GO:0016818; GO:0016817; GO:0016787 [GO:0003690]; GO:0003677; GO:0003676; GO:0097159; GO:1901363; GO:0005488; GO:0003674 [GO:0003697]; GO:00036…	192269	ENSRNOG00000050563.2	Sub1	2			2.574	1.36401	0.626	-0.675765	1.61	0.0801556	0.723029	0.696432
P13676	Acylamino-acid-releasing enzyme [OS=Rattus norvegicus]	0	9.456	4	3	6	3	732	81.3	5.73	546.95	Pf00326, Pf00561, Pf01738, Pf02230, Pf05448, Pf12695, Pf12697	[GO:0003723]; GO:0003676; GO:0097159; GO:1901363; GO:0005488; GO:0003674 [GO:0004252]; GO:0004175; GO:0008236; GO:0070011; GO:0017171; GO:0008233; GO:0016787; GO:0140096; GO:0003824; GO:0003674 [GO:0005737]; GO:0044424; GO:0005622; GO:0044464; GO:0005575; GO:0005623 [GO:0005829]; GO:0044444; GO:0005737; GO:0044424; GO:0005622; GO:0044464; GO:0005575; GO:0005623 [GO:0006508]; GO:0019538; GO:004317…	24206		Apeh	8			1.576	0.656268	100	6.64386	100	0.634642	6.95572e-17	8.17355e-17
Q4FZU2	Keratin, type II cytoskeletal 6A [OS=Rattus norvegicus]	0	23.572	10	6	71	1	552	59.2	7.94	7697.08	Pf00038, Pf01576, Pf04111, Pf04156, Pf05957, Pf12128, Pf13166	[GO:0002009]; GO:0048729; GO:0060429; GO:0009653; GO:0009888; GO:0032502; GO:0048856; GO:0008150 [GO:0003774]; GO:0017111; GO:0016462; GO:0016818; GO:0016817; GO:0016787; GO:0003824; GO:0003674 [GO:0005198]; GO:0003674 [GO:0005882]; GO:0045111; GO:0099513; GO:0005856; GO:0044430; GO:0099512; GO:0043232; GO:0044446; GO:0099081; GO:0043228; GO:0043229; GO:0044422; GO:0044424; GO:0099080; GO:0043226…	683313; 100365213		LOC683313; LOC100365213	7			3.479	1.79867	0.092	-3.44222	0.324	0.00327766	7.27738e-06	0.178832
P06765	Platelet factor 4 [OS=Rattus norvegicus]	0.005	5.357	14	1	2	1	105	11.3	9.5	275.56	Pf00048	[GO:0003674] [GO:0005125]; GO:0048018; GO:0005102; GO:0030545; GO:0005515; GO:0098772; GO:0005488; GO:0003674 [GO:0005576]; GO:0005575 [GO:0005615]; GO:0044421; GO:0005575; GO:0005576 [GO:0005737]; GO:0044424; GO:0005622; GO:0044464; GO:0005575; GO:0005623 [GO:0006461]; GO:0065003; GO:0070271; GO:0071822; GO:0022607; GO:0043933; GO:0044085; GO:0016043; GO:0071840; GO:0009987; GO:0008150 [GO:00069…	360918	ENSRNOG00000028015.1	Pf4	14	Common Pathway of Fibrin Clot Formation; Platelet degranulation ; Chemokine receptors bind chemokines; Cell surface interactions at the vascular wall; G alpha (i) signalling events	Chemokine signaling pathway; Cytokine-cytokine receptor interaction	0.44	-1.18442	100	6.64386	100	0.364397	6.95572e-17	8.17355e-17
Q66HS7-1	PDZ and LIM domain protein 3 [OS=Rattus norvegicus]	0	32.353	30	6	17	6	362	39.1	6.77	2516.42	Pf00412, Pf00595, Pf13180	[GO:0005515]; GO:0005488; GO:0003674 [GO:0005737]; GO:0044424; GO:0005622; GO:0044464; GO:0005575; GO:0005623 [GO:0005829]; GO:0044444; GO:0005737; GO:0044424; GO:0005622; GO:0044464; GO:0005575; GO:0005623 [GO:0007015]; GO:0030036; GO:0097435; GO:0007010; GO:0030029; GO:0016043; GO:0006996; GO:0009987; GO:0071840; GO:0008150 [GO:0007507]; GO:0048513; GO:0072359; GO:0048731; GO:0048856; GO:000727…	114108		Pdlim3	16			2.328	1.21909	0.633	-0.659723	1.225	0.217495	0.737923	0.906546
B2GV38	Ubiquitin-like protein 4A [OS=Rattus norvegicus]	0.077	1.643	5	1	2	1	157	17.8	8.44		Pf00240, Pf11976	[GO:0005515]; GO:0005488; GO:0003674 [GO:0005634]; GO:0043231; GO:0043227; GO:0043229; GO:0043226; GO:0044424; GO:0005575; GO:0005622; GO:0044464; GO:0005623 [GO:0005737]; GO:0044424; GO:0005622; GO:0044464; GO:0005575; GO:0005623 [GO:0005829]; GO:0044444; GO:0005737; GO:0044424; GO:0005622; GO:0044464; GO:0005575; GO:0005623 [GO:0006810]; GO:0051234; GO:0051179; GO:0008150 [GO:0016020]; GO:00055…	293864	ENSRNOG00000053061.1	Ubl4a	X			0.01	-6.64386	100	6.64386		8.40598e-17	6.95572e-17
Q5I0D7	xaa-Pro dipeptidase [OS=Rattus norvegicus]	0.011	4.601	4	1	1	1	492	54.7	5.95		Pf00557, Pf05195	[GO:0004177]; GO:0008238; GO:0070011; GO:0008233; GO:0016787; GO:0140096; GO:0003824; GO:0003674 [GO:0006508]; GO:0019538; GO:0043170; GO:0044238; GO:1901564; GO:0071704; GO:0008152; GO:0006807; GO:0008150 [GO:0008233]; GO:0016787; GO:0140096; GO:0003824; GO:0003674 [GO:0008237]; GO:0070011; GO:0008233; GO:0016787; GO:0140096; GO:0003824; GO:0003674 [GO:0016787]; GO:0003824; GO:0003674 [GO:001680…	292808		Pepd	1			0.589	-0.76366	100	6.64386	100	0.724523	6.95572e-17	8.17355e-17
P0C0A2	Vacuolar protein-sorting-associated protein 36 [OS=Rattus norvegicus]	0.004	6.216	6	2	3	2	386	43.7	7.15	320.55	Pf04157, Pf11605	[GO:0000814]; GO:0010008; GO:0036452; GO:0098796; GO:0044440; GO:0098588; GO:0098805; GO:0043234; GO:0044425; GO:0005768; GO:0044433; GO:0031090; GO:0016020; GO:0032991; GO:0005575; GO:0012505; GO:0031410; GO:0044444; GO:0044446; GO:0043227; GO:0044422; GO:0044464; GO:0097708; GO:0005737; GO:0044424; GO:0043229; GO:0043226; GO:0005623; GO:0031982; GO:0005622 [GO:0005634]; GO:0043231; GO:0043227; …	290851		Vps36	16			0.01	-6.64386	2.211	1.1447	0.01	8.40598e-17	0.406492	8.17355e-17
Q6P747	Heterochromatin protein 1-binding protein 3 [OS=Rattus norvegicus]	0.005	5.364	4	2	5	2	553	60.8	9.67	542.43	Pf00538	[GO:0000786]; GO:0000785; GO:0032993; GO:0044427; GO:0044815; GO:0032991; GO:0005694; GO:0044446; GO:0005575; GO:0043232; GO:0043229; GO:0044422; GO:0044424; GO:0043228; GO:0043226; GO:0005622; GO:0044464; GO:0005623 [GO:0003677]; GO:0003676; GO:0097159; GO:1901363; GO:0005488; GO:0003674 [GO:0003682]; GO:0005488; GO:0003674 [GO:0005634]; GO:0043231; GO:0043227; GO:0043229; GO:0043226; GO:0044424…	313647		Hp1bp3	5			0.676	-0.564905	1.928	0.947105	1.303	0.874497	0.570547	0.87589
Q2IBC5	Caveolin-2 [OS=Rattus norvegicus]	0	21.602	30	3	14	3	162	18.3	5.64	1745.05	Pf01146	[GO:0000139]; GO:0044431; GO:0098588; GO:0098791; GO:0005794; GO:0044444; GO:0044446; GO:0031090; GO:0031984; GO:0012505; GO:0043231; GO:0005737; GO:0044424; GO:0043229; GO:0044422; GO:0016020; GO:0043227; GO:0044464; GO:0005622; GO:0043226; GO:0005575; GO:0005623 [GO:0000149]; GO:0005515; GO:0005488; GO:0003674 [GO:0001937]; GO:0001935; GO:0001936; GO:0050680; GO:0050673; GO:0050678; GO:0008285;…	363425		Cav2	4		Focal adhesion; Bacterial invasion of epithelial cells; Proteoglycans in cancer; Endocytosis		#VALUE!		#VALUE!	0.375			0.29414
Q6AYN9	Coiled-coil domain-containing protein 181 [OS=Rattus norvegicus]	0.018	3.667	2	1	16	1	509	59.3	5.52	1217.53		[GO:0002177]; GO:0015630; GO:0044430; GO:0005856; GO:0044446; GO:0043232; GO:0043229; GO:0044422; GO:0044424; GO:0043228; GO:0043226; GO:0005575; GO:0005622; GO:0044464; GO:0005623 [GO:0005737]; GO:0044424; GO:0005622; GO:0044464; GO:0005575; GO:0005623 [GO:0005856]; GO:0043232; GO:0043228; GO:0043229; GO:0043226; GO:0044424; GO:0005575; GO:0005622; GO:0044464; GO:0005623 [GO:0005874]; GO:0015630…	360867	ENSRNOG00000002860.5	Ccdc181; RGD1309708	13			2.656	1.40926	0.286	-1.80591	0.732	0.068721	0.0479045	0.93007
Q5U301	A-kinase anchor protein 2 [OS=Rattus norvegicus]	0	29.208	9	6	20	6	870	95.9	5.22	2382.15		[GO:0005515]; GO:0005488; GO:0003674 [GO:0007015]; GO:0030036; GO:0097435; GO:0007010; GO:0030029; GO:0016043; GO:0006996; GO:0009987; GO:0071840; GO:0008150 [GO:0007178]; GO:0007167; GO:0007166; GO:0007165; GO:0007154; GO:0009987; GO:0023052; GO:0050794; GO:0051716; GO:0008150; GO:0050789; GO:0050896; GO:0065007 [GO:0008104]; GO:0033036; GO:0051179; GO:0008150 [GO:0019904]; GO:0005515; GO:000548…	298024		Akap2	5			2.156	1.10836	0.359	-1.47794	0.596	0.298034	0.140889	0.77597
P80431	Cytochrome c oxidase subunit 7B, mitochondrial [OS=Rattus norvegicus]	0.015	4.083	10	2	12	2	80	9	10.11	945.34	Pf05392	[GO:0003674] [GO:0004129]; GO:0009055; GO:0015002; GO:0015078; GO:0016676; GO:0016491; GO:0015077; GO:0016675; GO:0003824; GO:0022890; GO:0003674; GO:0008324; GO:0015075; GO:0022891; GO:0022857; GO:0022892; GO:0005215 [GO:0005575] [GO:0005739]; GO:0043231; GO:0044444; GO:0043227; GO:0043229; GO:0005737; GO:0044424; GO:0043226; GO:0005622; GO:0044464; GO:0005575; GO:0005623 [GO:0005743]; GO:001986…	303393	ENSRNOG00000054689.1	Cox7b	X		Alzheimer's disease; Oxidative phosphorylation; Metabolic pathways; Parkinson's disease; Non-alcoholic fatty liver disease (NAFLD); Cardiac muscle contraction; Huntington's disease	0.748	-0.41889	0.457	-1.12973	0.341	0.932686	0.342943	0.216232
P19939	Apolipoprotein C-I [OS=Rattus norvegicus]	0.032	2.291	10	1	8	1	88	9.9	9.09	641.11	Pf04691	[GO:0003674] [GO:0004859]; GO:0055102; GO:0004857; GO:0030234; GO:0098772; GO:0003674 [GO:0005504]; GO:0008289; GO:0033293; GO:0005488; GO:0031406; GO:0003674; GO:0043168; GO:0043177; GO:0043167; GO:0036094 [GO:0005576]; GO:0005575 [GO:0005783]; GO:0012505; GO:0043231; GO:0044444; GO:0044464; GO:0043227; GO:0043229; GO:0005737; GO:0044424; GO:0005575; GO:0005623; GO:0043226; GO:0005622 [GO:000664…	25292; 108348160	ENSRNOG00000018426.6	Apoc1; NEWGENE_2134	1	VLDL assembly; VLDL clearance		0.39	-1.35845	1.028	0.0398403	0.401	0.346546	0.999574	0.365201
Q63377	sodium/potassium-transporting ATPase subunit beta-3 [OS=Rattus norvegicus]	0	14.952	18	3	8	3	279	31.8	7.96	524.81	Pf00287	[GO:0001671]; GO:0008047; GO:0060590; GO:0030234; GO:0060589; GO:0098772; GO:0003674 [GO:0005391]; GO:0008556; GO:0015081; GO:0015079; GO:0015662; GO:0019829; GO:0015077; GO:0046873; GO:0042625; GO:0008324; GO:0022890; GO:0022853; GO:0042626; GO:0015075; GO:0022804; GO:0015405; GO:0016820; GO:0043492; GO:0022891; GO:0022857; GO:0015399; GO:0016817; GO:0042623; GO:0022892; GO:0005215; GO:0016787; …	25390	ENSRNOG00000011501.5	Atp1b3	8	Ion homeostasis; Ion transport by P-type ATPases; Basigin interactions	Mineral absorption; Pancreatic secretion; Proximal tubule bicarbonate reclamation; Adrenergic signaling in cardiomyocytes; Endocrine and other factor-regulated calcium reabsorption; Aldosterone-regulated sodium reabsorption; cAMP signaling pathway; Thyroid hormone synthesis; Protein digestion and absorption; Carbohydrate digestion and absorption; Gastric acid secretion; Salivary secretion; Cardia…	0.711	-0.492079	3.474	1.7966	2.864	0.91542	0.0668263	0.140788
Q5U316	Ras-related protein Rab-35 [OS=Rattus norvegicus]	0	12.867	17	3	68	2	201	23	8.29	5639.52	Pf00006, Pf00025, Pf00071, Pf00735, Pf01926, Pf04670, Pf08477, Pf13191	[GO:0000166]; GO:0036094; GO:1901265; GO:0005488; GO:0097159; GO:1901363; GO:0003674 [GO:0000910]; GO:0022402; GO:0051301; GO:0007049; GO:0009987; GO:0008150 [GO:0003924]; GO:0017111; GO:0016462; GO:0016818; GO:0016817; GO:0016787; GO:0003824; GO:0003674 [GO:0005524]; GO:0032559; GO:0035639; GO:0030554; GO:0032555; GO:0043168; GO:1901265; GO:0017076; GO:0032553; GO:0043167; GO:0097159; GO:1901363…	288700	ENSRNOG00000022014.4	Rab35	12	TBC/RABGAPs; RAB GEFs exchange GTP for GDP on RABs	Endocytosis	5.375	2.42626	100	6.64386	100	2.42004e-06	6.95572e-17	8.17355e-17
P42676	Neurolysin, mitochondrial [OS=Rattus norvegicus]	0.001	7.961	4	2	6	2	704	80.2	6.47	367.92	Pf01432	[GO:0004222]; GO:0004175; GO:0008237; GO:0070011; GO:0008233; GO:0016787; GO:0140096; GO:0003824; GO:0003674 [GO:0005737]; GO:0044424; GO:0005622; GO:0044464; GO:0005575; GO:0005623 [GO:0005739]; GO:0043231; GO:0044444; GO:0043227; GO:0043229; GO:0005737; GO:0044424; GO:0043226; GO:0005622; GO:0044464; GO:0005575; GO:0005623 [GO:0005758]; GO:0005740; GO:0031970; GO:0044429; GO:0031967; GO:0044446…	117041		Nln	2		Renin-angiotensin system	1.39	0.475085	0.363	-1.46196	0.617	0.662897	0.147663	0.807269
Q5BK57	HAUS augmin-like complex subunit 8 [OS=Rattus norvegicus]	0.052	1.902	3	1	10	1	385	42.3	7.11	971.73	Pf09798	[GO:0000077]; GO:0006974; GO:0031570; GO:0033554; GO:0000075; GO:0006950; GO:0051716; GO:0009987; GO:0045786; GO:0050896; GO:0008150; GO:0007049; GO:0048523; GO:0051726; GO:0048519; GO:0050794; GO:0050789; GO:0065007 [GO:0000922]; GO:0005819; GO:0044430; GO:0015630; GO:0043232; GO:0005856; GO:0044446; GO:0043228; GO:0043229; GO:0044422; GO:0044424; GO:0043226; GO:0005575; GO:0005622; GO:0044464; …	290626	ENSRNOG00000052038.1	Haus8	16	Regulation of PLK1 Activity at G2/M Transition; AURKA Activation by TPX2; Recruitment of mitotic centrosome proteins and complexes; Recruitment of NuMA to mitotic centrosomes; Loss of Nlp from mitotic centrosomes; Anchoring of the basal body to the plasma membrane		0.852	-0.231075	0.83	-0.268817	0.707	0.982783	0.946664	0.906546
P60841	alpha-endosulfine [OS=Rattus norvegicus]	0	11.895	23	2	10	2	121	13.3	7.24	924.33	Pf04667	[GO:0000086]; GO:0044772; GO:0044839; GO:0044770; GO:1903047; GO:0022402; GO:0000278; GO:0007049; GO:0009987; GO:0008150 [GO:0000278]; GO:0007049; GO:0009987; GO:0008150 [GO:0004864]; GO:0019212; GO:0019888; GO:0004857; GO:0019208; GO:0030234; GO:0098772; GO:0003674 [GO:0005102]; GO:0005515; GO:0005488; GO:0003674 [GO:0005737]; GO:0044424; GO:0005622; GO:0044464; GO:0005575; GO:0005623 [GO:000704…	60334	ENSRNOG00000048617.2	Ensa	2	MASTL Facilitates Mitotic Progression		0.723	-0.467932	1.144	0.194087	0.935	0.92072	0.989928	1
P06866-1	Haptoglobin [OS=Rattus norvegicus]	0	42.038	33	11	33	11	347	38.5	6.54	3417.48	Pf00084, Pf00089	[GO:0001666]; GO:0006950; GO:0036293; GO:0050896; GO:0070482; GO:0008150; GO:0009628 [GO:0001889]; GO:0048732; GO:0061008; GO:0048513; GO:0048731; GO:0048856; GO:0007275; GO:0032502; GO:0032501; GO:0008150 [GO:0002376]; GO:0008150 [GO:0002526]; GO:0006954; GO:0006952; GO:0006950; GO:0050896; GO:0008150 [GO:0004252]; GO:0004175; GO:0008236; GO:0070011; GO:0017171; GO:0008233; GO:0016787; GO:014009…	24464		Hp	19			1.062	0.0867838	0.517	-0.951764	1.331	0.884909	0.499465	0.857054
Q641Y0	Dolichyl-diphosphooligosaccharide--protein glycosyltransferase 48 kDa subunit [OS=Rattus norvegicus]	0	19.113	12	5	20	5	441	48.9	5.97	1958.65	Pf03345	[GO:0004576]; GO:0016758; GO:0016757; GO:0016740; GO:0003824; GO:0003674 [GO:0004579]; GO:0004576; GO:0016758; GO:0016757; GO:0016740; GO:0003824; GO:0003674 [GO:0005783]; GO:0012505; GO:0043231; GO:0044444; GO:0044464; GO:0043227; GO:0043229; GO:0005737; GO:0044424; GO:0005575; GO:0005623; GO:0043226; GO:0005622 [GO:0005789]; GO:0016020; GO:0042175; GO:0044425; GO:0044432; GO:0098827; GO:0005575…	313648	ENSRNOG00000015079.7	Ddost	5	Neutrophil degranulation	Protein processing in endoplasmic reticulum; Metabolic pathways; N-Glycan biosynthesis	0.98	-0.0291463	1.629	0.703987	1.724	0.978257	0.775205	0.621224
Q505J6	Mitochondrial glutamate carrier 2 [OS=Rattus norvegicus]	0.001	7.895	9	3	9	3	320	34.1	9.17	808.47	Pf00153	[GO:0005314]; GO:0005313; GO:0015370; GO:0005310; GO:0015172; GO:0015179; GO:0015081; GO:0015294; GO:0046943; GO:0015171; GO:0015077; GO:0046873; GO:0008324; GO:0015293; GO:0005342; GO:0008514; GO:0022890; GO:0015075; GO:0015291; GO:0022891; GO:0008509; GO:0022804; GO:0022857; GO:0022892; GO:0005215; GO:0003674 [GO:0005739]; GO:0043231; GO:0044444; GO:0043227; GO:0043229; GO:0005737; GO:0044424; …	681896	ENSRNOG00000042731.3	Slc25a18	4	Organic anion transporters		0.222	-2.17137	2.317	1.21226	0.515	0.00747201	0.348063	0.635795
P86182	Coiled-coil domain-containing protein 22 [OS=Rattus norvegicus]	0.03	2.425	2	1	4	1	627	70.8	6.11	309.78	Pf05667	[GO:0005768]; GO:0012505; GO:0031410; GO:0044464; GO:0044444; GO:0097708; GO:0005575; GO:0005623; GO:0005737; GO:0044424; GO:0031982; GO:0043229; GO:0005622; GO:0043227; GO:0043226 [GO:0006810]; GO:0051234; GO:0051179; GO:0008150 [GO:0006878]; GO:0046916; GO:0055070; GO:0006875; GO:0055076; GO:0030003; GO:0055065; GO:0006873; GO:0055080; GO:0098771; GO:0050801; GO:0055082; GO:0048878; GO:0019725;…	317381	ENSRNOG00000010846.5	Ccdc22	X	Neddylation		1.921	0.941858	100	6.64386	100	0.272489	6.95572e-17	8.17355e-17
P61805	Dolichyl-diphosphooligosaccharide--protein glycosyltransferase subunit DAD1 [OS=Rattus norvegicus]	0.003	6.739	19	2	7	2	113	12.5	7.08	522.75	Pf02109	[GO:0001824]; GO:0001701; GO:0048856; GO:0043009; GO:0032502; GO:0009792; GO:0008150; GO:0009790; GO:0007275; GO:0032501 [GO:0003674] [GO:0004576]; GO:0016758; GO:0016757; GO:0016740; GO:0003824; GO:0003674 [GO:0004579]; GO:0004576; GO:0016758; GO:0016757; GO:0016740; GO:0003824; GO:0003674 [GO:0005575] [GO:0005783]; GO:0012505; GO:0043231; GO:0044444; GO:0044464; GO:0043227; GO:0043229; GO:00057…	192275	ENSRNOG00000009090.5	Dad1	15		Protein processing in endoplasmic reticulum; Metabolic pathways; N-Glycan biosynthesis	0.751	-0.413115	0.753	-0.409278	0.667	0.93763	0.893102	0.874092
Q00657	Chondroitin sulfate proteoglycan 4 [OS=Rattus norvegicus]	0.014	4.131	1	2	3	2	2326	251.8	5.48	133.63	Pf00054, Pf02210	[GO:0000187]; GO:0032147; GO:0043406; GO:0045860; GO:0043405; GO:0043410; GO:0071902; GO:0001934; GO:0033674; GO:0045859; GO:0043408; GO:0071900; GO:0000165; GO:1902533; GO:0001932; GO:0006468; GO:0031401; GO:0042327; GO:0043549; GO:0051347; GO:1902531; GO:0023014; GO:0035556; GO:0009967; GO:0031399; GO:0042325; GO:0006464; GO:0016310; GO:0032270; GO:0045937; GO:0051338; GO:0043085; GO:0009966; G…	81651		Cspg4	8			0.687	-0.541618	0.417	-1.26188	0.287	0.887159	0.25162	0.108514
Q71S46	ATP synthase F(0) complex subunit C3, mitochondrial [OS=Rattus norvegicus]	0.014	4.23	27	2	3	2	142	14.7	9.45	282.54	Pf00137	[GO:0000276]; GO:0005753; GO:0045263; GO:0098800; GO:0045259; GO:0033177; GO:0044424; GO:0005743; GO:0044455; GO:0098796; GO:0098798; GO:0016469; GO:0005622; GO:0044464; GO:0019866; GO:0031966; GO:0044425; GO:0044429; GO:0043234; GO:0005575; GO:0005623; GO:0031090; GO:0031967; GO:0005740; GO:0016020; GO:0005739; GO:0044444; GO:0044446; GO:0032991; GO:0043227; GO:0044422; GO:0031975; GO:0043231; G…	114630		Atp5g3	3		Alzheimer's disease; Oxidative phosphorylation; Metabolic pathways; Parkinson's disease; Huntington's disease	0.937	-0.093879	0.651	-0.619271	0.61	0.977121	0.77344	0.803283
P70580	Membrane-associated progesterone receptor component 1 [OS=Rattus norvegicus]	0	12.681	14	2	6	2	195	21.6	4.6	713	Pf00173	[GO:0005496]; GO:0008289; GO:0097159; GO:0005488; GO:0003674 [GO:0005783]; GO:0012505; GO:0043231; GO:0044444; GO:0044464; GO:0043227; GO:0043229; GO:0005737; GO:0044424; GO:0005575; GO:0005623; GO:0043226; GO:0005622 [GO:0007411]; GO:0007409; GO:0097485; GO:0048667; GO:0048812; GO:0061564; GO:0006928; GO:0006935; GO:0000904; GO:0048666; GO:0031175; GO:0120039; GO:0009987; GO:0042221; GO:0042330;…	291948	ENSRNOG00000012786.7	Pgrmc1	X	Neutrophil degranulation		0.921	-0.118727	100	6.64386	100	0.985156	6.95572e-17	8.17355e-17
Q01992	Mitochondrial intermediate peptidase [OS=Rattus norvegicus]	0.019	3.463	1	1	4	1	710	80.6	6.49	389.84	Pf01432	[GO:0004222]; GO:0004175; GO:0008237; GO:0070011; GO:0008233; GO:0016787; GO:0140096; GO:0003824; GO:0003674 [GO:0005739]; GO:0043231; GO:0044444; GO:0043227; GO:0043229; GO:0005737; GO:0044424; GO:0043226; GO:0005622; GO:0044464; GO:0005575; GO:0005623 [GO:0005759]; GO:0044429; GO:0070013; GO:0005739; GO:0044444; GO:0044446; GO:0043229; GO:0043233; GO:0044424; GO:0043231; GO:0005737; GO:0044422;…	81684		Mipep	15			0.47	-1.08927	2.293	1.19724	1.077	0.508739	0.359593	0.968761
P13941	Collagen alpha-1(III) chain [OS=Rattus norvegicus]	0.006	5.142	1	1	12	1	1463	138.9	6.52	1305.78	Pf00093, Pf01410, Pf14828	[GO:0001501]; GO:0048731; GO:0007275; GO:0048856; GO:0032501; GO:0032502; GO:0008150 [GO:0001568]; GO:0001944; GO:0048856; GO:0048731; GO:0072358; GO:0032502; GO:0007275; GO:0072359; GO:0008150; GO:0032501 [GO:0002020]; GO:0019899; GO:0005515; GO:0005488; GO:0003674 [GO:0003674] [GO:0005178]; GO:0005102; GO:0032403; GO:0050839; GO:0005515; GO:0044877; GO:0005488; GO:0003674 [GO:0005201]; GO:00051…	84032	ENSRNOG00000003357.4	Col3a1	9	Collagen chain trimerization; Collagen degradation; Immunoregulatory interactions between a Lymphoid and a non-Lymphoid cell; Signaling by PDGF; MET activates PTK2 signaling; Integrin cell surface interactions; ECM proteoglycans; Assembly of collagen fibrils and other multimeric structures; Non-integrin membrane-ECM interactions; NCAM1 interactions	AGE-RAGE signaling pathway in diabetic complications; Amoebiasis; Platelet activation; Protein digestion and absorption	0.414	-1.2723	0.884	-0.177882	0.366	0.414487	0.971154	0.276147
Q5XI60	Receptor expression-enhancing protein 6 [OS=Rattus norvegicus]	0.024	3.038	4	1	8	1	211	23.3	8.25	946.69	Pf03134	[GO:0001917]; GO:0097458; GO:0044464; GO:0005575; GO:0005623 [GO:0005634]; GO:0043231; GO:0043227; GO:0043229; GO:0043226; GO:0044424; GO:0005575; GO:0005622; GO:0044464; GO:0005623 [GO:0005783]; GO:0012505; GO:0043231; GO:0044444; GO:0044464; GO:0043227; GO:0043229; GO:0005737; GO:0044424; GO:0005575; GO:0005623; GO:0043226; GO:0005622 [GO:0005789]; GO:0016020; GO:0042175; GO:0044425; GO:0044432…	362835	ENSRNOG00000033262.3	Reep6	7			0.919	-0.121863	0.889	-0.169745	0.817	0.978257	0.974176	0.968925
Q3B7D0	Oxygen-dependent coproporphyrinogen-III oxidase, mitochondrial [OS=Rattus norvegicus]	0.017	3.677	2	1	2	1	443	49.2	8.53	183.75	Pf01218	[GO:0004109]; GO:0016634; GO:0016627; GO:0016491; GO:0003824; GO:0003674 [GO:0005212]; GO:0005198; GO:0003674 [GO:0005739]; GO:0043231; GO:0044444; GO:0043227; GO:0043229; GO:0005737; GO:0044424; GO:0043226; GO:0005622; GO:0044464; GO:0005575; GO:0005623 [GO:0005743]; GO:0019866; GO:0031966; GO:0031090; GO:0031967; GO:0044424; GO:0005740; GO:0044429; GO:0016020; GO:0043227; GO:0044422; GO:0031975…	304024	ENSRNOG00000001654.6	Cpox	11	Heme biosynthesis	Porphyrin and chlorophyll metabolism; Metabolic pathways	0.512	-0.965784	2.146	1.10165	1.098	0.559148	0.444326	0.964408
Q68FQ2	Junctional adhesion molecule C [OS=Rattus norvegicus]	0.079	1.614	3	1	1	1	310	34.8	7.25		Pf00047, Pf07679, Pf07686, Pf08205, Pf13895, Pf13927	[GO:0001525]; GO:0048514; GO:0048646; GO:0001568; GO:0009653; GO:0032502; GO:0001944; GO:0048856; GO:0008150; GO:0048731; GO:0072358; GO:0007275; GO:0072359; GO:0032501 [GO:0001780]; GO:0001776; GO:0002262; GO:0002376; GO:0048872; GO:0008150; GO:0042592; GO:0065008; GO:0065007 [GO:0002250]; GO:0006955; GO:0002376; GO:0050896; GO:0008150 [GO:0002318]; GO:0002244; GO:0030097; GO:0030154; GO:0048534…	315509	ENSRNOG00000009149.4	Jam3	8	Cell surface interactions at the vascular wall; Integrin cell surface interactions	Tight junction; Leukocyte transendothelial migration; Cell adhesion molecules (CAMs)	0.01	-6.64386	100	6.64386		8.40598e-17	6.95572e-17
P30009	Myristoylated alanine-rich C-kinase substrate [OS=Rattus norvegicus]	0	32.403	25	5	14	5	309	29.8	4.34	1890.72		[GO:0001520]; GO:0036126; GO:0044441; GO:0097223; GO:0099513; GO:0097729; GO:0005929; GO:0044422; GO:0120038; GO:0044464; GO:0044430; GO:0099512; GO:0031514; GO:0043226; GO:0120025; GO:0005575; GO:0044463; GO:0005623; GO:0005856; GO:0044446; GO:0099081; GO:0042995; GO:0043232; GO:0043229; GO:0044424; GO:0099080; GO:0043228; GO:0005622 [GO:0001786]; GO:0005543; GO:0072341; GO:0008289; GO:0043168; …	25603		Marcks	20			0.723	-0.467932	0.584	-0.77596	0.45	0.924266	0.650773	0.468762
Q9WTQ2	Podocalyxin [OS=Rattus norvegicus]	0	11.445	8	2	7	2	485	51.6	4.91	1047.96	Pf06365	[GO:0001726]; GO:0031252; GO:0120025; GO:0044464; GO:0042995; GO:0005575; GO:0005623 [GO:0003094]; GO:0097205; GO:0003014; GO:0003008; GO:0032501; GO:0008150 [GO:0005515]; GO:0005488; GO:0003674 [GO:0005615]; GO:0044421; GO:0005575; GO:0005576 [GO:0005730]; GO:0031981; GO:0043232; GO:0044428; GO:0070013; GO:0043228; GO:0043229; GO:0005634; GO:0044446; GO:0043233; GO:0044424; GO:0043226; GO:004323…	192181	ENSRNOG00000012495.7	Podxl	4			1.024	0.0342157		#VALUE!	0.685	0.932986		0.887303
P62815	V-type proton ATPase subunit B, brain isoform [OS=Rattus norvegicus]	0	23.407	12	4	19	4	511	56.5	5.81	2459.54	Pf00006, Pf00306, Pf02874	[GO:0001726]; GO:0031252; GO:0120025; GO:0044464; GO:0042995; GO:0005575; GO:0005623 [GO:0005524]; GO:0032559; GO:0035639; GO:0030554; GO:0032555; GO:0043168; GO:1901265; GO:0017076; GO:0032553; GO:0043167; GO:0097159; GO:1901363; GO:0000166; GO:0097367; GO:0005488; GO:0036094; GO:0003674 [GO:0005737]; GO:0044424; GO:0005622; GO:0044464; GO:0005575; GO:0005623 [GO:0005765]; GO:0005764; GO:0098852…	117596	ENSRNOG00000011891.6	Atp6v1b2	16	Ion channel transport; Transferrin endocytosis and recycling; Insulin receptor recycling; ROS, RNS production in phagocytes	Synaptic vesicle cycle; Oxidative phosphorylation; Rheumatoid arthritis; Metabolic pathways; Collecting duct acid secretion; mTOR signaling pathway; Phagosome	0.977	-0.0335695	0.828	-0.272297	1.208	0.959248	0.946664	0.921449
Q6AZ50	ubiquitin-like-conjugating enzyme ATG3 [OS=Rattus norvegicus]	0.016	3.829	4	1	2	1	314	35.8	4.74	173.54	Pf03986, Pf03987, Pf10381	[GO:0000045]; GO:0070925; GO:1905037; GO:0006996; GO:0022607; GO:0007033; GO:0016236; GO:0016043; GO:0044085; GO:0006914; GO:0009987; GO:0071840; GO:0044248; GO:0061919; GO:0008150; GO:0009056; GO:0044237; GO:0008152 [GO:0000153]; GO:0000151; GO:0044444; GO:0044424; GO:1990234; GO:0005737; GO:0005622; GO:0044464; GO:1902494; GO:0005575; GO:0005623; GO:0032991 [GO:0000422]; GO:0006914; GO:0061726;…	171415	ENSRNOG00000002094.6	Atg3	11	Macroautophagy	Autophagy	0.418	-1.25843	100	6.64386	100	0.39029	6.95572e-17	8.17355e-17
Q9Z1N3	unconventional myosin-IXa [OS=Rattus norvegicus]	0.079	1.604	0	1	12	1	2626	301.2	8.95		Pf00063, Pf00130, Pf00612, Pf00620, Pf00788	[GO:0000166]; GO:0036094; GO:1901265; GO:0005488; GO:0097159; GO:1901363; GO:0003674 [GO:0003674] [GO:0003774]; GO:0017111; GO:0016462; GO:0016818; GO:0016817; GO:0016787; GO:0003824; GO:0003674 [GO:0005096]; GO:0008047; GO:0030695; GO:0030234; GO:0060589; GO:0098772; GO:0003674 [GO:0005515]; GO:0005488; GO:0003674 [GO:0005524]; GO:0032559; GO:0035639; GO:0030554; GO:0032555; GO:0043168; GO:19012…	171296		Myo9a	8			0.935	-0.0969617	0.157	-2.67116	0.147	0.978257	0.000867881	0.00220856
Q6MG49-1	Large proline-rich protein BAG6 [OS=Rattus norvegicus]	0.003	7.047	1	1	2	1	1146	119.9	5.66	232.57	Pf00240, Pf11976, Pf12057	[GO:0001822]; GO:0048513; GO:0072001; GO:0048731; GO:0048856; GO:0001655; GO:0007275; GO:0032502; GO:0032501; GO:0008150 [GO:0002376]; GO:0008150 [GO:0002429]; GO:0002757; GO:0002768; GO:0002253; GO:0002764; GO:0007166; GO:0002376; GO:0050778; GO:0007165; GO:0050776; GO:0008150; GO:0002684; GO:0006955; GO:0048584; GO:0007154; GO:0009987; GO:0023052; GO:0050794; GO:0051716; GO:0002682; GO:0048583;…	94342	ENSRNOG00000000851.8	Bag6	20			0.407	-1.2969	100	6.64386	100	0.337176	6.95572e-17	8.17355e-17
B0BN94	Protein FAM136A [OS=Rattus norvegicus]	0	9.836	23	3	11	3	138	15.6	7.61	1113.87	Pf05811	[GO:0005737]; GO:0044424; GO:0005622; GO:0044464; GO:0005575; GO:0005623 [GO:0005739]; GO:0043231; GO:0044444; GO:0043227; GO:0043229; GO:0005737; GO:0044424; GO:0043226; GO:0005622; GO:0044464; GO:0005575; GO:0005623	297415	ENSRNOG00000016273.5	Fam136a	4			0.699	-0.516636	0.759	-0.397828	0.688	0.878937	0.90093	0.891418
P38062	methionine aminopeptidase 2 [OS=Rattus norvegicus]	0	13.04	14	4	11	4	478	53	6.02	1440.92	Pf00557	[GO:0003723]; GO:0003676; GO:0097159; GO:1901363; GO:0005488; GO:0003674 [GO:0004177]; GO:0008238; GO:0070011; GO:0008233; GO:0016787; GO:0140096; GO:0003824; GO:0003674 [GO:0005737]; GO:0044424; GO:0005622; GO:0044464; GO:0005575; GO:0005623 [GO:0005829]; GO:0044444; GO:0005737; GO:0044424; GO:0005622; GO:0044464; GO:0005575; GO:0005623 [GO:0005886]; GO:0016020; GO:0044464; GO:0071944; GO:000557…	64370		Metap2	7			2.147	1.10232	1.111	0.151859	2.386	0.247947	0.992193	0.276335
Q64122	Myosin regulatory light polypeptide 9 [OS=Rattus norvegicus]	0	43.522	46	6	89	3	171	19.7	4.92	10904.4	Pf00036, Pf13202, Pf13405	[GO:0001725]; GO:0042641; GO:0097517; GO:0015629; GO:0044430; GO:0032432; GO:0005856; GO:0044446; GO:0043232; GO:0043229; GO:0044422; GO:0044424; GO:0043228; GO:0043226; GO:0005575; GO:0005622; GO:0044464; GO:0005623 [GO:0005509]; GO:0046872; GO:0043169; GO:0043167; GO:0005488; GO:0003674 [GO:0016459]; GO:0015629; GO:0043234; GO:0044430; GO:0005856; GO:0032991; GO:0044446; GO:0043232; GO:0005575;…	296313		Myl9	3		Oxytocin signaling pathway; Tight junction; Focal adhesion; cAMP signaling pathway; Regulation of actin cytoskeleton; Leukocyte transendothelial migration; Vascular smooth muscle contraction; cGMP-PKG signaling pathway	1.676	0.745022	0.71	-0.494109	0.706	0.408763	0.862535	0.906546
Q7M6Z3	N-lysine methyltransferase SMYD2 [OS=Rattus norvegicus]	0	23.359	12	3	8	3	433	49.6	6.98	1106.64	Pf00856, Pf01753, Pf13424	[GO:0000122]; GO:0006357; GO:0006366; GO:0045892; GO:0006355; GO:0006351; GO:0010629; GO:1903507; GO:2000113; GO:0010468; GO:1903506; GO:2000112; GO:0010467; GO:0034645; GO:0097659; GO:0010605; GO:1902679; GO:0010558; GO:0031327; GO:0060255; GO:2001141; GO:0010556; GO:0031326; GO:0043170; GO:0009059; GO:0044249; GO:0044260; GO:0032774; GO:0009892; GO:0051253; GO:0009890; GO:0031324; GO:0019222; G…	289372	ENSRNOG00000003583.6	Smyd2	13	Regulation of TP53 Activity through Methylation; PKMTs methylate histone lysines		0.327	-1.61264		#VALUE!	1.965	0.177439		0.456213
O55012	Phosphatidylinositol-binding clathrin assembly protein [OS=Rattus norvegicus]	0	27.611	9	3	17	3	640	69.2	8.46	2409.67	Pf01417, Pf07651	[GO:0005515]; GO:0005488; GO:0003674 [GO:0005543]; GO:0008289; GO:0043168; GO:0005488; GO:0043167; GO:0003674 [GO:0005545]; GO:0035091; GO:0005543; GO:0008289; GO:0043168; GO:0005488; GO:0043167; GO:0003674 [GO:0005546]; GO:1902936; GO:1901981; GO:0035091; GO:0005543; GO:0008289; GO:0043168; GO:0005488; GO:0043167; GO:0003674 [GO:0005622]; GO:0044464; GO:0005575; GO:0005623 [GO:0005634]; GO:00432…	89816		Picalm	1			1.338	0.420078	100	6.64386	100	0.706356	6.95572e-17	8.17355e-17
Q3MIE0	Enoyl-CoA hydratase domain-containing protein 3, mitochondrial [OS=Rattus norvegicus]	0	15.94	17	3	10	3	300	32.4	8.57	1356.36	Pf00378	[GO:0003824]; GO:0003674 [GO:0005739]; GO:0043231; GO:0044444; GO:0043227; GO:0043229; GO:0005737; GO:0044424; GO:0043226; GO:0005622; GO:0044464; GO:0005575; GO:0005623 [GO:0008152]; GO:0008150	684538		Echdc3	17			0.907	-0.140826	0.158	-2.662	0.173	0.993542	0.000934375	0.0069514
Q6AY55	dephospho-CoA kinase domain-containing protein [OS=Rattus norvegicus]	0	13.096	10	2	10	2	240	27.3	9.69	1514.14	Pf01121, Pf13189	[GO:0000166]; GO:0036094; GO:1901265; GO:0005488; GO:0097159; GO:1901363; GO:0003674 [GO:0004140]; GO:0016301; GO:0016773; GO:0016772; GO:0016740; GO:0003824; GO:0003674 [GO:0005524]; GO:0032559; GO:0035639; GO:0030554; GO:0032555; GO:0043168; GO:1901265; GO:0017076; GO:0032553; GO:0043167; GO:0097159; GO:1901363; GO:0000166; GO:0097367; GO:0005488; GO:0036094; GO:0003674 [GO:0005739]; GO:0043231…	360639	ENSRNOG00000021682.4	Dcakd	10			0.783	-0.352916	100	6.64386	100	0.960478	6.95572e-17	8.17355e-17
P0C5I0	Cerebral dopamine neurotrophic factor [OS=Rattus norvegicus]	0	11.723	19	4	8	4	187	21.3	6.86	765.13	Pf10208	[GO:0005576]; GO:0005575 [GO:0005615]; GO:0044421; GO:0005575; GO:0005576 [GO:0005783]; GO:0012505; GO:0043231; GO:0044444; GO:0044464; GO:0043227; GO:0043229; GO:0005737; GO:0044424; GO:0005575; GO:0005623; GO:0043226; GO:0005622 [GO:0008083]; GO:0048018; GO:0005102; GO:0030545; GO:0005515; GO:0098772; GO:0005488; GO:0003674 [GO:0010469]; GO:0009966; GO:0065009; GO:0007165; GO:0010646; GO:002305…	361276	ENSRNOG00000026493.4	Cdnf	17			0.163	-2.61706	0.578	-0.790859	0.211	0.00349669	0.631908	0.0234938
P53042	Serine/threonine-protein phosphatase 5 [OS=Rattus norvegicus]	0	33.411	17	6	15	6	499	56.9	6.2	2034.6	Pf00149, Pf00515, Pf07719, Pf08321, Pf12895, Pf13371, Pf13414, Pf13424, Pf13432, Pf14559	[GO:0001933]; GO:0001932; GO:0006468; GO:0031400; GO:0042326; GO:0031399; GO:0042325; GO:0006464; GO:0016310; GO:0032269; GO:0045936; GO:0032268; GO:0019220; GO:0036211; GO:0044267; GO:0006796; GO:0031324; GO:0051248; GO:0010563; GO:0031323; GO:0051246; GO:0051174; GO:0019538; GO:0043412; GO:0044260; GO:0006793; GO:0009892; GO:0044237; GO:0048523; GO:0010605; GO:0051172; GO:0019222; GO:0050794; G…	65179	ENSRNOG00000016907.5	Ppp5c	1	Recruitment and ATM-mediated phosphorylation of repair and signaling proteins at DNA double strand breaks; Negative regulation of MAPK pathway; Interleukin-20 family signaling	MAPK signaling pathway	0.6	-0.736966	0.517	-0.951764	2.514	0.724523	0.500041	0.231655
P84092	AP-2 complex subunit mu [OS=Rattus norvegicus]	0	42.272	24	8	17	8	435	49.6	9.54	1494.65	Pf00928	[GO:0005048]; GO:0042277; GO:0033218; GO:0005488; GO:0003674 [GO:0005515]; GO:0005488; GO:0003674 [GO:0005739]; GO:0043231; GO:0044444; GO:0043227; GO:0043229; GO:0005737; GO:0044424; GO:0043226; GO:0005622; GO:0044464; GO:0005575; GO:0005623 [GO:0005886]; GO:0016020; GO:0044464; GO:0071944; GO:0005575; GO:0005623 [GO:0005905]; GO:0012505; GO:0044464; GO:0098589; GO:0005575; GO:0005623; GO:001602…	116563	ENSRNOG00000001709.7	Ap2m1	11	Formation of annular gap junctions; Trafficking of GluR2-containing AMPA receptors; Recycling pathway of L1; Retrograde neurotrophin signalling; WNT5A-dependent internalization of FZD4; MHC class II antigen presentation; LDL clearance; Cargo recognition for clathrin-mediated endocytosis; WNT5A-dependent internalization of FZD2, FZD5 and ROR2; VLDLR internalisation and degradation	Endocrine and other factor-regulated calcium reabsorption; Synaptic vesicle cycle; Endocytosis; Huntington's disease	0.89	-0.168123	0.445	-1.16812	0.475	0.999366	0.312623	0.533412
Q6P742	proteolipid protein 2 [OS=Rattus norvegicus]	0.019	3.533	8	1	6	1	151	16.5	7.17	631.05	Pf01284	[GO:0005789]; GO:0016020; GO:0042175; GO:0044425; GO:0044432; GO:0098827; GO:0005575; GO:0012505; GO:0044464; GO:0005783; GO:0044444; GO:0044446; GO:0031984; GO:0005623; GO:0043231; GO:0005737; GO:0044424; GO:0043229; GO:0044422; GO:0043227; GO:0005622; GO:0043226 [GO:0005886]; GO:0016020; GO:0044464; GO:0071944; GO:0005575; GO:0005623 [GO:0016020]; GO:0005575 [GO:0016021]; GO:0031224; GO:0044425…	302562	ENSRNOG00000039496.2	Plp2	X			4.452	2.15445	0.051	-4.29336	0.228	4.0405e-05	9.96322e-09	0.0359827
P20762	Ig gamma-2C chain C region [OS=Rattus norvegicus]	0	18.471	14	4	26	4	329	36.5	8.22	2845.38	Pf07654, Pf08205	[GO:0003823]; GO:0005488; GO:0003674	362795		LOC362795	6			0.929	-0.106249	0.247	-2.01742	0.9	0.978257	0.0205328	0.999595
Q5XIH6	tripartite motif-containing protein 54 [OS=Rattus norvegicus]	0	36.898	27	7	53	4	364	41	5.12	6611.93	Pf00097, Pf00643, Pf13445, Pf13639, Pf13920, Pf13923, Pf14634, Pf14835, Pf15227	[GO:0005515]; GO:0005488; GO:0003674 [GO:0005622]; GO:0044464; GO:0005575; GO:0005623 [GO:0005737]; GO:0044424; GO:0005622; GO:0044464; GO:0005575; GO:0005623 [GO:0005856]; GO:0043232; GO:0043228; GO:0043229; GO:0043226; GO:0044424; GO:0005575; GO:0005622; GO:0044464; GO:0005623 [GO:0005874]; GO:0015630; GO:0099513; GO:0005856; GO:0044430; GO:0099512; GO:0043232; GO:0044446; GO:0099081; GO:004322…	362708	ENSRNOG00000006146.6	Trim54	6			1.41	0.495695	6.375	2.67243	1.422	0.586511	0.00139666	0.805428
P08934-2	Isoform LMW of Kininogen-1 [OS=Rattus norvegicus]	0	30.859	19	8	52	4	433	47.9	6.39	4634.53	Pf00031	[GO:0004869]; GO:0004866; GO:0030414; GO:0061135; GO:0004857; GO:0061134; GO:0030234; GO:0098772; GO:0003674 [GO:0007204]; GO:0051480; GO:0006874; GO:0006875; GO:0055074; GO:0072503; GO:0030003; GO:0055065; GO:0072507; GO:0006873; GO:0055080; GO:0098771; GO:0050801; GO:0055082; GO:0048878; GO:0019725; GO:0042592; GO:0009987; GO:0065008; GO:0008150; GO:0065007 [GO:0007596]; GO:0007599; GO:0042060;…	25087		Kng2; Kng2l1	11			0.31	-1.68966	3.624	1.85758	1.125	0.129154	0.0541594	0.961265
Q02874-1	Core histone macro-H2A.1 [OS=Rattus norvegicus]	0	11.091	11	4	12	4	371	39.5	9.79	1142.47	Pf00125, Pf01661	[GO:0000122]; GO:0006357; GO:0006366; GO:0045892; GO:0006355; GO:0006351; GO:0010629; GO:1903507; GO:2000113; GO:0010468; GO:1903506; GO:2000112; GO:0010467; GO:0034645; GO:0097659; GO:0010605; GO:1902679; GO:0010558; GO:0031327; GO:0060255; GO:2001141; GO:0010556; GO:0031326; GO:0043170; GO:0009059; GO:0044249; GO:0044260; GO:0032774; GO:0009892; GO:0051253; GO:0009890; GO:0031324; GO:0019222; G…	29384	ENSRNOG00000011523.8	H2afy	17		Alcoholism; Systemic lupus erythematosus	0.882	-0.181149	0.311	-1.68501	0.84	0.999366	0.0724675	0.979795
A2VCX1	TIP41-like protein [OS=Rattus norvegicus]	0.019	3.427	4	1	2	1	271	31.2	5.52		Pf04176	[GO:0000077]; GO:0006974; GO:0031570; GO:0033554; GO:0000075; GO:0006950; GO:0051716; GO:0009987; GO:0045786; GO:0050896; GO:0008150; GO:0007049; GO:0048523; GO:0051726; GO:0048519; GO:0050794; GO:0050789; GO:0065007 [GO:0005737]; GO:0044424; GO:0005622; GO:0044464; GO:0005575; GO:0005623 [GO:0032515]; GO:0010923; GO:0035308; GO:0043666; GO:0010921; GO:0035305; GO:0051346; GO:0006470; GO:0031400;…	360869	ENSRNOG00000003048.6	Tiprl	13			0.189	-2.40354	7.463	2.89976	1.411	0.00506891	0.000405989	0.809127
O35142	Coatomer subunit beta' [OS=Rattus norvegicus]	0	16.66	5	4	14	4	905	102.5	5.27	973	Pf00400, Pf04053	[GO:0000139]; GO:0044431; GO:0098588; GO:0098791; GO:0005794; GO:0044444; GO:0044446; GO:0031090; GO:0031984; GO:0012505; GO:0043231; GO:0005737; GO:0044424; GO:0043229; GO:0044422; GO:0016020; GO:0043227; GO:0044464; GO:0005622; GO:0043226; GO:0005575; GO:0005623 [GO:0005080]; GO:0019901; GO:0019900; GO:0019899; GO:0005515; GO:0005488; GO:0003674 [GO:0005198]; GO:0003674 [GO:0005515]; GO:0005488…	60384		Copb2	8			0.816	-0.293359	0.649	-0.62371	0.431	0.977121	0.771918	0.419966
P05179	Cytochrome P450 2C7 [OS=Rattus norvegicus]	0.011	4.392	1	1	29	1	490	56.2	8.44	3072.8	Pf00067	[GO:0003674] [GO:0004497]; GO:0016491; GO:0003824; GO:0003674 [GO:0005506]; GO:0046914; GO:0046872; GO:0043169; GO:0043167; GO:0005488; GO:0003674 [GO:0005783]; GO:0012505; GO:0043231; GO:0044444; GO:0044464; GO:0043227; GO:0043229; GO:0005737; GO:0044424; GO:0005575; GO:0005623; GO:0043226; GO:0005622 [GO:0005789]; GO:0016020; GO:0042175; GO:0044425; GO:0044432; GO:0098827; GO:0005575; GO:001250…	29298		Cyp2c7	1		Arachidonic acid metabolism; Chemical carcinogenesis; Metabolic pathways; Retinol metabolism; Steroid hormone biosynthesis; Linoleic acid metabolism; Inflammatory mediator regulation of TRP channels; Serotonergic synapse	3.069	1.61777	0.64	-0.643856	1.962	0.0115938	0.753633	0.456213
P05369	Farnesyl pyrophosphate synthase [OS=Rattus norvegicus]	0.024	3.112	2	1	2	1	353	40.8	5.43	172.58	Pf00348	[GO:0000209]; GO:0016567; GO:0032446; GO:0070647; GO:0006464; GO:0036211; GO:0044267; GO:0019538; GO:0043412; GO:0044260; GO:0043170; GO:0044238; GO:1901564; GO:0044237; GO:0071704; GO:0008152; GO:0006807; GO:0009987; GO:0008150 [GO:0003723]; GO:0003676; GO:0097159; GO:1901363; GO:0005488; GO:0003674 [GO:0004161]; GO:0004659; GO:0016765; GO:0016740; GO:0003824; GO:0003674 [GO:0004311]; GO:0004659…	83791		Fdps	2		Influenza A; Metabolic pathways; Terpenoid backbone biosynthesis; HTLV-I infection	0.795	-0.330973	0.666	-0.586406	0.529	0.965426	0.792661	0.663218
Q3SWU3	Heterogeneous nuclear ribonucleoprotein D-like [OS=Rattus norvegicus]	0.001	8.075	6	2	19	1	322	35.3	9.07	2112.04	Pf00076, Pf08777, Pf13893, Pf14259	[GO:0003676]; GO:0097159; GO:1901363; GO:0005488; GO:0003674 [GO:0003677]; GO:0003676; GO:0097159; GO:1901363; GO:0005488; GO:0003674 [GO:0003690]; GO:0003677; GO:0003676; GO:0097159; GO:1901363; GO:0005488; GO:0003674 [GO:0003697]; GO:0003677; GO:0003676; GO:0097159; GO:1901363; GO:0005488; GO:0003674 [GO:0003723]; GO:0003676; GO:0097159; GO:1901363; GO:0005488; GO:0003674 [GO:0005634]; GO:00432…	305178	ENSRNOG00000002270.7	Hnrnpdl; Hnrpdl	14			1.309	0.388465	0.591	-0.75877	0.773	0.706605	0.662944	0.959308
Q9Z0V5	Peroxiredoxin-4 [OS=Rattus norvegicus]	0.001	8.225	8	2	96	1	273	31	6.65	9725.68	Pf00578, Pf08534, Pf10417	[GO:0004601]; GO:0016209; GO:0016684; GO:0003674; GO:0016491; GO:0003824 [GO:0005576]; GO:0005575 [GO:0005615]; GO:0044421; GO:0005575; GO:0005576 [GO:0005634]; GO:0043231; GO:0043227; GO:0043229; GO:0043226; GO:0044424; GO:0005575; GO:0005622; GO:0044464; GO:0005623 [GO:0005737]; GO:0044424; GO:0005622; GO:0044464; GO:0005575; GO:0005623 [GO:0005739]; GO:0043231; GO:0044444; GO:0043227; GO:00432…	85274	ENSRNOG00000003763.7	Prdx4	X	Neutrophil degranulation		0.277	-1.85204	100	6.64386	100	0.0572318	6.95572e-17	8.17355e-17
Q63617	Hypoxia up-regulated protein 1 [OS=Rattus norvegicus]	0	25.202	10	6	16	6	999	111.2	5.19	1399.24	Pf00012	[GO:0000166]; GO:0036094; GO:1901265; GO:0005488; GO:0097159; GO:1901363; GO:0003674 [GO:0001666]; GO:0006950; GO:0036293; GO:0050896; GO:0070482; GO:0008150; GO:0009628 [GO:0002931]; GO:0006950; GO:0050896; GO:0008150 [GO:0005524]; GO:0032559; GO:0035639; GO:0030554; GO:0032555; GO:0043168; GO:1901265; GO:0017076; GO:0032553; GO:0043167; GO:0097159; GO:1901363; GO:0000166; GO:0097367; GO:0005488…	192235		Hyou1	8		Protein processing in endoplasmic reticulum	0.371	-1.43051	0.873	-0.195946	0.515	0.217936	0.95672	0.635268
P09650	Mast cell protease 1 [OS=Rattus norvegicus]	0	30.867	24	4	29	4	260	28.6	9.5	2974.32	Pf00089	[GO:0004252]; GO:0004175; GO:0008236; GO:0070011; GO:0017171; GO:0008233; GO:0016787; GO:0140096; GO:0003824; GO:0003674 [GO:0005576]; GO:0005575 [GO:0006508]; GO:0019538; GO:0043170; GO:0044238; GO:1901564; GO:0071704; GO:0008152; GO:0006807; GO:0008150 [GO:0008233]; GO:0016787; GO:0140096; GO:0003824; GO:0003674 [GO:0008236]; GO:0017171; GO:0070011; GO:0016787; GO:0008233; GO:0003824; GO:014009…	100360872	ENSRNOG00000053494.1	LOC100360872; Mcpt1l1	15			1.858	0.893751	0.393	-1.3474	0.905	0.272359	0.202077	0.999595
P51974	Paired box protein Pax-8 [OS=Rattus norvegicus]	0.025	2.877	2	1	11	1	457	48.8	7.84	972.28	Pf00292, Pf12403, Pf13384, Pf13551	[GO:0000978]; GO:0000977; GO:0000987; GO:0000976; GO:0001012; GO:0044212; GO:1990837; GO:0000975; GO:0003690; GO:0043565; GO:0001067; GO:0003677; GO:0003676; GO:0097159; GO:1901363; GO:0005488; GO:0003674 [GO:0000979]; GO:0000977; GO:0001046; GO:0000976; GO:0001012; GO:0001047; GO:0044212; GO:1990837; GO:0000975; GO:0003690; GO:0043565; GO:0001067; GO:0003677; GO:0003676; GO:0097159; GO:1901363; …	81819	ENSRNOG00000026203.6	Pax8	3		Transcriptional misregulation in cancer; Pathways in cancer; Thyroid cancer; Thyroid hormone synthesis	1.251	0.323082	0.479	-1.0619	0.43	0.757761	0.399631	0.417517
P30713	Glutathione S-transferase theta-2 [OS=Rattus norvegicus]	0	20.232	22	3	13	3	244	27.4	7.91	1780.11	Pf00043, Pf02798, Pf13409, Pf13417	[GO:0004364]; GO:0016765; GO:0016740; GO:0003824; GO:0003674 [GO:0004602]; GO:0004601; GO:0016209; GO:0016684; GO:0003674; GO:0016491; GO:0003824 [GO:0005515]; GO:0005488; GO:0003674 [GO:0005634]; GO:0043231; GO:0043227; GO:0043229; GO:0043226; GO:0044424; GO:0005575; GO:0005622; GO:0044464; GO:0005623 [GO:0005737]; GO:0044424; GO:0005622; GO:0044464; GO:0005575; GO:0005623 [GO:0005829]; GO:00444…	29487	ENSRNOG00000052415.1	Gstt2	20	Glutathione conjugation	Platinum drug resistance; Chemical carcinogenesis; Metabolism of xenobiotics by cytochrome P450; Glutathione metabolism; Drug metabolism - cytochrome P450	1.089	0.123004	1.074	0.102994	0.89	0.889018	0.992193	0.999595
Q920G2	Na(+)/H(+) exchange regulatory cofactor NHE-RF2 [OS=Rattus norvegicus]	0	25.503	17	4	15	4	337	37.3	7.61	2161.97	Pf00595, Pf09007, Pf13180	[GO:0005102]; GO:0005515; GO:0005488; GO:0003674 [GO:0005515]; GO:0005488; GO:0003674 [GO:0005634]; GO:0043231; GO:0043227; GO:0043229; GO:0043226; GO:0044424; GO:0005575; GO:0005622; GO:0044464; GO:0005623 [GO:0005737]; GO:0044424; GO:0005622; GO:0044464; GO:0005575; GO:0005623 [GO:0005886]; GO:0016020; GO:0044464; GO:0071944; GO:0005575; GO:0005623 [GO:0005925]; GO:0005924; GO:0005912; GO:00300…	116501		Slc9a3r2	10		Aldosterone-regulated sodium reabsorption	0.621	-0.687335	1.365	0.448901	0.843	0.794123	0.923385	0.982688
Q63083	Nucleobindin-1 [OS=Rattus norvegicus]	0	35.965	24	9	26	9	459	53.5	5.12	2712.11		[GO:0001965]; GO:0005515; GO:0005488; GO:0003674 [GO:0003677]; GO:0003676; GO:0097159; GO:1901363; GO:0005488; GO:0003674 [GO:0005509]; GO:0046872; GO:0043169; GO:0043167; GO:0005488; GO:0003674 [GO:0005515]; GO:0005488; GO:0003674 [GO:0005576]; GO:0005575 [GO:0005615]; GO:0044421; GO:0005575; GO:0005576 [GO:0005634]; GO:0043231; GO:0043227; GO:0043229; GO:0043226; GO:0044424; GO:0005575; GO:0005…	84595	ENSRNOG00000020889.7	Nucb1	1	Post-translational protein phosphorylation; Regulation of Insulin-like Growth Factor (IGF) transport and uptake by Insulin-like Growth Factor Binding Proteins (IGFBPs)		0.976	-0.0350469		#VALUE!	1.025	0.960478		0.984117
P97615	Thioredoxin, mitochondrial [OS=Rattus norvegicus]	0	26.77	37	4	26	4	166	18.2	7.9	3412.22	Pf00085, Pf00578, Pf05768, Pf13098, Pf13899, Pf13905	[GO:0001666]; GO:0006950; GO:0036293; GO:0050896; GO:0070482; GO:0008150; GO:0009628 [GO:0005515]; GO:0005488; GO:0003674 [GO:0005730]; GO:0031981; GO:0043232; GO:0044428; GO:0070013; GO:0043228; GO:0043229; GO:0005634; GO:0044446; GO:0043233; GO:0044424; GO:0043226; GO:0043231; GO:0044422; GO:0031974; GO:0005622; GO:0044464; GO:0005575; GO:0043227; GO:0005623 [GO:0005739]; GO:0043231; GO:0044444…	79462	ENSRNOG00000005614.7	Txn2	7	Detoxification of Reactive Oxygen Species	NOD-like receptor signaling pathway	1.036	0.051024	0.431	-1.21424	0.676	0.929575	0.284185	0.880485
Q6AXT5	Ras-related protein Rab-21 [OS=Rattus norvegicus]	0	38.593	36	6	17	6	223	24.1	7.94	2296.8	Pf00025, Pf00071, Pf08477	[GO:0000139]; GO:0044431; GO:0098588; GO:0098791; GO:0005794; GO:0044444; GO:0044446; GO:0031090; GO:0031984; GO:0012505; GO:0043231; GO:0005737; GO:0044424; GO:0043229; GO:0044422; GO:0016020; GO:0043227; GO:0044464; GO:0005622; GO:0043226; GO:0005575; GO:0005623 [GO:0000166]; GO:0036094; GO:1901265; GO:0005488; GO:0097159; GO:1901363; GO:0003674 [GO:0003924]; GO:0017111; GO:0016462; GO:0016818;…	299799	ENSRNOG00000003923.4	Rab21	7	RAB GEFs exchange GTP for GDP on RABs		1.744	0.8024	100	6.64386	100	0.364397	6.95572e-17	8.17355e-17
Q6MG12	Uncharacterized protein C6orf136 homolog [OS=Rattus norvegicus]	0.004	6.103	12	2	4	2	172	20.4	8.91	391.77	Pf10184	[GO:0005739]; GO:0043231; GO:0044444; GO:0043227; GO:0043229; GO:0005737; GO:0044424; GO:0043226; GO:0005622; GO:0044464; GO:0005575; GO:0005623	294231		RGD1302996	20			0.117	-3.09542	100	6.64386	100	7.92194e-05	6.95572e-17	8.17355e-17
B2RYN7	spastin [OS=Rattus norvegicus]	0.056	1.813	2	1	5	1	581	63	9.74		Pf00004, Pf00437, Pf01078, Pf04212, Pf05496, Pf06068, Pf07724, Pf07728, Pf13401	[GO:0000166]; GO:0036094; GO:1901265; GO:0005488; GO:0097159; GO:1901363; GO:0003674 [GO:0000281]; GO:0061640; GO:1903047; GO:0000910; GO:0000278; GO:0022402; GO:0051301; GO:0007049; GO:0009987; GO:0008150 [GO:0001578]; GO:0000226; GO:0007010; GO:0007017; GO:0006996; GO:0009987; GO:0016043; GO:0008150; GO:0071840 [GO:0003678]; GO:0004386; GO:0140097; GO:0017111; GO:0003824; GO:0016462; GO:0003674…	362700	ENSRNOG00000027136.5	Spast	6			0.01	-6.64386	2.222	1.15186	0.01	8.40598e-17	0.399635	8.17355e-17
Q6PDU1	serine/arginine-rich splicing factor 2 [OS=Rattus norvegicus]	0	17.869	14	3	22	3	221	25.5	11.85	2675.71	Pf00076, Pf13893, Pf14259	[GO:0000278]; GO:0007049; GO:0009987; GO:0008150 [GO:0000381]; GO:0000380; GO:0048024; GO:0000398; GO:0043484; GO:0050684; GO:0000377; GO:0006397; GO:0008380; GO:0010468; GO:0051252; GO:1903311; GO:0000375; GO:0006396; GO:0016071; GO:0010467; GO:0060255; GO:0016070; GO:0019219; GO:0043170; GO:0019222; GO:0044260; GO:0090304; GO:0006139; GO:0031323; GO:0051171; GO:0080090; GO:0071704; GO:0008152; …	494445	ENSRNOG00000000248.6	Srsf2	10	Cleavage of Growing Transcript in the Termination Region ; Transport of Mature mRNA derived from an Intron-Containing Transcript; mRNA Splicing - Major Pathway; mRNA Splicing - Minor Pathway; mRNA 3'-end processing	Herpes simplex infection; Spliceosome	0.751	-0.413115	0.554	-0.852042	0.416	0.927197	0.575056	0.392254
B5DFN3	Ubiquinol-cytochrome-c reductase complex assembly factor 2 [OS=Rattus norvegicus]	0	14.007	18	2	8	2	136	16.3	9.23	1094.66		[GO:0002082]; GO:0006119; GO:0042325; GO:0043467; GO:1903578; GO:0006091; GO:0016310; GO:0046034; GO:0019220; GO:0031323; GO:1900542; GO:0044237; GO:0006796; GO:0009150; GO:0009167; GO:0009205; GO:0051174; GO:0019222; GO:0050794; GO:0006140; GO:0006163; GO:0008152; GO:0009987; GO:0006793; GO:0009259; GO:0009126; GO:0009161; GO:0009144; GO:0009199; GO:0050789; GO:0009117; GO:0019219; GO:0072521; G…	361805	ENSRNOG00000025909.5	Mnf1; Uqcc2	20			0.722	-0.469929	2.029	1.02077	1.37	0.912385	0.517501	0.833013
P35284	Ras-related protein Rab-12 [OS=Rattus norvegicus]	0	16.725	15	3	79	2	243	27.3	8.41	6617.62	Pf00025, Pf00071, Pf01926, Pf08477	[GO:0000139]; GO:0044431; GO:0098588; GO:0098791; GO:0005794; GO:0044444; GO:0044446; GO:0031090; GO:0031984; GO:0012505; GO:0043231; GO:0005737; GO:0044424; GO:0043229; GO:0044422; GO:0016020; GO:0043227; GO:0044464; GO:0005622; GO:0043226; GO:0005575; GO:0005623 [GO:0000166]; GO:0036094; GO:1901265; GO:0005488; GO:0097159; GO:1901363; GO:0003674 [GO:0003924]; GO:0017111; GO:0016462; GO:0016818;…	25530		Rab12	9			0.927	-0.109359	1.114	0.155749	0.863	0.978257	0.992193	0.987678
P63219	guanine nucleotide-binding protein g(i)/g(s)/g(o) subunit gamma-5 [OS=Rattus norvegicus]	0	15.457	53	2	8	2	68	7.3	9.85	747.9	Pf00631	[GO:0003674] [GO:0004871]; GO:0003674 [GO:0005575] [GO:0005739]; GO:0043231; GO:0044444; GO:0043227; GO:0043229; GO:0005737; GO:0044424; GO:0043226; GO:0005622; GO:0044464; GO:0005575; GO:0005623 [GO:0005834]; GO:0031234; GO:0044424; GO:0098797; GO:1905360; GO:0009898; GO:0019897; GO:0005622; GO:0044464; GO:0044459; GO:0098796; GO:1902494; GO:0098562; GO:0019898; GO:0005575; GO:0005623; GO:000588…	79218; 108349548	ENSRNOG00000015936.2; ENSRNOG00000038205.3	Gng5; LOC100360499; LOC108349548	2; 1	Glucagon-like Peptide-1 (GLP1) regulates insulin secretion; Activation of G protein gated Potassium channels; Vasopressin regulates renal water homeostasis via Aquaporins; Glucagon signaling in metabolic regulation; Adrenaline,noradrenaline inhibits insulin secretion; Inhibition of voltage gated Ca2+ channels via Gbeta/gamma subunits; Glucagon-type ligand receptors	Alcoholism; Morphine addiction; Retrograde endocannabinoid signaling; Glutamatergic synapse; PI3K-Akt signaling pathway; Cholinergic synapse; Pathways in cancer; Ras signaling pathway; GABAergic synapse; Circadian entrainment; Serotonergic synapse; Chemokine signaling pathway; Dopaminergic synapse	0.98	-0.0291463	0.632	-0.662004	0.975	0.957725	0.737693	0.999595
G3V9R8	Heterogeneous nuclear ribonucleoprotein C [OS=Rattus norvegicus]	0	30.204	27	7	25	7	298	32.8	5	2471.53	Pf00076, Pf13893, Pf14259	[GO:0000398]; GO:0000377; GO:0006397; GO:0000375; GO:0006396; GO:0016071; GO:0008380; GO:0010467; GO:0016070; GO:0043170; GO:0044260; GO:0090304; GO:0071704; GO:0044237; GO:0006139; GO:0008152; GO:0009987; GO:0006725; GO:0034641; GO:0044238; GO:0046483; GO:1901360; GO:0008150; GO:0006807 [GO:0000790]; GO:0000785; GO:0044454; GO:0044427; GO:0000228; GO:0044428; GO:0005694; GO:0044446; GO:0031981; …	290046		Hnrnpc	15			2.105	1.07382	0.479	-1.0619	0.356	0.10533	0.399631	0.250605
Q6PDV7	60S ribosomal protein L10 [OS=Rattus norvegicus]	0	9.481	10	2	14	2	214	24.6	10.08	1644.88	Pf00252	[GO:0000027]; GO:0022618; GO:0042255; GO:0042273; GO:0022613; GO:0034622; GO:0071826; GO:0042254; GO:0070925; GO:0044085; GO:0065003; GO:0043933; GO:0006996; GO:0022607; GO:0071840; GO:0016043; GO:0008150; GO:0009987 [GO:0000122]; GO:0006357; GO:0006366; GO:0045892; GO:0006355; GO:0006351; GO:0010629; GO:1903507; GO:2000113; GO:0010468; GO:1903506; GO:2000112; GO:0010467; GO:0034645; GO:0097659; …	81764	ENSRNOG00000056765.1	Rpl10	X		Ribosome	0.771	-0.375197	1.487	0.572405	0.519	0.946839	0.863675	0.64463
Q811A2	bone marrow stromal antigen 2 [OS=Rattus norvegicus]	0.022	3.263	5	1	4	1	172	19.7	8.19	248.24	Pf03961	[GO:0002376]; GO:0008150 [GO:0002737]; GO:0002373; GO:0002731; GO:0002736; GO:0002371; GO:0002704; GO:0002719; GO:0002730; GO:0002367; GO:0002443; GO:0002698; GO:0002703; GO:0001818; GO:0002701; GO:0002718; GO:0050777; GO:0001816; GO:0002440; GO:0006955; GO:0002252; GO:0002683; GO:0002697; GO:0001817; GO:0051241; GO:0002700; GO:0050776; GO:0048585; GO:0032501; GO:0002376; GO:0050896; GO:0002682; …	378947		Bst2	16			0.342	-1.54793	1.16	0.214125	0.397	0.153765	0.984577	0.353559
Q6P791	ragulator complex protein LAMTOR1 [OS=Rattus norvegicus]	0	14.186	15	2	8	2	161	17.7	5.02	898.24	Pf15454	[GO:0001558]; GO:0016049; GO:0040008; GO:0051128; GO:0009987; GO:0040007; GO:0050789; GO:0016043; GO:0050794; GO:0008150; GO:0065007; GO:0071840 [GO:0001919]; GO:0001881; GO:0023051; GO:0031323; GO:0060255; GO:0043112; GO:0023052; GO:0050789; GO:0019222; GO:0044237; GO:0050794; GO:0043170; GO:0044260; GO:0008150; GO:0065007; GO:0008152; GO:0009987; GO:0071704 [GO:0005085]; GO:0051020; GO:0098772;…	100361543; 308869	ENSRNOG00000020016.3	LOC100361543; Lamtor1	X; 1	Macroautophagy; TP53 Regulates Metabolic Genes; Regulation of PTEN gene transcription; Neutrophil degranulation; mTORC1-mediated signalling; Energy dependent regulation of mTOR by LKB1-AMPK	mTOR signaling pathway	1.518	0.602172	0.012	-6.38082	0.026	0.508272	6.95572e-17	3.17004e-11
P35467	Protein S100-A1 [OS=Rattus norvegicus]	0	15.702	16	1	27	1	94	10.6	4.5	2989.64	Pf00036, Pf01023, Pf13499, Pf13833	[GO:0000122]; GO:0006357; GO:0006366; GO:0045892; GO:0006355; GO:0006351; GO:0010629; GO:1903507; GO:2000113; GO:0010468; GO:1903506; GO:2000112; GO:0010467; GO:0034645; GO:0097659; GO:0010605; GO:1902679; GO:0010558; GO:0031327; GO:0060255; GO:2001141; GO:0010556; GO:0031326; GO:0043170; GO:0009059; GO:0044249; GO:0044260; GO:0032774; GO:0009892; GO:0051253; GO:0009890; GO:0031324; GO:0019222; G…	295214	ENSRNOG00000012410.4	S100a1	2			0.872	-0.1976	1.111	0.151859	1.072	0.999366	0.992193	0.968761
Q5XII9	Mitochondrial fission regulator 1-like [OS=Rattus norvegicus]	0	18.838	14	3	20	3	289	31.7	6.1	2042.2	Pf05308	[GO:0000266]; GO:0007005; GO:0048285; GO:0006996; GO:0016043; GO:0009987; GO:0071840; GO:0008150 [GO:0005739]; GO:0043231; GO:0044444; GO:0043227; GO:0043229; GO:0005737; GO:0044424; GO:0043226; GO:0005622; GO:0044464; GO:0005575; GO:0005623 [GO:0009060]; GO:0045333; GO:0015980; GO:0006091; GO:0055114; GO:0044237; GO:0008152; GO:0009987; GO:0008150	298549	ENSRNOG00000016937.5	Fam54b; Mtfr1l	5			0.83	-0.268817	3.164	1.66175	2.369	0.978257	0.10455	0.282786
Q1HCL7	NAD kinase 2, mitochondrial [OS=Rattus norvegicus]	0	10.178	7	3	5	3	425	48.1	6.95	405.93	Pf00781, Pf01513	[GO:0000166]; GO:0036094; GO:1901265; GO:0005488; GO:0097159; GO:1901363; GO:0003674 [GO:0003951]; GO:0016301; GO:0016773; GO:0016772; GO:0016740; GO:0003824; GO:0003674 [GO:0005524]; GO:0032559; GO:0035639; GO:0030554; GO:0032555; GO:0043168; GO:1901265; GO:0017076; GO:0032553; GO:0043167; GO:0097159; GO:1901363; GO:0000166; GO:0097367; GO:0005488; GO:0036094; GO:0003674 [GO:0005739]; GO:0043231…	365699	ENSRNOG00000054157.1	Nadk2; Nadkd1	2	Nicotinate metabolism	Nicotinate and nicotinamide metabolism; Metabolic pathways	0.197	-2.34373	0.78	-0.358454	0.322	0.00554415	0.923385	0.17283
Q923S8	pantothenate kinase 4 [OS=Rattus norvegicus]	0	18.427	7	4	9	4	773	86.2	6.24	791.49	Pf01937, Pf03630	[GO:0000166]; GO:0036094; GO:1901265; GO:0005488; GO:0097159; GO:1901363; GO:0003674 [GO:0004594]; GO:0016301; GO:0016773; GO:0016772; GO:0016740; GO:0003824; GO:0003674 [GO:0005524]; GO:0032559; GO:0035639; GO:0030554; GO:0032555; GO:0043168; GO:1901265; GO:0017076; GO:0032553; GO:0043167; GO:0097159; GO:1901363; GO:0000166; GO:0097367; GO:0005488; GO:0036094; GO:0003674 [GO:0005737]; GO:0044424…	171053		Pank4	5		Metabolic pathways; Pantothenate and CoA biosynthesis	0.36	-1.47393	0.074	-3.75633	1.64	0.299799	7.14128e-07	0.669977
P16446	Phosphatidylinositol transfer protein alpha isoform [OS=Rattus norvegicus]	0	40.78	27	5	30	5	271	31.9	6.37	3848.19	Pf02121	[GO:0000062]; GO:0043168; GO:0050662; GO:1901567; GO:1901681; GO:0043167; GO:0048037; GO:0005488; GO:0003674 [GO:0005543]; GO:0008289; GO:0043168; GO:0005488; GO:0043167; GO:0003674 [GO:0005622]; GO:0044464; GO:0005575; GO:0005623 [GO:0005737]; GO:0044424; GO:0005622; GO:0044464; GO:0005575; GO:0005623 [GO:0006810]; GO:0051234; GO:0051179; GO:0008150 [GO:0007409]; GO:0048667; GO:0048812; GO:00615…	29525	ENSRNOG00000003846.7	Pitpna	10			0.96	-0.0588937	1.051	0.0717627	1.156	0.967982	0.999574	0.949439
P04692-7	Isoform 7 of Tropomyosin alpha-1 chain [OS=Rattus norvegicus]	0	244.391	63	29	3893	2	248	28.6	4.82	517661	Pf00261, Pf12718	[GO:0001701]; GO:0043009; GO:0009792; GO:0009790; GO:0007275; GO:0032501; GO:0048856; GO:0008150; GO:0032502 [GO:0001725]; GO:0042641; GO:0097517; GO:0015629; GO:0044430; GO:0032432; GO:0005856; GO:0044446; GO:0043232; GO:0043229; GO:0044422; GO:0044424; GO:0043228; GO:0043226; GO:0005575; GO:0005622; GO:0044464; GO:0005623 [GO:0003065]; GO:0001996; GO:0003062; GO:0010460; GO:0003321; GO:0002027;…	24851		Tpm1	8			1.045	0.0635029	0.364	-1.45799	0.8	0.927197	0.148297	0.964408
Q4V8C7	Interferon-inducible double-stranded RNA-dependent protein kinase activator A [OS=Rattus norvegicus]	0.019	3.415	6	1	1	1	313	34.3	8.56		Pf00035, Pf14709	[GO:0003723]; GO:0003676; GO:0097159; GO:1901363; GO:0005488; GO:0003674 [GO:0003725]; GO:0003723; GO:0003676; GO:0097159; GO:1901363; GO:0005488; GO:0003674 [GO:0005622]; GO:0044464; GO:0005575; GO:0005623 [GO:0005654]; GO:0031981; GO:0044428; GO:0070013; GO:0005634; GO:0044446; GO:0043229; GO:0043233; GO:0044424; GO:0043231; GO:0044422; GO:0043226; GO:0031974; GO:0005622; GO:0044464; GO:0043227…	311130		Prkra	3			0.86	-0.217591	2.301	1.20226	1.978	0.995928	0.355013	0.452209
Q5RKI8	ATP-binding cassette sub-family B member 8, mitochondrial [OS=Rattus norvegicus]	0	31.825	12	7	29	7	714	77.7	9.52	2378.87	Pf00005, Pf00664, Pf02463, Pf06414, Pf13304, Pf13481, Pf13558	[GO:0000166]; GO:0036094; GO:1901265; GO:0005488; GO:0097159; GO:1901363; GO:0003674 [GO:0005524]; GO:0032559; GO:0035639; GO:0030554; GO:0032555; GO:0043168; GO:1901265; GO:0017076; GO:0032553; GO:0043167; GO:0097159; GO:1901363; GO:0000166; GO:0097367; GO:0005488; GO:0036094; GO:0003674 [GO:0005634]; GO:0043231; GO:0043227; GO:0043229; GO:0043226; GO:0044424; GO:0005575; GO:0005622; GO:0044464;…	362302	ENSRNOG00000008557.6	Abcb8	4		ABC transporters	8.678	3.11736	0.548	-0.867752	1.895	1.09792e-09	0.561785	0.494714
P22734-1	Catechol O-methyltransferase [OS=Rattus norvegicus]	0	12.653	27	5	17	5	264	29.6	5.66	1431.09	Pf01596, Pf12847, Pf13578, Pf13659	[GO:0000287]; GO:0046872; GO:0043169; GO:0043167; GO:0005488; GO:0003674 [GO:0005737]; GO:0044424; GO:0005622; GO:0044464; GO:0005575; GO:0005623 [GO:0005739]; GO:0043231; GO:0044444; GO:0043227; GO:0043229; GO:0005737; GO:0044424; GO:0043226; GO:0005622; GO:0044464; GO:0005575; GO:0005623 [GO:0005829]; GO:0044444; GO:0005737; GO:0044424; GO:0005622; GO:0044464; GO:0005575; GO:0005623 [GO:0005886…	24267	ENSRNOG00000001889.7	Comt	11	Methylation; Enzymatic degradation of dopamine by COMT; Enzymatic degradation of Dopamine by monoamine oxidase	Tyrosine metabolism; Metabolic pathways; Steroid hormone biosynthesis; Dopaminergic synapse		#VALUE!	2.466	1.30217			0.284185
D3ZJP6	Unconventional myosin-X [OS=Rattus norvegicus]	0.006	5.124	1	1	14	1	2060	237.1	6.3		Pf00063, Pf00169, Pf00373, Pf00769, Pf00784, Pf00887, Pf13868, Pf14943, Pf15346, Pf15409, Pf15413	[GO:0000062]; GO:0043168; GO:0050662; GO:1901567; GO:1901681; GO:0043167; GO:0048037; GO:0005488; GO:0003674 [GO:0000166]; GO:0036094; GO:1901265; GO:0005488; GO:0097159; GO:1901363; GO:0003674 [GO:0001726]; GO:0031252; GO:0120025; GO:0044464; GO:0042995; GO:0005575; GO:0005623 [GO:0003774]; GO:0017111; GO:0016462; GO:0016818; GO:0016817; GO:0016787; GO:0003824; GO:0003674 [GO:0003779]; GO:000809…	310178	ENSRNOG00000010161.8	Myo10	2	Regulation of actin dynamics for phagocytic cup formation		3.108	1.63599	0.416	-1.26534	1.363	0.00338946	0.249893	0.839059
Q8K3X8	Heat shock factor-binding protein 1 [OS=Rattus norvegicus]	0.005	5.6	14	1	3	1	76	8.6	4.31	291.85	Pf06825	[GO:0003714]; GO:0003712; GO:0000989; GO:0000988; GO:0140110; GO:0003674 [GO:0005634]; GO:0043231; GO:0043227; GO:0043229; GO:0043226; GO:0044424; GO:0005575; GO:0005622; GO:0044464; GO:0005623 [GO:0005856]; GO:0043232; GO:0043228; GO:0043229; GO:0043226; GO:0044424; GO:0005575; GO:0005622; GO:0044464; GO:0005623 [GO:0006936]; GO:0003012; GO:0003008; GO:0032501; GO:0008150 [GO:0035987]; GO:000170…	286899	ENSRNOG00000014415.6	Hsbp1	19	Attenuation phase		0.584	-0.77596	100	6.64386	100	0.653693	6.95572e-17	8.17355e-17
Q5U318	Astrocytic phosphoprotein PEA-15 [OS=Rattus norvegicus]	0	34.916	35	4	27	4	130	15	5.02	3420.01	Pf01335	[GO:0000077]; GO:0006974; GO:0031570; GO:0033554; GO:0000075; GO:0006950; GO:0051716; GO:0009987; GO:0045786; GO:0050896; GO:0008150; GO:0007049; GO:0048523; GO:0051726; GO:0048519; GO:0050794; GO:0050789; GO:0065007 [GO:0003674] [GO:0005515]; GO:0005488; GO:0003674 [GO:0005575] [GO:0005634]; GO:0043231; GO:0043227; GO:0043229; GO:0043226; GO:0044424; GO:0005575; GO:0005622; GO:0044464; GO:000562…	364052	ENSRNOG00000046996.1	Pea15; Pea15a	13	Interleukin-20 family signaling; RAF-independent MAPK1/3 activation; RAF/MAP kinase cascade		0.978	-0.0320936	1.491	0.57628	1.811	0.963587	0.862866	0.558139
Q8K3K9	GTPase IMAP family member 4 [OS=Rattus norvegicus]	0	14.851	21	4	8	4	310	35.8	6.32	590.72	Pf01926, Pf04548	[GO:0000166]; GO:0036094; GO:1901265; GO:0005488; GO:0097159; GO:1901363; GO:0003674 [GO:0005525]; GO:0032550; GO:0032561; GO:0035639; GO:0001883; GO:0032549; GO:0019001; GO:0032555; GO:0043168; GO:1901265; GO:0001882; GO:0017076; GO:0032553; GO:0043167; GO:0097159; GO:1901363; GO:0036094; GO:0097367; GO:0000166; GO:0005488; GO:0003674 [GO:0005737]; GO:0044424; GO:0005622; GO:0044464; GO:0005575;…	286938		Gimap4	4			0.648	-0.625934	2.919	1.54547	0.736	0.80439	0.149155	0.931231
P70619	glutathione reductase [OS=Rattus norvegicus]	0	21.879	12	3	6	3	424	46.3	7.94	714.14	Pf00070, Pf02852, Pf07992, Pf13738	[GO:0001887]; GO:0044237; GO:0008152; GO:0009987; GO:0008150 [GO:0002931]; GO:0006950; GO:0050896; GO:0008150 [GO:0004362]; GO:0015038; GO:0016209; GO:0016668; GO:0015037; GO:0003674; GO:0016651; GO:0016667; GO:0015036; GO:0016491; GO:0003824 [GO:0005623]; GO:0005575 [GO:0005739]; GO:0043231; GO:0044444; GO:0043227; GO:0043229; GO:0005737; GO:0044424; GO:0043226; GO:0005622; GO:0044464; GO:000557…	116686		Gsr	16				#VALUE!		#VALUE!	0.571			0.736917
P37285-1	Kinesin light chain 1 [OS=Rattus norvegicus]	0	23.687	11	5	9	5	560	63.7	6.01	1013.07	Pf08317, Pf09311, Pf13374, Pf13414, Pf13424, Pf13432, Pf14559	[GO:0003777]; GO:0003774; GO:0017111; GO:0016462; GO:0016818; GO:0016817; GO:0016787; GO:0003824; GO:0003674 [GO:0005515]; GO:0005488; GO:0003674 [GO:0005737]; GO:0044424; GO:0005622; GO:0044464; GO:0005575; GO:0005623 [GO:0005829]; GO:0044444; GO:0005737; GO:0044424; GO:0005622; GO:0044464; GO:0005575; GO:0005623 [GO:0005856]; GO:0043232; GO:0043228; GO:0043229; GO:0043226; GO:0044424; GO:000557…	171041	ENSRNOG00000011572.9	Klc1	6		Salmonella infection	0.741	-0.432455	1.181	0.240009	0.948	0.929575	0.979118	0.999595
Q5BJP3	Ubiquitin-fold modifier 1 [OS=Rattus norvegicus]	0	9.662	60	3	5	3	85	9.1	9.31	346.72	Pf03671	[GO:0005634]; GO:0043231; GO:0043227; GO:0043229; GO:0043226; GO:0044424; GO:0005575; GO:0005622; GO:0044464; GO:0005623 [GO:0005737]; GO:0044424; GO:0005622; GO:0044464; GO:0005575; GO:0005623 [GO:0005783]; GO:0012505; GO:0043231; GO:0044444; GO:0044464; GO:0043227; GO:0043229; GO:0005737; GO:0044424; GO:0005575; GO:0005623; GO:0043226; GO:0005622 [GO:0033146]; GO:0030520; GO:0033143; GO:0030518…	365797	ENSRNOG00000038176.3	Ufm1	2			1.094	0.129613	100	6.64386	100	0.8894	6.95572e-17	8.17355e-17
P62744	AP-2 complex subunit sigma [OS=Rattus norvegicus]	0	9.489	19	3	6	3	142	17	6.18	641.03	Pf01217	[GO:0005794]; GO:0012505; GO:0043231; GO:0044444; GO:0044464; GO:0043227; GO:0043229; GO:0005737; GO:0044424; GO:0005575; GO:0005623; GO:0043226; GO:0005622 [GO:0005886]; GO:0016020; GO:0044464; GO:0071944; GO:0005575; GO:0005623 [GO:0005905]; GO:0012505; GO:0044464; GO:0098589; GO:0005575; GO:0005623; GO:0016020; GO:0044425; GO:0098805 [GO:0006810]; GO:0051234; GO:0051179; GO:0008150 [GO:0006886…	65046	ENSRNOG00000015865.5	Ap2s1	1	Trafficking of GluR2-containing AMPA receptors; Recycling pathway of L1; Retrograde neurotrophin signalling; WNT5A-dependent internalization of FZD4; MHC class II antigen presentation; LDL clearance; Cargo recognition for clathrin-mediated endocytosis; WNT5A-dependent internalization of FZD2, FZD5 and ROR2; VLDLR internalisation and degradation	Endocrine and other factor-regulated calcium reabsorption; Synaptic vesicle cycle; Endocytosis; Huntington's disease	1.703	0.768078	4.616	2.20664	3.527	0.386769	0.0132933	0.0548081
P04905	Glutathione S-transferase Mu 1 [OS=Rattus norvegicus]	0	37.723	34	7	130	3	218	25.9	8.19	12423.8	Pf00043, Pf02798, Pf13409, Pf13417	[GO:0004364]; GO:0016765; GO:0016740; GO:0003824; GO:0003674 [GO:0005496]; GO:0008289; GO:0097159; GO:0005488; GO:0003674 [GO:0005515]; GO:0005488; GO:0003674 [GO:0005576]; GO:0005575 [GO:0005737]; GO:0044424; GO:0005622; GO:0044464; GO:0005575; GO:0005623 [GO:0005829]; GO:0044444; GO:0005737; GO:0044424; GO:0005622; GO:0044464; GO:0005575; GO:0005623 [GO:0006749]; GO:0006518; GO:0006575; GO:0006…	24423		Gstm1	2		Platinum drug resistance; Chemical carcinogenesis; Metabolism of xenobiotics by cytochrome P450; Glutathione metabolism; Drug metabolism - cytochrome P450	2.599	1.37796	0.434	-1.20423	1.492	0.0273448	0.289516	0.759149
Q63312	pleckstrin homology-like domain family B member 1 [OS=Rattus norvegicus]	0	16.835	7	4	7	4	831	93.5	7.62	711.83	Pf00169, Pf14593, Pf15409	[GO:0010470]; GO:0007369; GO:0022603; GO:0045995; GO:0048598; GO:0009653; GO:0050793; GO:0009790; GO:2000026; GO:0032502; GO:0048856; GO:0050789; GO:0007275; GO:0051239; GO:0008150; GO:0065007; GO:0032501 [GO:0010717]; GO:0001837; GO:0045595; GO:2000026; GO:0048762; GO:0030154; GO:0050793; GO:0050794; GO:0007275; GO:0051239; GO:0060485; GO:0048869; GO:0032502; GO:0050789; GO:0009987; GO:0032501; …	171434		Phldb1	8			1.438	0.524064	100	6.64386	100	0.696394	6.95572e-17	8.17355e-17
Q9Z2Q4	methionine synthase [OS=Rattus norvegicus]	0.025	2.662	1	1	10	1	1253	139.1	5.52	720.01	Pf00809, Pf02310, Pf02574, Pf02607, Pf02965	[GO:0005542]; GO:0019842; GO:0031406; GO:0033218; GO:0072341; GO:0097159; GO:1901363; GO:0036094; GO:0043168; GO:0043177; GO:0005488; GO:0043167; GO:0003674 [GO:0005575] [GO:0005622]; GO:0044464; GO:0005575; GO:0005623 [GO:0005737]; GO:0044424; GO:0005622; GO:0044464; GO:0005575; GO:0005623 [GO:0005829]; GO:0044444; GO:0005737; GO:0044424; GO:0005622; GO:0044464; GO:0005575; GO:0005623 [GO:000630…	81522		Mtr	17		Biosynthesis of amino acids; One carbon pool by folate; Metabolic pathways; Cysteine and methionine metabolism; Selenocompound metabolism	0.951	-0.0724828	1.993	0.994942	1.895	0.977121	0.530939	0.494714
P05507	NADH-ubiquinone oxidoreductase chain 4L [OS=Rattus norvegicus]	0.024	2.747	18	1	5	1	98	10.7	5.71	393.52	Pf00420	[GO:0003674] [GO:0005575] [GO:0005739]; GO:0043231; GO:0044444; GO:0043227; GO:0043229; GO:0005737; GO:0044424; GO:0043226; GO:0005622; GO:0044464; GO:0005575; GO:0005623 [GO:0005747]; GO:0005746; GO:0045271; GO:0098800; GO:1990204; GO:0005743; GO:0044455; GO:0070469; GO:0030964; GO:0098803; GO:0098796; GO:0098798; GO:0044464; GO:1902494; GO:0019866; GO:0031966; GO:0044425; GO:0044429; GO:0043234…	26200	ENSRNOG00000031053.3	ND4L	MT		Oxidative phosphorylation; Metabolic pathways; Parkinson's disease	0.79	-0.340075	0.526	-0.926865	0.443	0.963587	0.51931	0.454319
Q6AXU6	Jupiter microtubule associated homolog 1 [OS=Rattus norvegicus]	0	16.061	23	2	14	2	149	15.6	5.12	2627.97		[GO:0005634]; GO:0043231; GO:0043227; GO:0043229; GO:0043226; GO:0044424; GO:0005575; GO:0005622; GO:0044464; GO:0005623 [GO:0005730]; GO:0031981; GO:0043232; GO:0044428; GO:0070013; GO:0043228; GO:0043229; GO:0005634; GO:0044446; GO:0043233; GO:0044424; GO:0043226; GO:0043231; GO:0044422; GO:0031974; GO:0005622; GO:0044464; GO:0005575; GO:0043227; GO:0005623 [GO:0005737]; GO:0044424; GO:0005622;…	287828	ENSRNOG00000003661.6	Hn1; Jpt1	10			0.959	-0.0603973	0.439	-1.18771	0.421	0.973971	0.300018	0.396032
Q9QYM2	Poly(ADP-ribose) glycohydrolase [OS=Rattus norvegicus]	0.015	3.889	1	1	17	1	972	108.9	6.93	1752.15	Pf05028	[GO:0000785]; GO:0044427; GO:0005694; GO:0044446; GO:0043232; GO:0043229; GO:0044422; GO:0044424; GO:0043228; GO:0043226; GO:0005575; GO:0005622; GO:0044464; GO:0005623 [GO:0003682]; GO:0005488; GO:0003674 [GO:0004649]; GO:0004553; GO:0016798; GO:0016787; GO:0003824; GO:0003674 [GO:0005634]; GO:0043231; GO:0043227; GO:0043229; GO:0043226; GO:0044424; GO:0005575; GO:0005622; GO:0044464; GO:0005623…	83507		Parg	16			0.546	-0.873027	2.151	1.10501	1.104	0.590555	0.441362	0.964408
P58405-1	Striatin-3 [OS=Rattus norvegicus]	0.022	3.314	6	2	7	2	794	87.1	5.33	1022.78	Pf00400, Pf08232	[GO:0000122]; GO:0006357; GO:0006366; GO:0045892; GO:0006355; GO:0006351; GO:0010629; GO:1903507; GO:2000113; GO:0010468; GO:1903506; GO:2000112; GO:0010467; GO:0034645; GO:0097659; GO:0010605; GO:1902679; GO:0010558; GO:0031327; GO:0060255; GO:2001141; GO:0010556; GO:0031326; GO:0043170; GO:0009059; GO:0044249; GO:0044260; GO:0032774; GO:0009892; GO:0051253; GO:0009890; GO:0031324; GO:0019222; G…	114520	ENSRNOG00000060335.1	Strn3	6			0.538	-0.894322	0.781	-0.356606	0.42	0.578241	0.923385	0.393976
P63086	mitogen-activated protein kinase 1 [OS=Rattus norvegicus]	0	27.771	20	6	20	5	358	41.2	6.98	1634.35	Pf00069, Pf01636, Pf07714	[GO:0000165]; GO:0023014; GO:0035556; GO:0006468; GO:0007165; GO:0006464; GO:0016310; GO:0007154; GO:0009987; GO:0023052; GO:0050794; GO:0051716; GO:0036211; GO:0044267; GO:0006796; GO:0008150; GO:0050789; GO:0050896; GO:0019538; GO:0043412; GO:0044260; GO:0006793; GO:0065007; GO:0043170; GO:0044238; GO:1901564; GO:0044237; GO:0071704; GO:0008152; GO:0006807 [GO:0000166]; GO:0036094; GO:1901265; …	116590	ENSRNOG00000001849.7	Mapk1	11	Golgi Cisternae Pericentriolar Stack Reorganization; Oxidative Stress Induced Senescence; Senescence-Associated Secretory Phenotype (SASP); Spry regulation of FGF signaling; Oncogene Induced Senescence; Neutrophil degranulation; Thrombin signalling through proteinase activated receptors (PARs); RHO GTPases Activate WASPs and WAVEs; RSK activation; Negative feedback regulation of MAPK pathway; Reg…	Oxytocin signaling pathway; GnRH signaling pathway; Endometrial cancer; MAPK signaling pathway; Alcoholism; ErbB signaling pathway; Prion diseases; Sphingolipid signaling pathway; B cell receptor signaling pathway; Adrenergic signaling in cardiomyocytes; Viral carcinogenesis; Alzheimer's disease; Apoptosis; Aldosterone-regulated sodium reabsorption; Neurotrophin signaling pathway; Axon guidance; …	1.863	0.897628	1.242	0.312665	2.914	0.312001	0.953673	0.130663
P97629	Leucyl-cystinyl aminopeptidase [OS=Rattus norvegicus]	0	26.832	8	6	14	6	1025	117.1	5.57	1412.23	Pf01433, Pf11838, Pf13485	[GO:0001595]; GO:0008528; GO:0001653; GO:0004930; GO:0038023; GO:0004888; GO:0004871; GO:0004872; GO:0099600; GO:0003674; GO:0060089 [GO:0004177]; GO:0008238; GO:0070011; GO:0008233; GO:0016787; GO:0140096; GO:0003824; GO:0003674 [GO:0005622]; GO:0044464; GO:0005575; GO:0005623 [GO:0005737]; GO:0044424; GO:0005622; GO:0044464; GO:0005575; GO:0005623 [GO:0005765]; GO:0005764; GO:0098852; GO:000032…	171105; 100912445; 108348118		Lnpep; LOC100912445; LOC108348118	1		Renin-angiotensin system		#VALUE!		#VALUE!	1.674			0.651659
O70511	Ankyrin-3 [OS=Rattus norvegicus]	0	16.628	3	5	9	5	2622	284.3	7.9	736.49	Pf00023, Pf00531, Pf00791, Pf12796, Pf13606, Pf13637, Pf13857	[GO:0000281]; GO:0061640; GO:1903047; GO:0000910; GO:0000278; GO:0022402; GO:0051301; GO:0007049; GO:0009987; GO:0008150 [GO:0005200]; GO:0005198; GO:0003674 [GO:0005515]; GO:0005488; GO:0003674 [GO:0005737]; GO:0044424; GO:0005622; GO:0044464; GO:0005575; GO:0005623 [GO:0005764]; GO:0000323; GO:0005773; GO:0043231; GO:0044444; GO:0043227; GO:0043229; GO:0005737; GO:0044424; GO:0043226; GO:000562…	361833		Ank3	20		Proteoglycans in cancer	0.639	-0.646112	0.058	-4.1078	0.037	0.787068	4.43775e-08	2.51676e-09
Q6B345	protein S100-A11 [OS=Rattus norvegicus]	0	10.587	16	1	23	1	98	11.1	5.9	3338.75	Pf00036, Pf01023, Pf13499	[GO:0001726]; GO:0031252; GO:0120025; GO:0044464; GO:0042995; GO:0005575; GO:0005623 [GO:0005509]; GO:0046872; GO:0043169; GO:0043167; GO:0005488; GO:0003674 [GO:0005576]; GO:0005575 [GO:0005615]; GO:0044421; GO:0005575; GO:0005576 [GO:0005634]; GO:0043231; GO:0043227; GO:0043229; GO:0043226; GO:0044424; GO:0005575; GO:0005622; GO:0044464; GO:0005623 [GO:0005737]; GO:0044424; GO:0005622; GO:00444…	445415	ENSRNOG00000010105.6	S100a11	2	Neutrophil degranulation		1.323	0.403813	1.688	0.755315	2.234	0.682757	0.732069	0.33788
P24483	Adrenodoxin, mitochondrial [OS=Rattus norvegicus]	0	22.841	20	3	12	3	188	20.1	5.88	1133.22		[GO:0005506]; GO:0046914; GO:0046872; GO:0043169; GO:0043167; GO:0005488; GO:0003674 [GO:0005739]; GO:0043231; GO:0044444; GO:0043227; GO:0043229; GO:0005737; GO:0044424; GO:0043226; GO:0005622; GO:0044464; GO:0005575; GO:0005623 [GO:0005759]; GO:0044429; GO:0070013; GO:0005739; GO:0044444; GO:0044446; GO:0043229; GO:0043233; GO:0044424; GO:0043231; GO:0005737; GO:0044422; GO:0043226; GO:0031974;…	29189		Fdx1	8			1.531	0.614474	0.423	-1.24127	0.693	0.490035	0.264039	0.895216
Q5XIK1	actin-related protein T1 [OS=Rattus norvegicus]	0.069	1.723	2	1	9	1	376	42.2	5.87	1097.99	Pf00022	[GO:0005737]; GO:0044424; GO:0005622; GO:0044464; GO:0005575; GO:0005623 [GO:0005856]; GO:0043232; GO:0043228; GO:0043229; GO:0043226; GO:0044424; GO:0005575; GO:0005622; GO:0044464; GO:0005623	302796	ENSRNOG00000003456.5	Actrt1	X			0.936	-0.0954196	1.051	0.0717627	0.943	0.978257	0.999574	0.999595
D3ZW55	Inosine triphosphate pyrophosphatase [OS=Rattus norvegicus]	0	28.564	35	4	22	4	198	21.9	5.66	2564.15	Pf01725	[GO:0000166]; GO:0036094; GO:1901265; GO:0005488; GO:0097159; GO:1901363; GO:0003674 [GO:0003674] [GO:0004551]; GO:0016462; GO:0016818; GO:0016817; GO:0016787; GO:0003824; GO:0003674 [GO:0005575] [GO:0005737]; GO:0044424; GO:0005622; GO:0044464; GO:0005575; GO:0005623 [GO:0005829]; GO:0044444; GO:0005737; GO:0044424; GO:0005622; GO:0044464; GO:0005575; GO:0005623 [GO:0006193]; GO:0009154; GO:0009…	311422	ENSRNOG00000021233.6	Itpa	3	Purine catabolism	Purine metabolism; Drug metabolism - other enzymes; Metabolic pathways	0.887	-0.172994	0.992	-0.011588	0.605	0.999366	0.992193	0.797471
Q9JI92	Syntenin-1 [OS=Rattus norvegicus]	0	20.365	11	2	17	2	300	32.4	7.49	2305.7	Pf00595, Pf13180	[GO:0002091]; GO:0002090; GO:0010605; GO:0031324; GO:0031623; GO:0048261; GO:0031323; GO:0048259; GO:0060255; GO:0009892; GO:0043170; GO:0044237; GO:0048523; GO:0006898; GO:0043112; GO:0045806; GO:0019222; GO:0050794; GO:0030100; GO:0008152; GO:0048519; GO:0071704; GO:0009987; GO:0006897; GO:0044260; GO:0051051; GO:0051129; GO:0050789; GO:0051128; GO:0060627; GO:0008150; GO:0016192; GO:0098657; G…	83841	ENSRNOG00000009683.7	Sdcbp	5	Neurofascin interactions; Ephrin signaling; Neutrophil degranulation		0.802	-0.318326	1.713	0.776525	1.164	0.960478	0.717155	0.946328
Q5FVM4	Non-POU domain-containing octamer-binding protein [OS=Rattus norvegicus]	0	9.475	8	3	17	3	476	54.9	8.95	1798.24	Pf00076, Pf08075, Pf13893, Pf14259	[GO:0000398]; GO:0000377; GO:0006397; GO:0000375; GO:0006396; GO:0016071; GO:0008380; GO:0010467; GO:0016070; GO:0043170; GO:0044260; GO:0090304; GO:0071704; GO:0044237; GO:0006139; GO:0008152; GO:0009987; GO:0006725; GO:0034641; GO:0044238; GO:0046483; GO:1901360; GO:0008150; GO:0006807 [GO:0000976]; GO:0044212; GO:1990837; GO:0000975; GO:0003690; GO:0043565; GO:0001067; GO:0003677; GO:0003676; …	317259	ENSRNOG00000003689.6	Nono	X			0.522	-0.937878	2.042	1.02998	1.097	0.512027	0.509672	0.964408
P97697	Inositol monophosphatase 1 [OS=Rattus norvegicus]	0	27.245	25	5	34	5	277	30.5	5.29	3704.36	Pf00459	[GO:0000287]; GO:0046872; GO:0043169; GO:0043167; GO:0005488; GO:0003674 [GO:0005737]; GO:0044424; GO:0005622; GO:0044464; GO:0005575; GO:0005623 [GO:0006020]; GO:0019751; GO:0044262; GO:0006066; GO:0005975; GO:0044237; GO:0044281; GO:1901615; GO:0044238; GO:0071704; GO:0008152; GO:0009987; GO:0008150 [GO:0006021]; GO:0006020; GO:0034637; GO:0046173; GO:0019751; GO:0044262; GO:0016051; GO:0044249…	83523		Impa1	2		Inositol phosphate metabolism; Metabolic pathways; Phosphatidylinositol signaling system	1.481	0.566572	0.549	-0.865122	0.953	0.508739	0.563482	0.999595
Q6MG61	chloride intracellular channel protein 1 [OS=Rattus norvegicus]	0	19.893	23	4	15	4	241	27	5.17	1543.51	Pf00043, Pf13409, Pf13410, Pf13417	[GO:0004364]; GO:0016765; GO:0016740; GO:0003824; GO:0003674 [GO:0005216]; GO:0015075; GO:0022838; GO:0022891; GO:0015267; GO:0022857; GO:0022892; GO:0022803; GO:0005215; GO:0003674 [GO:0005244]; GO:0005216; GO:0022832; GO:0015075; GO:0022838; GO:0022836; GO:0022891; GO:0015267; GO:0022857; GO:0022892; GO:0022803; GO:0005215; GO:0003674 [GO:0005247]; GO:0005254; GO:0008308; GO:0005253; GO:0015108…	406864	ENSRNOG00000029682.5	Clic1	20			1.476	0.561693	1.017	0.0243197	1.238	0.449336	0.999574	0.906546
Q3MIE4	Synaptic vesicle membrane protein VAT-1 homolog [OS=Rattus norvegicus]	0	56.317	30	8	22	8	404	43.1	6.62	3581.27	Pf00107, Pf08240, Pf13602	[GO:0005737]; GO:0044424; GO:0005622; GO:0044464; GO:0005575; GO:0005623 [GO:0005739]; GO:0043231; GO:0044444; GO:0043227; GO:0043229; GO:0005737; GO:0044424; GO:0043226; GO:0005622; GO:0044464; GO:0005575; GO:0005623 [GO:0005741]; GO:0031966; GO:0031968; GO:0005740; GO:0031090; GO:0044429; GO:0019867; GO:0031967; GO:0044424; GO:0098588; GO:0098805; GO:0016020; GO:0043227; GO:0044422; GO:0005739;…	287721	ENSRNOG00000020684.5	Vat1	10	Neutrophil degranulation		0.811	-0.302226	1.075	0.104337	1.231	0.963587	0.992193	0.906546
Q4V8F7	Coiled-coil domain-containing protein 63 [OS=Rattus norvegicus]	0.036	2.157	1	1	3	1	559	66.1	9.41			[GO:0003341]; GO:0007018; GO:0006928; GO:0007017; GO:0009987; GO:0008150 [GO:0005930]; GO:0044430; GO:0044441; GO:0097014; GO:0005856; GO:0044446; GO:0005929; GO:0044422; GO:0120038; GO:0043232; GO:0043229; GO:0044424; GO:0043226; GO:0120025; GO:0005575; GO:0044463; GO:0043228; GO:0005622; GO:0044464; GO:0042995; GO:0005623 [GO:0007283]; GO:0048232; GO:0007276; GO:0019953; GO:0048609; GO:0000003;…	304484		Ccdc63	12			0.532	-0.910502	1.236	0.305679	0.658	0.556754	0.953673	0.857679
Q5XIE0	Acidic leucine-rich nuclear phosphoprotein 32 family member E [OS=Rattus norvegicus]	0	17.069	18	3	15	3	258	29.4	3.89	1554.57	Pf12799, Pf13855, Pf14580	[GO:0000812]; GO:0097346; GO:0070603; GO:0000790; GO:0044454; GO:1904949; GO:0000785; GO:0000228; GO:0044427; GO:0044428; GO:1902494; GO:0005694; GO:0031981; GO:0044446; GO:0005634; GO:0032991; GO:0043232; GO:0070013; GO:0043229; GO:0044422; GO:0044424; GO:0043231; GO:0005575; GO:0043228; GO:0043233; GO:0043226; GO:0005622; GO:0044464; GO:0043227; GO:0031974; GO:0005623 [GO:0005515]; GO:0005488; …	361999	ENSRNOG00000021168.7	Anp32e	2			2.062	1.04404	100	6.64386	100	0.13436	6.95572e-17	8.17355e-17
Q01986	Dual specificity mitogen-activated protein kinase kinase 1 [OS=Rattus norvegicus]	0	14.134	18	4	11	4	393	43.4	6.62	891.84	Pf00069, Pf07714	[GO:0000165]; GO:0023014; GO:0035556; GO:0006468; GO:0007165; GO:0006464; GO:0016310; GO:0007154; GO:0009987; GO:0023052; GO:0050794; GO:0051716; GO:0036211; GO:0044267; GO:0006796; GO:0008150; GO:0050789; GO:0050896; GO:0019538; GO:0043412; GO:0044260; GO:0006793; GO:0065007; GO:0043170; GO:0044238; GO:1901564; GO:0044237; GO:0071704; GO:0008152; GO:0006807 [GO:0000166]; GO:0036094; GO:1901265; …	170851		Map2k1	8		Oxytocin signaling pathway; GnRH signaling pathway; Endometrial cancer; MAPK signaling pathway; Alcoholism; ErbB signaling pathway; Prion diseases; Sphingolipid signaling pathway; B cell receptor signaling pathway; Apoptosis; Neurotrophin signaling pathway; Gap junction; Glioma; Hepatitis B; Focal adhesion; Rap1 signaling pathway; VEGF signaling pathway; Prostate cancer; cAMP signaling pathway; I…	4.345	2.11936	0.387	-1.36959	1.932	0.000163189	0.189777	0.47472
A1L108-1	actin-related protein 2/3 complex subunit 5-like protein [OS=Rattus norvegicus]	0	11.05	16	2	24	2	153	17	6.8	2887.8	Pf04699	[GO:0003779]; GO:0008092; GO:0005515; GO:0005488; GO:0003674 [GO:0005737]; GO:0044424; GO:0005622; GO:0044464; GO:0005575; GO:0005623 [GO:0005856]; GO:0043232; GO:0043228; GO:0043229; GO:0043226; GO:0044424; GO:0005575; GO:0005622; GO:0044464; GO:0005623 [GO:0005885]; GO:0015629; GO:0043234; GO:0044430; GO:0005856; GO:0032991; GO:0044446; GO:0043232; GO:0005575; GO:0043229; GO:0044422; GO:0044424…	296710; 501132	ENSRNOG00000014317.7	Arpc5l; Arpc5l-ps1	3; 9		Fc gamma R-mediated phagocytosis; Regulation of actin cytoskeleton; Bacterial invasion of epithelial cells; Endocytosis; Salmonella infection	2.144	1.1003	0.706	-0.50226	1.514	0.116434	0.857381	0.742441
P34207	Prolactin-3D4 [OS=Rattus norvegicus]	0.09	1.459	4	1	6	1	223	25.8	7.2		Pf00103	[GO:0005148]; GO:0005126; GO:0005102; GO:0005515; GO:0005488; GO:0003674 [GO:0005179]; GO:0048018; GO:0005102; GO:0030545; GO:0005515; GO:0098772; GO:0005488; GO:0003674 [GO:0005576]; GO:0005575 [GO:0008284]; GO:0008283; GO:0042127; GO:0048522; GO:0008150; GO:0050794; GO:0009987; GO:0048518; GO:0050789; GO:0065007 [GO:0010469]; GO:0009966; GO:0065009; GO:0007165; GO:0010646; GO:0023051; GO:004858…	24282; 103689989	ENSRNOG00000055384.1; ENSRNOG00000016792.5	Prl3d4; LOC103689989	17	Prolactin receptor signaling; Growth hormone receptor signaling		0.84	-0.251539	0.765	-0.386468	0.661	0.978257	0.907898	0.862658
G3V7Q0	DENN domain-containing protein 5A [OS=Rattus norvegicus]	0.052	1.906	1	1	65	1	1287	146.5	6.7	3925.81	Pf01477, Pf02141, Pf02759, Pf03455, Pf03456	[GO:0000139]; GO:0044431; GO:0098588; GO:0098791; GO:0005794; GO:0044444; GO:0044446; GO:0031090; GO:0031984; GO:0012505; GO:0043231; GO:0005737; GO:0044424; GO:0043229; GO:0044422; GO:0016020; GO:0043227; GO:0044464; GO:0005622; GO:0043226; GO:0005575; GO:0005623 [GO:0005085]; GO:0051020; GO:0098772; GO:0019899; GO:0003674; GO:0005515; GO:0005488 [GO:0005262]; GO:0005261; GO:0015085; GO:0005216;…	308942	ENSRNOG00000012206.6	Dennd5a	1	RAB GEFs exchange GTP for GDP on RABs		1.182	0.24123	1.765	0.819668	2.066	0.791538	0.688979	0.401615
Q91Y80	SH3 domain-binding protein 5 [OS=Rattus norvegicus]	0.011	4.349	3	2	11	2	457	50.8	5.14	900.96	Pf05276	[GO:0004860]; GO:0019210; GO:0019887; GO:0004857; GO:0019207; GO:0030234; GO:0098772; GO:0003674 [GO:0005515]; GO:0005488; GO:0003674 [GO:0005739]; GO:0043231; GO:0044444; GO:0043227; GO:0043229; GO:0005737; GO:0044424; GO:0043226; GO:0005622; GO:0044464; GO:0005575; GO:0005623 [GO:0006469]; GO:0001933; GO:0033673; GO:0045859; GO:0001932; GO:0006468; GO:0031400; GO:0042326; GO:0043549; GO:0051348…	117186	ENSRNOG00000052391.1	Sh3bp5	16			0.808	-0.307573	0.199	-2.32916	0.642	0.963093	0.00503965	0.839576
B4F7A7	Centrosomal protein of 57 kDa [OS=Rattus norvegicus]	0.025	2.823	2	1	6	1	499	57	8.97	516.41	Pf06657, Pf14073	[GO:0000060]; GO:0006606; GO:0006886; GO:0017038; GO:0034504; GO:0051170; GO:0072594; GO:0015031; GO:0034613; GO:0046907; GO:0033365; GO:0006913; GO:0045184; GO:0015833; GO:0008104; GO:0070727; GO:0006810; GO:0051641; GO:0051649; GO:0051169; GO:0051234; GO:0042886; GO:0071702; GO:0033036; GO:0051179; GO:0071705; GO:0008150 [GO:0000070]; GO:0000819; GO:0140014; GO:1903047; GO:0051276; GO:0098813; …	315423	ENSRNOG00000006792.6	Cep57	8	Regulation of PLK1 Activity at G2/M Transition; AURKA Activation by TPX2; Recruitment of mitotic centrosome proteins and complexes; Recruitment of NuMA to mitotic centrosomes; Loss of Nlp from mitotic centrosomes; Anchoring of the basal body to the plasma membrane		1.657	0.728574	0.715	-0.483985	1.185	0.339737	0.863675	0.931317
Q9WUJ3	Myomegalin [OS=Rattus norvegicus]	0.074	1.663	0	1	2	1	2324	261.9	5.4		Pf07989, Pf09726	[GO:0005634]; GO:0043231; GO:0043227; GO:0043229; GO:0043226; GO:0044424; GO:0005575; GO:0005622; GO:0044464; GO:0005623 [GO:0005737]; GO:0044424; GO:0005622; GO:0044464; GO:0005575; GO:0005623 [GO:0005794]; GO:0012505; GO:0043231; GO:0044444; GO:0044464; GO:0043227; GO:0043229; GO:0005737; GO:0044424; GO:0005575; GO:0005623; GO:0043226; GO:0005622 [GO:0005813]; GO:0005815; GO:0015630; GO:0044430…	64183		Pde4dip	2			0.514	-0.96016	1.027	0.0384362	0.528	0.49003	0.999574	0.662349
Q9QZA2	Programmed cell death 6-interacting protein [OS=Rattus norvegicus]	0	29.378	11	8	22	8	873	96.6	6.52	1926.11	Pf03097, Pf13949	[GO:0000281]; GO:0061640; GO:1903047; GO:0000910; GO:0000278; GO:0022402; GO:0051301; GO:0007049; GO:0009987; GO:0008150 [GO:0000915]; GO:0000912; GO:0044837; GO:0022607; GO:0032506; GO:0061640; GO:0030866; GO:0031032; GO:0016043; GO:0044085; GO:0000910; GO:0022402; GO:0030036; GO:0030865; GO:0009987; GO:0071840; GO:0051301; GO:0007049; GO:0007010; GO:0030029; GO:0008150; GO:0006996 [GO:0000920];…	501083		Pdcd6ip	8			0.759	-0.397828	0.445	-1.16812	0.369	0.939377	0.313229	0.28268
P62832	60S ribosomal protein L23 [OS=Rattus norvegicus]	0	11.901	27	3	36	3	140	14.9	10.51	2611.33	Pf00238	[GO:0000122]; GO:0006357; GO:0006366; GO:0045892; GO:0006355; GO:0006351; GO:0010629; GO:1903507; GO:2000113; GO:0010468; GO:1903506; GO:2000112; GO:0010467; GO:0034645; GO:0097659; GO:0010605; GO:1902679; GO:0010558; GO:0031327; GO:0060255; GO:2001141; GO:0010556; GO:0031326; GO:0043170; GO:0009059; GO:0044249; GO:0044260; GO:0032774; GO:0009892; GO:0051253; GO:0009890; GO:0031324; GO:0019222; G…	29282	ENSRNOG00000004107.7	Rpl23	10	SRP-dependent cotranslational protein targeting to membrane; Formation of a pool of free 40S subunits; Major pathway of rRNA processing in the nucleolus and cytosol; GTP hydrolysis and joining of the 60S ribosomal subunit; Nonsense Mediated Decay (NMD) enhanced by the Exon Junction Complex (EJC); Nonsense Mediated Decay (NMD) independent of the Exon Junction Complex (EJC); L13a-mediated translati…	Ribosome	1.354	0.437228	0.37	-1.4344	0.567	0.590093	0.159102	0.73121
O08629	Transcription intermediary factor 1-beta [OS=Rattus norvegicus]	0.083	1.543	1	1	2	1	835	88.9	5.77	102.86	Pf00628, Pf00643	[GO:0000122]; GO:0006357; GO:0006366; GO:0045892; GO:0006355; GO:0006351; GO:0010629; GO:1903507; GO:2000113; GO:0010468; GO:1903506; GO:2000112; GO:0010467; GO:0034645; GO:0097659; GO:0010605; GO:1902679; GO:0010558; GO:0031327; GO:0060255; GO:2001141; GO:0010556; GO:0031326; GO:0043170; GO:0009059; GO:0044249; GO:0044260; GO:0032774; GO:0009892; GO:0051253; GO:0009890; GO:0031324; GO:0019222; G…	116698	ENSRNOG00000027487.2	Trim28	1	Generic Transcription Pathway		0.183	-2.45008	100	6.64386	100	0.00207676	6.95572e-17	8.17355e-17
Q68FX1	mannose-6-phosphate isomerase [OS=Rattus norvegicus]	0	55.672	39	9	32	9	423	46.4	6.02	3269.36	Pf01238	[GO:0000032]; GO:0006057; GO:0031506; GO:0006056; GO:0009101; GO:0044038; GO:0009100; GO:0034645; GO:1901137; GO:1901566; GO:0042546; GO:0044036; GO:0070589; GO:0019538; GO:0044260; GO:1901135; GO:0009059; GO:0044249; GO:1901576; GO:1901564; GO:0044085; GO:0071554; GO:0043170; GO:0044238; GO:0044237; GO:0071704; GO:0009058; GO:0006807; GO:0071840; GO:0009987; GO:0008152; GO:0008150 [GO:0003674] […	300741	ENSRNOG00000018898.5	Mpi	8	Synthesis of GDP-mannose	Metabolic pathways; Amino sugar and nucleotide sugar metabolism; Fructose and mannose metabolism	0.74	-0.434403	1.786	0.836732	0.922	0.892941	0.67608	0.999595
Q8CGS4	Charged multivesicular body protein 3 [OS=Rattus norvegicus]	0.004	6.116	5	1	3	1	223	25	5.12	218.32	Pf03357	[GO:0000815]; GO:0010008; GO:0036452; GO:0098796; GO:0044440; GO:0098588; GO:0098805; GO:0043234; GO:0044425; GO:0005768; GO:0044433; GO:0031090; GO:0016020; GO:0032991; GO:0005575; GO:0012505; GO:0031410; GO:0044444; GO:0044446; GO:0043227; GO:0044422; GO:0044464; GO:0097708; GO:0005737; GO:0044424; GO:0043229; GO:0043226; GO:0005623; GO:0031982; GO:0005622 [GO:0000920]; GO:0009987; GO:0051301; …	282834	ENSRNOG00000007356.4	Chmp3	4	Macroautophagy; Endosomal Sorting Complex Required For Transport (ESCRT)	Endocytosis	0.609	-0.715486	100	6.64386	100	0.708085	6.95572e-17	8.17355e-17
B2RYW8	MICOS complex subunit Mic10 [OS=Rattus norvegicus]	0.005	5.301	11	1	15	1	76	8.5	9.25	1730.46	Pf04418	[GO:0003674] [GO:0005575] [GO:0005739]; GO:0043231; GO:0044444; GO:0043227; GO:0043229; GO:0005737; GO:0044424; GO:0043226; GO:0005622; GO:0044464; GO:0005575; GO:0005623 [GO:0005743]; GO:0019866; GO:0031966; GO:0031090; GO:0031967; GO:0044424; GO:0005740; GO:0044429; GO:0016020; GO:0043227; GO:0044422; GO:0031975; GO:0044446; GO:0005622; GO:0044464; GO:0005739; GO:0044444; GO:0005575; GO:0043226…	362641	ENSRNOG00000042696.2	Minos1	5			0.716	-0.481969	0.213	-2.23107	0.145	0.907063	0.00806098	0.00205116
P18484	AP-2 complex subunit alpha-2 [OS=Rattus norvegicus]	0	24.477	11	6	10	6	938	104	6.93	654.44	Pf01602, Pf02296, Pf02883, Pf13646	[GO:0005488]; GO:0003674 [GO:0005515]; GO:0005488; GO:0003674 [GO:0005575] [GO:0005794]; GO:0012505; GO:0043231; GO:0044444; GO:0044464; GO:0043227; GO:0043229; GO:0005737; GO:0044424; GO:0005575; GO:0005623; GO:0043226; GO:0005622 [GO:0005886]; GO:0016020; GO:0044464; GO:0071944; GO:0005575; GO:0005623 [GO:0005905]; GO:0012505; GO:0044464; GO:0098589; GO:0005575; GO:0005623; GO:0016020; GO:00444…	81637		Ap2a2	1			0.973	-0.0394883	4.696	2.23143	4.569	0.960478	0.0118853	0.012934
Q5XII0	Mammalian ependymin-related protein 1 [OS=Rattus norvegicus]	0	11.745	14	3	14	3	224	25.6	7.58	1503	Pf00811	[GO:0005509]; GO:0046872; GO:0043169; GO:0043167; GO:0005488; GO:0003674 [GO:0005576]; GO:0005575 [GO:0005615]; GO:0044421; GO:0005575; GO:0005576 [GO:0005764]; GO:0000323; GO:0005773; GO:0043231; GO:0044444; GO:0043227; GO:0043229; GO:0005737; GO:0044424; GO:0043226; GO:0005622; GO:0044464; GO:0005575; GO:0005623 [GO:0007160]; GO:0031589; GO:0007155; GO:0022610; GO:0008150 [GO:0070062]; GO:00056…	291180	ENSRNOG00000060141.1	Epdr1	17			0.478	-1.06492		#VALUE!	1.191	0.385236		0.93007
P40329	arginine--tRNA ligase, cytoplasmic [OS=Rattus norvegicus]	0	26.327	9	5	17	5	660	75.8	7.05	1931.36	Pf00750, Pf03485, Pf05746	[GO:0000049]; GO:0003723; GO:0003676; GO:0097159; GO:1901363; GO:0005488; GO:0003674 [GO:0000166]; GO:0036094; GO:1901265; GO:0005488; GO:0097159; GO:1901363; GO:0003674 [GO:0004812]; GO:0140101; GO:0140098; GO:0003824; GO:0003674 [GO:0004814]; GO:0004812; GO:0140101; GO:0140098; GO:0003824; GO:0003674 [GO:0005524]; GO:0032559; GO:0035639; GO:0030554; GO:0032555; GO:0043168; GO:1901265; GO:001707…	287191	ENSRNOG00000007739.6	Rars	10		Aminoacyl-tRNA biosynthesis	0.707	-0.500218	1.448	0.534062	0.08	0.878937	0.887056	1.22321e-05
Q91ZW1	Transcription factor A, mitochondrial [OS=Rattus norvegicus]	0	13.365	16	4	25	4	244	28.2	9.74	3124.09	Pf00505, Pf09011	[GO:0000978]; GO:0000977; GO:0000987; GO:0000976; GO:0001012; GO:0044212; GO:1990837; GO:0000975; GO:0003690; GO:0043565; GO:0001067; GO:0003677; GO:0003676; GO:0097159; GO:1901363; GO:0005488; GO:0003674 [GO:0001223]; GO:0001221; GO:0008134; GO:0005515; GO:0005488; GO:0003674 [GO:0003677]; GO:0003676; GO:0097159; GO:1901363; GO:0005488; GO:0003674 [GO:0003682]; GO:0005488; GO:0003674 [GO:0003700…	83474	ENSRNOG00000000613.6	Tfam	20	Mitochondrial transcription initiation	Huntington's disease	1.114	0.155749	0.879	-0.186065	0.914	0.862972	0.96403	0.999595
P47860	ATP-dependent 6-phosphofructokinase, platelet type [OS=Rattus norvegicus]	0	67.685	21	12	87	9	788	85.7	7.28	9642.95	Pf00365	[GO:0000166]; GO:0036094; GO:1901265; GO:0005488; GO:0097159; GO:1901363; GO:0003674 [GO:0003824]; GO:0003674 [GO:0003872]; GO:0008443; GO:0016773; GO:0019200; GO:0016772; GO:0016301; GO:0016740; GO:0003824; GO:0003674 [GO:0005524]; GO:0032559; GO:0035639; GO:0030554; GO:0032555; GO:0043168; GO:1901265; GO:0017076; GO:0032553; GO:0043167; GO:0097159; GO:1901363; GO:0000166; GO:0097367; GO:0005488…	60416		Pfkp	17		Glycolysis / Gluconeogenesis; Galactose metabolism; Central carbon metabolism in cancer; Pentose phosphate pathway; Biosynthesis of amino acids; Metabolic pathways; RNA degradation; AMPK signaling pathway; Fructose and mannose metabolism; Thyroid hormone signaling pathway; Carbon metabolism	3.593	1.84519	100	6.64386	100	0.00540668	6.95572e-17	8.17355e-17
D3ZXS4	Leucine-rich repeat-containing protein 39 [OS=Rattus norvegicus]	0.003	7.428	10	3	25	3	334	38.7	5.9	1632.13	Pf12799, Pf13855	[GO:0005515]; GO:0005488; GO:0003674 [GO:0005737]; GO:0044424; GO:0005622; GO:0044464; GO:0005575; GO:0005623 [GO:0031430]; GO:0031672; GO:0044449; GO:0030017; GO:0043292; GO:0044422; GO:0044444; GO:0030016; GO:0043232; GO:0099512; GO:0005575; GO:0043226; GO:0005737; GO:0044424; GO:0043228; GO:0043229; GO:0099081; GO:0005622; GO:0044464; GO:0099080; GO:0005623	691307	ENSRNOG00000015117.5	Lrrc39	2			1.43	0.516015	4.886	2.28865	2.104	0.512642	0.00915675	0.392254
Q32PX9	AFG1-like ATPase [OS=Rattus norvegicus]	0	14.899	8	3	22	3	480	54.5	8.43	2156.43	Pf03969	[GO:0000166]; GO:0036094; GO:1901265; GO:0005488; GO:0097159; GO:1901363; GO:0003674 [GO:0005524]; GO:0032559; GO:0035639; GO:0030554; GO:0032555; GO:0043168; GO:1901265; GO:0017076; GO:0032553; GO:0043167; GO:0097159; GO:1901363; GO:0000166; GO:0097367; GO:0005488; GO:0036094; GO:0003674 [GO:0005739]; GO:0043231; GO:0044444; GO:0043227; GO:0043229; GO:0005737; GO:0044424; GO:0043226; GO:0005622;…	502479		Lace1; Afg1l	20			1	0	0.868	-0.204233	0.553	0.949528	0.955435	0.704217
Q9WUW3	Complement factor I [OS=Rattus norvegicus]	0	17.434	10	4	10	4	604	67.3	7.42	1124.09	Pf00057, Pf00089, Pf00530, Pf07648, Pf13365	[GO:0002376]; GO:0008150 [GO:0003674] [GO:0004252]; GO:0004175; GO:0008236; GO:0070011; GO:0017171; GO:0008233; GO:0016787; GO:0140096; GO:0003824; GO:0003674 [GO:0005044]; GO:0038024; GO:0004872; GO:0005215; GO:0060089; GO:0003674 [GO:0005515]; GO:0005488; GO:0003674 [GO:0005576]; GO:0005575 [GO:0005615]; GO:0044421; GO:0005575; GO:0005576 [GO:0005634]; GO:0043231; GO:0043227; GO:0043229; GO:004…	79126		Cfi	2		Staphylococcus aureus infection; Complement and coagulation cascades	1.2	0.263034	0.36	-1.47393	0.639	0.793794	0.142795	0.835342
Q6AYK3	Inositol-3-phosphate synthase 1 [OS=Rattus norvegicus]	0.004	6.312	4	2	25	2	557	60.8	6.04	3284.61	Pf01658, Pf07994	[GO:0004512]; GO:0016872; GO:0016853; GO:0003824; GO:0003674 [GO:0005737]; GO:0044424; GO:0005622; GO:0044464; GO:0005575; GO:0005623 [GO:0006021]; GO:0006020; GO:0034637; GO:0046173; GO:0019751; GO:0044262; GO:0016051; GO:0044249; GO:0046165; GO:0006066; GO:0005975; GO:0044237; GO:1901576; GO:0009058; GO:0044283; GO:1901617; GO:0044281; GO:1901615; GO:0044238; GO:0071704; GO:0008152; GO:0009987;…	290651	ENSRNOG00000019741.5	Isyna1	16	Synthesis of IP2, IP, and Ins in the cytosol	Inositol phosphate metabolism; Metabolic pathways	1.35	0.432959	0.378	-1.40354	0.49	0.580482	0.175027	0.578019
P52631	Signal transducer and activator of transcription 3 [OS=Rattus norvegicus]	0	37.088	13	6	19	6	770	88	6.3	2478.81	Pf00017, Pf01017, Pf02864, Pf02865	[GO:0000790]; GO:0000785; GO:0044454; GO:0044427; GO:0000228; GO:0044428; GO:0005694; GO:0044446; GO:0031981; GO:0005634; GO:0043232; GO:0043229; GO:0044422; GO:0044424; GO:0070013; GO:0043231; GO:0043228; GO:0043226; GO:0005575; GO:0005622; GO:0044464; GO:0043233; GO:0043227; GO:0005623; GO:0031974 [GO:0000978]; GO:0000977; GO:0000987; GO:0000976; GO:0001012; GO:0044212; GO:1990837; GO:0000975; …	25125	ENSRNOG00000019742.5	Stat3	10	Interleukin-15 signaling; Interleukin-7 signaling; Interleukin-35 Signalling; Interleukin-20 family signaling; Interleukin-4 and 13 signaling; Downstream signal transduction; Interleukin-6 family signaling; Interleukin-10 signaling; PTK6 Activates STAT3; MET activates STAT3; Signaling by SCF-KIT	Viral carcinogenesis; Measles; Hepatitis B; AGE-RAGE signaling pathway in diabetic complications; Epstein-Barr virus infection; Prolactin signaling pathway; Inflammatory bowel disease (IBD); Hepatitis C; Acute myeloid leukemia; Signaling pathways regulating pluripotency of stem cells; EGFR tyrosine kinase inhibitor resistance; Pancreatic cancer; Toxoplasmosis; Pathways in cancer; MicroRNAs in can…	0.816	-0.293359	100	6.64386	100	0.968757	6.95572e-17	8.17355e-17
P06214	Delta-aminolevulinic acid dehydratase [OS=Rattus norvegicus]	0	28.367	27	4	14	4	330	36	6.79	1981.04	Pf00490	[GO:0001666]; GO:0006950; GO:0036293; GO:0050896; GO:0070482; GO:0008150; GO:0009628 [GO:0003824]; GO:0003674 [GO:0004655]; GO:0016836; GO:0016835; GO:0016829; GO:0003824; GO:0003674 [GO:0005615]; GO:0044421; GO:0005575; GO:0005576 [GO:0005634]; GO:0043231; GO:0043227; GO:0043229; GO:0043226; GO:0044424; GO:0005575; GO:0005622; GO:0044464; GO:0005623 [GO:0005829]; GO:0044444; GO:0005737; GO:00444…	25374	ENSRNOG00000015206.6	Alad	5	Heme biosynthesis; Neutrophil degranulation	Porphyrin and chlorophyll metabolism; Metabolic pathways	0.915	-0.128156	1.07	0.0976108	1.095	0.978257	0.993117	0.964408
P27653	C-1-tetrahydrofolate synthase, cytoplasmic [OS=Rattus norvegicus]	0	28.613	9	7	22	7	935	100.9	7.42	2387.09	Pf00763, Pf01268, Pf02882	[GO:0000105]; GO:0006547; GO:0018130; GO:0019438; GO:1901362; GO:1901607; GO:0052803; GO:1901605; GO:0044249; GO:0046483; GO:0006725; GO:1901360; GO:1901576; GO:0008652; GO:0034641; GO:1901564; GO:0006520; GO:0009058; GO:0044237; GO:0071704; GO:0046394; GO:1901566; GO:0006807; GO:0019752; GO:0044238; GO:0008152; GO:0009987; GO:0016053; GO:0043436; GO:0008150; GO:0006082; GO:0044283; GO:0044281 [G…	64300		Mthfd1	6		One carbon pool by folate; Metabolic pathways	1.332	0.413594	1.958	0.969381	1.372	0.619425	0.557325	0.833013
O08590	Membrane primary amine oxidase [OS=Rattus norvegicus]	0	20.631	7	5	16	5	763	84.9	6.49	1763.32	Pf01179, Pf02727, Pf02728	[GO:0002523]; GO:0006954; GO:0050900; GO:0006952; GO:0002376; GO:0016477; GO:0006950; GO:0008150; GO:0048870; GO:0050896; GO:0006928; GO:0040011; GO:0051674; GO:0009987; GO:0051179 [GO:0002675]; GO:0002526; GO:0002673; GO:0050729; GO:0006954; GO:0050727; GO:0031349; GO:0032103; GO:0006952; GO:0031347; GO:0032101; GO:0048584; GO:0009605; GO:0006950; GO:0080134; GO:0048583; GO:0048518; GO:0050896; …	29473	ENSRNOG00000051307.1	Aoc3	10	Phase I - Functionalization of compounds	Tyrosine metabolism; Metabolic pathways; Glycine, serine and threonine metabolism; Phenylalanine metabolism; beta-Alanine metabolism	0.628	-0.671164	1.736	0.795767	1.303	0.720262	0.707737	0.87589
Q5U1Z2	Trafficking protein particle complex subunit 3 [OS=Rattus norvegicus]	0.004	6.291	12	2	4	2	180	20.3	4.96	193.17	Pf04051	[GO:0000139]; GO:0044431; GO:0098588; GO:0098791; GO:0005794; GO:0044444; GO:0044446; GO:0031090; GO:0031984; GO:0012505; GO:0043231; GO:0005737; GO:0044424; GO:0043229; GO:0044422; GO:0016020; GO:0043227; GO:0044464; GO:0005622; GO:0043226; GO:0005575; GO:0005623 [GO:0005783]; GO:0012505; GO:0043231; GO:0044444; GO:0044464; GO:0043227; GO:0043229; GO:0005737; GO:0044424; GO:0005575; GO:0005623; …	362599	ENSRNOG00000010550.6	Trappc3	5	COPII (Coat Protein 2) Mediated Vesicle Transport; RAB GEFs exchange GTP for GDP on RABs		1.295	0.372952	100	6.64386	100	0.665157	6.95572e-17	8.17355e-17
P04916	Retinol-binding protein 4 [OS=Rattus norvegicus]	0	11.265	20	3	10	3	201	23.2	5.99	347.23	Pf00061, Pf08212	[GO:0001654]; GO:0007423; GO:0048513; GO:0048731; GO:0048856; GO:0007275; GO:0032502; GO:0032501; GO:0008150 [GO:0005215]; GO:0003674 [GO:0005501]; GO:0019840; GO:0008289; GO:0005488; GO:0003674 [GO:0005576]; GO:0005575 [GO:0005615]; GO:0044421; GO:0005575; GO:0005576 [GO:0006094]; GO:0006006; GO:0019319; GO:0019318; GO:0046364; GO:0005996; GO:0016051; GO:0044283; GO:0005975; GO:0044281; GO:19015…	25703	ENSRNOG00000015518.7	Rbp4	1	Signaling by GPCR; Retinoid metabolism and transport; The canonical retinoid cycle in rods (twilight vision)		2.214	1.14666	0.818	-0.289827	1.438	0.122181	0.946664	0.801946
Q06000	lipoprotein lipase [OS=Rattus norvegicus]	0	16.902	9	3	10	3	474	53	8.13	1243.6	Pf00151, Pf01477, Pf12695, Pf12697	[GO:0004465]; GO:0004806; GO:0016298; GO:0052689; GO:0016788; GO:0016787; GO:0003824; GO:0003674 [GO:0004806]; GO:0016298; GO:0052689; GO:0016788; GO:0016787; GO:0003824; GO:0003674 [GO:0005102]; GO:0005515; GO:0005488; GO:0003674 [GO:0005515]; GO:0005488; GO:0003674 [GO:0005576]; GO:0005575 [GO:0005615]; GO:0044421; GO:0005575; GO:0005576 [GO:0005886]; GO:0016020; GO:0044464; GO:0071944; GO:0005…	24539	ENSRNOG00000012181.3	Lpl	16	Signaling by GPCR; Chylomicron remodeling; Retinoid metabolism and transport; Assembly of active LPL and LIPC lipase complexes	Alzheimer's disease; Glycerolipid metabolism; PPAR signaling pathway	0.483	-1.0499	0.871	-0.199255	0.466	0.489056	0.95653	0.51032
Q9ESV1	Leucine zipper protein 1 [OS=Rattus norvegicus]	0.016	3.862	1	1	3	1	1051	117.1	8.44		Pf04111, Pf04799	[GO:0003281]; GO:0003231; GO:0003279; GO:0003205; GO:0048856; GO:0007507; GO:0032502; GO:0048513; GO:0072359; GO:0008150; GO:0048731; GO:0007275; GO:0032501 [GO:0003924]; GO:0017111; GO:0016462; GO:0016818; GO:0016817; GO:0016787; GO:0003824; GO:0003674 [GO:0005634]; GO:0043231; GO:0043227; GO:0043229; GO:0043226; GO:0044424; GO:0005575; GO:0005622; GO:0044464; GO:0005623 [GO:0005741]; GO:0031966…	79428		Luzp1	5			0.486	-1.04097	1.426	0.511974	0.693	0.391696	0.893102	0.895216
Q9QX69	LanC-like protein 1 [OS=Rattus norvegicus]	0	13.996	10	4	22	4	399	45.2	7.65	2517.48	Pf05147	[GO:0005737]; GO:0044424; GO:0005622; GO:0044464; GO:0005575; GO:0005623 [GO:0005886]; GO:0016020; GO:0044464; GO:0071944; GO:0005575; GO:0005623 [GO:0005887]; GO:0016021; GO:0031226; GO:0031224; GO:0044459; GO:0044425; GO:0005886; GO:0044464; GO:0005575; GO:0016020; GO:0071944; GO:0005623 [GO:0007165]; GO:0007154; GO:0009987; GO:0023052; GO:0050794; GO:0051716; GO:0008150; GO:0050789; GO:0050896…	114515	ENSRNOG00000013557.5	Lancl1	9			0.995	-0.00723157	0.509	-0.974262	0.454	0.946839	0.480943	0.47572
P39052	Dynamin-2 [OS=Rattus norvegicus]	0	17.946	5	4	16	4	870	98.2	7.43	1791.94	Pf00169, Pf00350, Pf01031, Pf02212	[GO:0000139]; GO:0044431; GO:0098588; GO:0098791; GO:0005794; GO:0044444; GO:0044446; GO:0031090; GO:0031984; GO:0012505; GO:0043231; GO:0005737; GO:0044424; GO:0043229; GO:0044422; GO:0016020; GO:0043227; GO:0044464; GO:0005622; GO:0043226; GO:0005575; GO:0005623 [GO:0000166]; GO:0036094; GO:1901265; GO:0005488; GO:0097159; GO:1901363; GO:0003674 [GO:0000266]; GO:0007005; GO:0048285; GO:0006996;…	25751	ENSRNOG00000007649.8	Dnm2	8	MHC class II antigen presentation; Clathrin-mediated endocytosis; Golgi Associated Vesicle Biogenesis; Lysosome Vesicle Biogenesis; NOSTRIN mediated eNOS trafficking	Endocrine and other factor-regulated calcium reabsorption; Synaptic vesicle cycle; Fc gamma R-mediated phagocytosis; Bacterial invasion of epithelial cells; Endocytosis; Phospholipase D signaling pathway	0.913	-0.131313	1.256	0.328836	2.655	0.978257	0.946664	0.186752
P70490	Lactadherin [OS=Rattus norvegicus]	0	20.307	15	5	15	5	427	47.4	7.09	1366.71	Pf00008, Pf00754	[GO:0001525]; GO:0048514; GO:0048646; GO:0001568; GO:0009653; GO:0032502; GO:0001944; GO:0048856; GO:0008150; GO:0048731; GO:0072358; GO:0007275; GO:0072359; GO:0032501 [GO:0001786]; GO:0005543; GO:0072341; GO:0008289; GO:0043168; GO:0005488; GO:0043167; GO:0003674 [GO:0005178]; GO:0005102; GO:0032403; GO:0050839; GO:0005515; GO:0044877; GO:0005488; GO:0003674 [GO:0005515]; GO:0005488; GO:0003674…	25277	ENSRNOG00000017510.8	Mfge8	1	Post-translational protein phosphorylation; Regulation of Insulin-like Growth Factor (IGF) transport and uptake by Insulin-like Growth Factor Binding Proteins (IGFBPs)		0.616	-0.698998	0.462	-1.11404	0.272	0.72771	0.355013	0.0859031
Q9Z142	Transmembrane protein 33 [OS=Rattus norvegicus]	0.005	5.611	9	2	3	2	247	28	9.66		Pf03661	[GO:0003674] [GO:0005575] [GO:0005634]; GO:0043231; GO:0043227; GO:0043229; GO:0043226; GO:0044424; GO:0005575; GO:0005622; GO:0044464; GO:0005623 [GO:0005635]; GO:0012505; GO:0031967; GO:0044428; GO:0044464; GO:0031975; GO:0043227; GO:0044446; GO:0005634; GO:0005575; GO:0005623; GO:0043226; GO:0043229; GO:0044422; GO:0044424; GO:0043231; GO:0005622 [GO:0005643]; GO:0005635; GO:0043234; GO:004442…	59303		Tmem33	14			1.188	0.248535	100	6.64386	100	0.862753	6.95572e-17	8.17355e-17
P04466	Myosin regulatory light chain 2, skeletal muscle isoform [OS=Rattus norvegicus]	0.016	4.046	13	1	7	1	169	19	4.92	306.8	Pf00036, Pf13405, Pf13833	[GO:0005509]; GO:0046872; GO:0043169; GO:0043167; GO:0005488; GO:0003674 [GO:0005765]; GO:0005764; GO:0098852; GO:0000323; GO:0005774; GO:0005773; GO:0044437; GO:0098588; GO:0098805; GO:0043231; GO:0044444; GO:0044446; GO:0031090; GO:0016020; GO:0043227; GO:0043229; GO:0005737; GO:0044424; GO:0044422; GO:0005575; GO:0043226; GO:0005622; GO:0044464; GO:0005623 [GO:0006936]; GO:0003012; GO:0003008;…	24584	ENSRNOG00000017645.6	Mylpf	1	Smooth Muscle Contraction	Tight junction; Focal adhesion; Regulation of actin cytoskeleton; Leukocyte transendothelial migration	1.495	0.580145	0.872	-0.1976	1.382	0.461738	0.95672	0.826266
P45479	Palmitoyl-protein thioesterase 1 [OS=Rattus norvegicus]	0.024	2.761	5	1	2	1	306	34.4	7.43	112.57	Pf02089	[GO:0002084]; GO:0035601; GO:0042159; GO:0098734; GO:0006464; GO:0098732; GO:0030163; GO:0042157; GO:0036211; GO:0044267; GO:0043412; GO:0009057; GO:0019538; GO:1901565; GO:0044260; GO:0043170; GO:1901575; GO:0044238; GO:1901564; GO:0044237; GO:0071704; GO:0009056; GO:0008152; GO:0006807; GO:0009987; GO:0008150 [GO:0005576]; GO:0005575 [GO:0005615]; GO:0044421; GO:0005575; GO:0005576 [GO:0005634]…	29411	ENSRNOG00000012616.5	Ppt1	5	Fatty acyl-CoA biosynthesis	Fatty acid metabolism; Fatty acid elongation; Metabolic pathways; Lysosome	0.319	-1.64837	100	6.64386	100	0.0543078	6.95572e-17	8.17355e-17
Q64559-1	Isoform 1 of Cytosolic acyl coenzyme A thioester hydrolase [OS=Rattus norvegicus]	0	12.001	10	3	8	3	338	37.5	7.52	767.99	Pf03061	[GO:0000062]; GO:0043168; GO:0050662; GO:1901567; GO:1901681; GO:0043167; GO:0048037; GO:0005488; GO:0003674 [GO:0005654]; GO:0031981; GO:0044428; GO:0070013; GO:0005634; GO:0044446; GO:0043229; GO:0043233; GO:0044424; GO:0043231; GO:0044422; GO:0043226; GO:0031974; GO:0005622; GO:0044464; GO:0043227; GO:0005575; GO:0005623 [GO:0005829]; GO:0044444; GO:0005737; GO:0044424; GO:0005622; GO:0044464;…	26759		Acot7	5			0.01	-6.64386	0.622	-0.685014	0.01	8.40598e-17	0.717155	8.17355e-17
Q6QBQ4	Phospholipid scramblase 3 [OS=Rattus norvegicus]	0.017	3.727	3	1	14	1	296	31.6	6.64	1431.19	Pf03803	[GO:0003674] [GO:0005739]; GO:0043231; GO:0044444; GO:0043227; GO:0043229; GO:0005737; GO:0044424; GO:0043226; GO:0005622; GO:0044464; GO:0005575; GO:0005623 [GO:0005886]; GO:0016020; GO:0044464; GO:0071944; GO:0005575; GO:0005623 [GO:0006915]; GO:0012501; GO:0008219; GO:0009987; GO:0008150 [GO:0008150] [GO:0016020]; GO:0005575 [GO:0016021]; GO:0031224; GO:0044425; GO:0005575; GO:0016020 [GO:0017…	360549	ENSRNOG00000027914.5	Plscr3	10			0.888	-0.171368	100	6.64386	100	0.999366	6.95572e-17	8.17355e-17
P53676	ap-3 complex subunit mu-1 [OS=Rattus norvegicus]	0.011	4.715	9	2	2	2	418	47	6.93		Pf00928, Pf01217	[GO:0005515]; GO:0005488; GO:0003674 [GO:0005765]; GO:0005764; GO:0098852; GO:0000323; GO:0005774; GO:0005773; GO:0044437; GO:0098588; GO:0098805; GO:0043231; GO:0044444; GO:0044446; GO:0031090; GO:0016020; GO:0043227; GO:0043229; GO:0005737; GO:0044424; GO:0044422; GO:0005575; GO:0043226; GO:0005622; GO:0044464; GO:0005623 [GO:0005794]; GO:0012505; GO:0043231; GO:0044444; GO:0044464; GO:0043227;…	171126		Ap3m1	15			0.98	-0.0291463		#VALUE!	15.464	0.95693		3.60094e-07
P41123	60S ribosomal protein L13 [OS=Rattus norvegicus]	0	21.718	24	5	31	5	211	24.3	11.55	3546.18	Pf01294	[GO:0003674] [GO:0003723]; GO:0003676; GO:0097159; GO:1901363; GO:0005488; GO:0003674 [GO:0003735]; GO:0005198; GO:0003674 [GO:0005622]; GO:0044464; GO:0005575; GO:0005623 [GO:0005634]; GO:0043231; GO:0043227; GO:0043229; GO:0043226; GO:0044424; GO:0005575; GO:0005622; GO:0044464; GO:0005623 [GO:0005840]; GO:0030529; GO:0043232; GO:0044444; GO:0044424; GO:1990904; GO:0043228; GO:0043229; GO:00057…	81765; 100359922	ENSRNOG00000015335.6	Rpl13; LOC100359922	19; 8	SRP-dependent cotranslational protein targeting to membrane; Formation of a pool of free 40S subunits; Major pathway of rRNA processing in the nucleolus and cytosol; GTP hydrolysis and joining of the 60S ribosomal subunit; Nonsense Mediated Decay (NMD) enhanced by the Exon Junction Complex (EJC); Nonsense Mediated Decay (NMD) independent of the Exon Junction Complex (EJC); L13a-mediated translati…	Ribosome	0.681	-0.554273	3.288	1.71721	2.06	0.80439	0.0879843	0.404504
P20651	serine/threonine-protein phosphatase 2B catalytic subunit beta isoform [OS=Rattus norvegicus]	0	14.227	8	4	31	1	525	59.1	5.91	3365.9	Pf00149	[GO:0001915]; GO:0001911; GO:0001913; GO:0001914; GO:0002710; GO:0001909; GO:0001910; GO:0031342; GO:0002456; GO:0002709; GO:0002707; GO:0002823; GO:0001906; GO:0031341; GO:0048519; GO:0002449; GO:0002460; GO:0002706; GO:0002822; GO:0002704; GO:0002820; GO:0008150; GO:0050789; GO:0002443; GO:0002250; GO:0002703; GO:0002819; GO:0002698; GO:0050777; GO:0065007; GO:0002252; GO:0006955; GO:0002697; G…	24675		Ppp3cb	15		Oxytocin signaling pathway; MAPK signaling pathway; Calcium signaling pathway; B cell receptor signaling pathway; Alzheimer's disease; Axon guidance; VEGF signaling pathway; Tuberculosis; T cell receptor signaling pathway; Natural killer cell mediated cytotoxicity; Glutamatergic synapse; Renin secretion; Oocyte meiosis; Amyotrophic lateral sclerosis (ALS); Glucagon signaling pathway; Amphetamine …	1.343	0.425459	0.69	-0.535332	0.71	0.590555	0.834451	0.906546
D3ZZ80	Obscurin-like protein 1 [OS=Rattus norvegicus]	0	15.896	3	4	9	4	1805	197.7	5.36	914.42	Pf00041, Pf00047, Pf07679, Pf07686, Pf13895, Pf13927	[GO:0000226]; GO:0007010; GO:0007017; GO:0006996; GO:0009987; GO:0016043; GO:0008150; GO:0071840 [GO:0005515]; GO:0005488; GO:0003674 [GO:0005737]; GO:0044424; GO:0005622; GO:0044464; GO:0005575; GO:0005623 [GO:0005794]; GO:0012505; GO:0043231; GO:0044444; GO:0044464; GO:0043227; GO:0043229; GO:0005737; GO:0044424; GO:0005575; GO:0005623; GO:0043226; GO:0005622 [GO:0005813]; GO:0005815; GO:001563…	363259	ENSRNOG00000015346.7	Obsl1	9	Neddylation		0.446	-1.16488	100	6.64386	100	0.252297	6.95572e-17	8.17355e-17
Q5BJS0	Putative ATP-dependent RNA helicase DHX30 [OS=Rattus norvegicus]	0.054	1.845	1	1	26	1	1194	133.9	8.82	2077.07	Pf00270, Pf00271, Pf04408, Pf07717	[GO:0000166]; GO:0036094; GO:1901265; GO:0005488; GO:0097159; GO:1901363; GO:0003674 [GO:0003676]; GO:0097159; GO:1901363; GO:0005488; GO:0003674 [GO:0003682]; GO:0005488; GO:0003674 [GO:0003723]; GO:0003676; GO:0097159; GO:1901363; GO:0005488; GO:0003674 [GO:0003725]; GO:0003723; GO:0003676; GO:0097159; GO:1901363; GO:0005488; GO:0003674 [GO:0004004]; GO:0003724; GO:0008026; GO:0008186; GO:00043…	367172	ENSRNOG00000029194.5	Dhx30	8			0.925	-0.112475	1.302	0.380729	1.06	0.978257	0.946664	0.974072
Q6MGD0	Protein CutA [OS=Rattus norvegicus]	0	81.555	40	3	42	3	177	18.6	6.76	6389.55	Pf03091	[GO:0005507]; GO:0046914; GO:0046872; GO:0043169; GO:0043167; GO:0005488; GO:0003674 [GO:0008104]; GO:0033036; GO:0051179; GO:0008150 [GO:0010038]; GO:0010035; GO:0042221; GO:0050896; GO:0008150 [GO:0016020]; GO:0005575 [GO:0019899]; GO:0005515; GO:0005488; GO:0003674 [GO:0051260]; GO:0051259; GO:0006461; GO:0065003; GO:0070271; GO:0071822; GO:0022607; GO:0043933; GO:0044085; GO:0016043; GO:00718…	294288		Cuta	20			1.26	0.333424	1.592	0.67084	1.268	0.80439	0.796764	0.891418
Q62696	Disks large homolog 1 [OS=Rattus norvegicus]	0.044	1.988	1	1	1	1	911	100.5	5.95		Pf00018, Pf00595, Pf00625, Pf07653, Pf09058, Pf10600, Pf10608, Pf13180	[GO:0000122]; GO:0006357; GO:0006366; GO:0045892; GO:0006355; GO:0006351; GO:0010629; GO:1903507; GO:2000113; GO:0010468; GO:1903506; GO:2000112; GO:0010467; GO:0034645; GO:0097659; GO:0010605; GO:1902679; GO:0010558; GO:0031327; GO:0060255; GO:2001141; GO:0010556; GO:0031326; GO:0043170; GO:0009059; GO:0044249; GO:0044260; GO:0032774; GO:0009892; GO:0051253; GO:0009890; GO:0031324; GO:0019222; G…	25252		Dlg1	11		Viral carcinogenesis; T cell receptor signaling pathway; HTLV-I infection; Hippo signaling pathway	1.08	0.111031	100	6.64386	100	0.878937	6.95572e-17	8.17355e-17
Q6IUR5	Neudesin [OS=Rattus norvegicus]	0.024	2.775	6	1	1	1	171	19	5.44		Pf00173	[GO:0005576]; GO:0005575 [GO:0005615]; GO:0044421; GO:0005575; GO:0005576 [GO:0008083]; GO:0048018; GO:0005102; GO:0030545; GO:0005515; GO:0098772; GO:0005488; GO:0003674 [GO:0010469]; GO:0009966; GO:0065009; GO:0007165; GO:0010646; GO:0023051; GO:0048583; GO:0065007; GO:0007154; GO:0009987; GO:0023052; GO:0050794; GO:0051716; GO:0050789; GO:0050896; GO:0008150 [GO:0012505]; GO:0044464; GO:000557…	289380	ENSRNOG00000003833.4	Nenf	13			0.825	-0.277534	1.392	0.477159	1.113	0.973353	0.907298	0.961265
Q91XU8	phosphatidate cytidylyltransferase 2 [OS=Rattus norvegicus]	0	20.746	11	3	34	3	443	51.3	7.05	4839.31	Pf01148	[GO:0004605]; GO:0070567; GO:0016779; GO:0016772; GO:0016740; GO:0003824; GO:0003674 [GO:0005739]; GO:0043231; GO:0044444; GO:0043227; GO:0043229; GO:0005737; GO:0044424; GO:0043226; GO:0005622; GO:0044464; GO:0005575; GO:0005623 [GO:0005743]; GO:0019866; GO:0031966; GO:0031090; GO:0031967; GO:0044424; GO:0005740; GO:0044429; GO:0016020; GO:0043227; GO:0044422; GO:0031975; GO:0044446; GO:0005622;…	114101		Cds2	3		Metabolic pathways; Glycerophospholipid metabolism; Phosphatidylinositol signaling system	1.347	0.42975	0.609	-0.715486	0.788	0.590555	0.700627	0.961265
Q01728-7	Isoform 7 of Sodium/calcium exchanger 1 [OS=Rattus norvegicus]	0	50.916	12	8	56	1	969	108.1	5.07	7843.21	Pf01699, Pf03160	[GO:0001666]; GO:0006950; GO:0036293; GO:0050896; GO:0070482; GO:0008150; GO:0009628 [GO:0001892]; GO:0001701; GO:0001890; GO:0003006; GO:0048568; GO:0043009; GO:0048513; GO:0048608; GO:0022414; GO:0032502; GO:0009790; GO:0009792; GO:0048731; GO:0048856; GO:0061458; GO:0000003; GO:0008150; GO:0007275; GO:0032501 [GO:0002026]; GO:0008016; GO:0065008; GO:0060047; GO:1903522; GO:0065007; GO:0003015;…	29715	ENSRNOG00000008479.8	Slc8a1	6			1.151	0.202888	3.308	1.72596	3.806	0.801866	0.0853246	0.037792
D3ZUQ0	RILP-like protein 1 [OS=Rattus norvegicus]	0.035	2.177	2	1	1	1	406	47.3	5.24		Pf09744, Pf11461	[GO:0003382]; GO:0000904; GO:0002064; GO:0000902; GO:0048468; GO:0030855; GO:0032989; GO:0030154; GO:0048856; GO:0048869; GO:0060429; GO:0009653; GO:0016043; GO:0032502; GO:0009987; GO:0009888; GO:0071840; GO:0008150 [GO:0005515]; GO:0005488; GO:0003674 [GO:0005622]; GO:0044464; GO:0005575; GO:0005623 [GO:0005623]; GO:0005575 [GO:0005654]; GO:0031981; GO:0044428; GO:0070013; GO:0005634; GO:004444…	304469	ENSRNOG00000001055.7	Rilpl1	12			0.01	-6.64386	100	6.64386		8.40598e-17	6.95572e-17
Q5XIM5	Protein CDV3 homolog [OS=Rattus norvegicus]	0	58.364	35	6	31	6	236	24.3	5.86	4022.11	Pf15359	[GO:0005634]; GO:0043231; GO:0043227; GO:0043229; GO:0043226; GO:0044424; GO:0005575; GO:0005622; GO:0044464; GO:0005623 [GO:0005737]; GO:0044424; GO:0005622; GO:0044464; GO:0005575; GO:0005623	315970	ENSRNOG00000010186.7	Cdv3	8			0.5	-1		#VALUE!	0.147	0.423895		0.00220856
Q8K5B3	Multiple coagulation factor deficiency protein 2 homolog [OS=Rattus norvegicus]	0	9.472	21	2	14	2	145	16.1	4.74	2030.49	Pf13499	[GO:0003674] [GO:0005509]; GO:0046872; GO:0043169; GO:0043167; GO:0005488; GO:0003674 [GO:0005576]; GO:0005575 [GO:0005783]; GO:0012505; GO:0043231; GO:0044444; GO:0044464; GO:0043227; GO:0043229; GO:0005737; GO:0044424; GO:0005575; GO:0005623; GO:0043226; GO:0005622 [GO:0005793]; GO:0043231; GO:0044444; GO:0043227; GO:0043229; GO:0005737; GO:0044424; GO:0043226; GO:0005622; GO:0044464; GO:000557…	246117		Mcfd2	6			0.861	-0.215915	0.607	-0.720232	0.543	0.995928	0.697306	0.696687
P61972	nuclear transport factor 2 [OS=Rattus norvegicus]	0	27.788	51	4	33	4	127	14.5	5.38	3907.7	Pf02136	[GO:0000060]; GO:0006606; GO:0006886; GO:0017038; GO:0034504; GO:0051170; GO:0072594; GO:0015031; GO:0034613; GO:0046907; GO:0033365; GO:0006913; GO:0045184; GO:0015833; GO:0008104; GO:0070727; GO:0006810; GO:0051641; GO:0051649; GO:0051169; GO:0051234; GO:0042886; GO:0071702; GO:0033036; GO:0051179; GO:0071705; GO:0008150 [GO:0005487]; GO:0005215; GO:0003674 [GO:0005515]; GO:0005488; GO:0003674 …	291981	ENSRNOG00000018945.4	Nutf2	19			1.297	0.375178	0.623	-0.682696	1.616	0.697851	0.717155	0.693311
Q64270	Translation initiation factor eIF-2B subunit alpha [OS=Rattus norvegicus]	0.025	2.908	3	1	14	1	305	33.7	8.25	1255.13	Pf01008	[GO:0003743]; GO:0008135; GO:0003723; GO:0003676; GO:0097159; GO:1901363; GO:0005488; GO:0003674 [GO:0005085]; GO:0051020; GO:0098772; GO:0019899; GO:0003674; GO:0005515; GO:0005488 [GO:0005525]; GO:0032550; GO:0032561; GO:0035639; GO:0001883; GO:0032549; GO:0019001; GO:0032555; GO:0043168; GO:1901265; GO:0001882; GO:0017076; GO:0032553; GO:0043167; GO:0097159; GO:1901363; GO:0036094; GO:0097367;…	64514	ENSRNOG00000001039.5	Eif2b1	12	Recycling of eIF2:GDP	RNA transport	0.741	-0.432455	0.583	-0.778432	0.432	0.899209	0.648757	0.419966
O88656	Actin-related protein 2/3 complex subunit 1B [OS=Rattus norvegicus]	0	14.611	15	3	6	2	372	41	8.35	754.92	Pf00400	[GO:0003779]; GO:0008092; GO:0005515; GO:0005488; GO:0003674 [GO:0005200]; GO:0005198; GO:0003674 [GO:0005515]; GO:0005488; GO:0003674 [GO:0005737]; GO:0044424; GO:0005622; GO:0044464; GO:0005575; GO:0005623 [GO:0005856]; GO:0043232; GO:0043228; GO:0043229; GO:0043226; GO:0044424; GO:0005575; GO:0005622; GO:0044464; GO:0005623 [GO:0005885]; GO:0015629; GO:0043234; GO:0044430; GO:0005856; GO:00329…	54227	ENSRNOG00000000991.6	Arpc1b	12	RHO GTPases Activate WASPs and WAVEs; EPHB-mediated forward signaling; Regulation of actin dynamics for phagocytic cup formation	Fc gamma R-mediated phagocytosis; Regulation of actin cytoskeleton; Bacterial invasion of epithelial cells; Endocytosis; Salmonella infection	0.953	-0.0694519	100	6.64386	100	0.972064	6.95572e-17	8.17355e-17
Q9R1Z0-2	Isoform 2 of Voltage-dependent anion-selective channel protein 3 [OS=Rattus norvegicus]	0	178.441	58	12	901	1	284	30.9	8.7	142598	Pf01459	[GO:0000166]; GO:0036094; GO:1901265; GO:0005488; GO:0097159; GO:1901363; GO:0003674 [GO:0001662]; GO:0002209; GO:0042596; GO:0006952; GO:0007610; GO:0033555; GO:0006950; GO:0008150; GO:0032501; GO:0050896 [GO:0005634]; GO:0043231; GO:0043227; GO:0043229; GO:0043226; GO:0044424; GO:0005575; GO:0005622; GO:0044464; GO:0005623 [GO:0005739]; GO:0043231; GO:0044444; GO:0043227; GO:0043229; GO:0005737…	83532		Vdac3	16			0.674	-0.56918	0.971	-0.0424568	0.513	0.792679	0.992193	0.629458
P62919	60S ribosomal protein L8 [OS=Rattus norvegicus]	0	36.346	28	5	30	5	257	28	11.03	3423.78	Pf00181, Pf03947	[GO:0002181]; GO:0006412; GO:0010467; GO:0034645; GO:0043043; GO:0044267; GO:0043170; GO:0009059; GO:0044249; GO:0044260; GO:0006518; GO:0043604; GO:1901566; GO:0019538; GO:0071704; GO:1901576; GO:0009058; GO:0044237; GO:0043603; GO:1901564; GO:0044271; GO:0044238; GO:0008152; GO:0009987; GO:0034641; GO:0006807; GO:0008150 [GO:0003723]; GO:0003676; GO:0097159; GO:1901363; GO:0005488; GO:0003674 […	26962; 100910370; 100360117; 108348142	ENSRNOG00000048456.1; ENSRNOG00000032635.3; ENSRNOG00000048523.1	Rpl8; LOC100910370; LOC100360117; LOC108348142	7; 3	SRP-dependent cotranslational protein targeting to membrane; Formation of a pool of free 40S subunits; Major pathway of rRNA processing in the nucleolus and cytosol; GTP hydrolysis and joining of the 60S ribosomal subunit; Nonsense Mediated Decay (NMD) enhanced by the Exon Junction Complex (EJC); Nonsense Mediated Decay (NMD) independent of the Exon Junction Complex (EJC); L13a-mediated translati…	Ribosome	0.707	-0.500218	1.293	0.370722	0.691	0.862972	0.946664	0.892754
P61314	60S ribosomal protein L15 [OS=Rattus norvegicus]	0	14.38	15	3	14	3	204	24.1	11.62	1334.41	Pf00827	[GO:0002181]; GO:0006412; GO:0010467; GO:0034645; GO:0043043; GO:0044267; GO:0043170; GO:0009059; GO:0044249; GO:0044260; GO:0006518; GO:0043604; GO:1901566; GO:0019538; GO:0071704; GO:1901576; GO:0009058; GO:0044237; GO:0043603; GO:1901564; GO:0044271; GO:0044238; GO:0008152; GO:0009987; GO:0034641; GO:0006807; GO:0008150 [GO:0003674] [GO:0003723]; GO:0003676; GO:0097159; GO:1901363; GO:0005488;…	245981	ENSRNOG00000008140.6	Rpl15	15	SRP-dependent cotranslational protein targeting to membrane; Formation of a pool of free 40S subunits; Major pathway of rRNA processing in the nucleolus and cytosol; GTP hydrolysis and joining of the 60S ribosomal subunit; Nonsense Mediated Decay (NMD) enhanced by the Exon Junction Complex (EJC); Nonsense Mediated Decay (NMD) independent of the Exon Junction Complex (EJC); L13a-mediated translati…	Ribosome	0.319	-1.64837	0.673	-0.571322	0.411	0.0408253	0.805252	0.392254
P54311	Guanine nucleotide-binding protein G(I)/G(S)/G(T) subunit beta-1 [OS=Rattus norvegicus]	0	63.328	36	9	140	3	340	37.4	6	15434.1	Pf00400	[GO:0001664]; GO:0005102; GO:0005515; GO:0005488; GO:0003674 [GO:0001750]; GO:0044441; GO:0097458; GO:0097733; GO:0005929; GO:0044422; GO:0120038; GO:0044464; GO:0043005; GO:0097731; GO:0043226; GO:0120025; GO:0005575; GO:0044463; GO:0005623; GO:0097730; GO:0042995 [GO:0001917]; GO:0097458; GO:0044464; GO:0005575; GO:0005623 [GO:0003924]; GO:0017111; GO:0016462; GO:0016818; GO:0016817; GO:0016787…	24400	ENSRNOG00000016638.5	Gnb1	5	Thrombin signalling through proteinase activated receptors (PARs); ADP signalling through P2Y purinoceptor 1; G alpha (z) signalling events; Cooperation of PDCL (PhLP1) and TRiC/CCT in G-protein beta folding; Glucagon-like Peptide-1 (GLP1) regulates insulin secretion; G-protein activation; Activation of the phototransduction cascade; Gastrin-CREB signalling pathway via PKC and MAPK; G beta:gamma …	Alcoholism; Morphine addiction; Retrograde endocannabinoid signaling; Glutamatergic synapse; Olfactory transduction; PI3K-Akt signaling pathway; Cholinergic synapse; Pathways in cancer; Ras signaling pathway; GABAergic synapse; Phototransduction; Circadian entrainment; Serotonergic synapse; Chemokine signaling pathway; Dopaminergic synapse	0.871	-0.199255	1.944	0.959028	1.731	0.990799	0.561785	0.615129
P18266	Glycogen synthase kinase-3 beta [OS=Rattus norvegicus]	0	28.575	20	4	21	4	420	46.7	8.78	2541.58	Pf00069, Pf01636, Pf07714, Pf14531	(content is truncated) [GO:0000166]; GO:0036094; GO:1901265; GO:0005488; GO:0097159; GO:1901363; GO:0003674 [GO:0000320]; GO:0022402; GO:0007049; GO:0009987; GO:0008150 [GO:0001085]; GO:0008134; GO:0005515; GO:0005488; GO:0003674 [GO:0001837]; GO:0048762; GO:0030154; GO:0060485; GO:0048869; GO:0009888; GO:0048513; GO:0009987; GO:0032502; GO:0048856; GO:0048731; GO:0008150; GO:0007275; GO:0032501 …	84027		Gsk3b	11		Endometrial cancer; ErbB signaling pathway; B cell receptor signaling pathway; Alzheimer's disease; Neurotrophin signaling pathway; Measles; Axon guidance; Focal adhesion; Prostate cancer; Epstein-Barr virus infection; Influenza A; Prolactin signaling pathway; T cell receptor signaling pathway; Hepatitis C; Signaling pathways regulating pluripotency of stem cells; PI3K-Akt signaling pathway; Basa…	1.09	0.124328	0.731	-0.452057	1.086	0.878937	0.881518	0.964773
O35264	platelet-activating factor acetylhydrolase IB subunit beta [OS=Rattus norvegicus]	0	26.625	42	5	37	5	229	25.6	5.92	4767.82	Pf00657, Pf13472	[GO:0001650]; GO:0044452; GO:0005730; GO:0044428; GO:0031981; GO:0043232; GO:0005634; GO:0044446; GO:0070013; GO:0043228; GO:0043229; GO:0043231; GO:0044422; GO:0044424; GO:0043233; GO:0043226; GO:0043227; GO:0005575; GO:0005622; GO:0044464; GO:0031974; GO:0005623 [GO:0003847]; GO:0052689; GO:0016788; GO:0016787; GO:0003824; GO:0003674 [GO:0005515]; GO:0005488; GO:0003674 [GO:0005730]; GO:0031981…	64189	ENSRNOG00000057102.1	Pafah1b2	8	COPI-independent Golgi-to-ER retrograde traffic; Neutrophil degranulation	Metabolic pathways; Ether lipid metabolism	0.985	-0.0218044	1.537	0.620117	1.515	0.95693	0.838782	0.742441
Q68A21	Transcriptional activator protein Pur-beta [OS=Rattus norvegicus]	0	50.038	28	4	17	4	315	33.4	5.43	2917.61	Pf04845	[GO:0000122]; GO:0006357; GO:0006366; GO:0045892; GO:0006355; GO:0006351; GO:0010629; GO:1903507; GO:2000113; GO:0010468; GO:1903506; GO:2000112; GO:0010467; GO:0034645; GO:0097659; GO:0010605; GO:1902679; GO:0010558; GO:0031327; GO:0060255; GO:2001141; GO:0010556; GO:0031326; GO:0043170; GO:0009059; GO:0044249; GO:0044260; GO:0032774; GO:0009892; GO:0051253; GO:0009890; GO:0031324; GO:0019222; G…	498407		Purb	14			1.154	0.206643	0.702	-0.510457	1.046	0.80439	0.847832	0.978512
Q02353	Bifunctional heparan sulfate N-deacetylase/N-sulfotransferase 1 [OS=Rattus norvegicus]	0.011	4.547	2	2	25	2	882	100.7	7.77	2136.9	Pf00685, Pf12062	[GO:0000139]; GO:0044431; GO:0098588; GO:0098791; GO:0005794; GO:0044444; GO:0044446; GO:0031090; GO:0031984; GO:0012505; GO:0043231; GO:0005737; GO:0044424; GO:0043229; GO:0044422; GO:0016020; GO:0043227; GO:0044464; GO:0005622; GO:0043226; GO:0005575; GO:0005623 [GO:0000165]; GO:0023014; GO:0035556; GO:0006468; GO:0007165; GO:0006464; GO:0016310; GO:0007154; GO:0009987; GO:0023052; GO:0050794; …	29633	ENSRNOG00000019014.5	Ndst1	18	HS-GAG biosynthesis	Metabolic pathways; Glycosaminoglycan biosynthesis - heparan sulfate / heparin	2.83	1.5008	0.151	-2.72738	0.63	0.0075103	0.000652367	0.823026
Q6MGB5	estradiol 17-beta-dehydrogenase 8 [OS=Rattus norvegicus]	0	21.307	24	5	18	5	259	26.8	6.55	1869.29	Pf00106, Pf08659, Pf13561	[GO:0000252]; GO:0016616; GO:0016614; GO:0016491; GO:0003824; GO:0003674 [GO:0003857]; GO:0016616; GO:0016614; GO:0016491; GO:0003824; GO:0003674 [GO:0004033]; GO:0016616; GO:0016614; GO:0016491; GO:0003824; GO:0003674 [GO:0004303]; GO:0033764; GO:0016229; GO:0016616; GO:0016491; GO:0016614; GO:0003824; GO:0003674 [GO:0004448]; GO:0016616; GO:0016614; GO:0016491; GO:0003824; GO:0003674 [GO:000449…	361802	ENSRNOG00000000466.4	Hsd17b8	20	Fatty acyl-CoA biosynthesis	Metabolic pathways; Steroid hormone biosynthesis	0.76	-0.395929	0.606	-0.72261	0.481	0.923817	0.695417	0.554588
P07323	Gamma-enolase [OS=Rattus norvegicus]	0	100.652	39	12	849	5	434	47.1	5.16	135615	Pf00113, Pf03952, Pf13378	[GO:0000015]; GO:0044445; GO:1902494; GO:0005829; GO:0044444; GO:0032991; GO:0005737; GO:0044424; GO:0005575; GO:0005622; GO:0044464; GO:0005623 [GO:0000287]; GO:0046872; GO:0043169; GO:0043167; GO:0005488; GO:0003674 [GO:0001917]; GO:0097458; GO:0044464; GO:0005575; GO:0005623 [GO:0004634]; GO:0016836; GO:0016835; GO:0016829; GO:0003824; GO:0003674 [GO:0005615]; GO:0044421; GO:0005575; GO:000557…	24334; 100911625	ENSRNOG00000048365.2; ENSRNOG00000013141.6	Eno2; LOC100911625	4; 9	Glycolysis; Gluconeogenesis	Glycolysis / Gluconeogenesis; Biosynthesis of amino acids; Metabolic pathways; RNA degradation; HIF-1 signaling pathway; Carbon metabolism	0.43	-1.21759		#VALUE!	1.678	0.213639		0.648009
P28037	Cytosolic 10-formyltetrahydrofolate dehydrogenase [OS=Rattus norvegicus]	0.039	2.058	1	1	8	1	902	98.8	5.91		Pf00171, Pf00550, Pf00551, Pf02911	[GO:0003824]; GO:0003674 [GO:0004029]; GO:0016620; GO:0016903; GO:0016491; GO:0003824; GO:0003674 [GO:0004030]; GO:0016620; GO:0016903; GO:0016491; GO:0003824; GO:0003674 [GO:0005737]; GO:0044424; GO:0005622; GO:0044464; GO:0005575; GO:0005623 [GO:0005739]; GO:0043231; GO:0044444; GO:0043227; GO:0043229; GO:0005737; GO:0044424; GO:0043226; GO:0005622; GO:0044464; GO:0005575; GO:0005623 [GO:000582…	64392		Aldh1l1	4		One carbon pool by folate	2.873	1.52256	2.017	1.01221	5.795	0.0104708	0.520292	0.00269986
Q63507	60S ribosomal protein L14 [OS=Rattus norvegicus]	0	9.981	10	2	42	2	214	23.3	11.11	5575.06	Pf01929	[GO:0003674] [GO:0003723]; GO:0003676; GO:0097159; GO:1901363; GO:0005488; GO:0003674 [GO:0003735]; GO:0005198; GO:0003674 [GO:0005622]; GO:0044464; GO:0005575; GO:0005623 [GO:0005840]; GO:0030529; GO:0043232; GO:0044444; GO:0044424; GO:1990904; GO:0043228; GO:0043229; GO:0005737; GO:0005622; GO:0044464; GO:0032991; GO:0043226; GO:0005575; GO:0005623 [GO:0006364]; GO:0016072; GO:0034470; GO:00422…	65043		Rpl14	8			2.927	1.54942	0.972	-0.0409718	1.41	0.00677014	0.992193	0.810001
Q9QX75	Triadin [OS=Rattus norvegicus]	0.004	6.383	4	3	17	3	687	77.2	9.48	1682.34	Pf05279	[GO:0005102]; GO:0005515; GO:0005488; GO:0003674 [GO:0005515]; GO:0005488; GO:0003674 [GO:0005783]; GO:0012505; GO:0043231; GO:0044444; GO:0044464; GO:0043227; GO:0043229; GO:0005737; GO:0044424; GO:0005575; GO:0005623; GO:0043226; GO:0005622 [GO:0005829]; GO:0044444; GO:0005737; GO:0044424; GO:0005622; GO:0044464; GO:0005575; GO:0005623 [GO:0005886]; GO:0016020; GO:0044464; GO:0071944; GO:000557…	59299		Trdn	1	Ion homeostasis; Stimuli-sensing channels		0.211	-2.24469	0.722	-0.469929	0.247	0.0012989	0.867835	0.0533901
Q4FZT0	Stomatin-like protein 2, mitochondrial [OS=Rattus norvegicus]	0	36.847	27	7	41	7	353	38.4	8.63	4786.14	Pf01145	[GO:0001772]; GO:0044459; GO:0005886; GO:0044425; GO:0044464; GO:0016020; GO:0071944; GO:0005575; GO:0005623 [GO:0003674] [GO:0005575] [GO:0005737]; GO:0044424; GO:0005622; GO:0044464; GO:0005575; GO:0005623 [GO:0005739]; GO:0043231; GO:0044444; GO:0043227; GO:0043229; GO:0005737; GO:0044424; GO:0043226; GO:0005622; GO:0044464; GO:0005575; GO:0005623 [GO:0005743]; GO:0019866; GO:0031966; GO:00310…	298203	ENSRNOG00000009535.6	Stoml2	5	Processing of SMDT1		1.799	0.847195	0.431	-1.21424	1.052	0.170182	0.284185	0.977374
Q920Q0	Paralemmin-1 [OS=Rattus norvegicus]	0.015	3.895	4	2	9	2	383	41.9	4.91	540.61	Pf03285	[GO:0005634]; GO:0043231; GO:0043227; GO:0043229; GO:0043226; GO:0044424; GO:0005575; GO:0005622; GO:0044464; GO:0005623 [GO:0005737]; GO:0044424; GO:0005622; GO:0044464; GO:0005575; GO:0005623 [GO:0005886]; GO:0016020; GO:0044464; GO:0071944; GO:0005575; GO:0005623 [GO:0007010]; GO:0006996; GO:0016043; GO:0009987; GO:0071840; GO:0008150 [GO:0007194]; GO:0030818; GO:0031280; GO:0045761; GO:005135…	170673	ENSRNOG00000009760.8	Palm	7			0.712	-0.490051	0.649	-0.62371	0.402	0.860783	0.771918	0.366314
M0R7Z9	Perilipin-5 [OS=Rattus norvegicus]	0.077	1.632	2	1	5	1	475	51.8	5.83		Pf03036	[GO:0005515]; GO:0005488; GO:0003674 [GO:0005737]; GO:0044424; GO:0005622; GO:0044464; GO:0005575; GO:0005623 [GO:0005739]; GO:0043231; GO:0044444; GO:0043227; GO:0043229; GO:0005737; GO:0044424; GO:0043226; GO:0005622; GO:0044464; GO:0005575; GO:0005623 [GO:0005811]; GO:0043232; GO:0043228; GO:0043229; GO:0043226; GO:0044424; GO:0005575; GO:0005622; GO:0044464; GO:0005623 [GO:0005829]; GO:004444…	501283	ENSRNOG00000047860.1	Plin5	9		PPAR signaling pathway	0.35	-1.51457	100	6.64386	100	0.0917617	6.95572e-17	8.17355e-17
Q63228	glia maturation factor beta [OS=Rattus norvegicus]	0	29.051	35	5	31	5	142	16.7	5.44	3392.65	Pf00241	[GO:0003779]; GO:0008092; GO:0005515; GO:0005488; GO:0003674 [GO:0005622]; GO:0044464; GO:0005575; GO:0005623 [GO:0007612]; GO:0007611; GO:0007610; GO:0050890; GO:0008150; GO:0050877; GO:0003008; GO:0032501 [GO:0007626]; GO:0007610; GO:0008150 [GO:0008083]; GO:0048018; GO:0005102; GO:0030545; GO:0005515; GO:0098772; GO:0005488; GO:0003674 [GO:0010469]; GO:0009966; GO:0065009; GO:0007165; GO:00106…	81661		Gmfb	15			0.572	-0.805913	1.803	0.850399	1.11	0.546164	0.662196	0.961265
P20650	Protein phosphatase 1A [OS=Rattus norvegicus]	0	27.55	18	6	17	3	382	42.4	5.36	2175.46	Pf00481, Pf07830	[GO:0000287]; GO:0046872; GO:0043169; GO:0043167; GO:0005488; GO:0003674 [GO:0003824]; GO:0003674 [GO:0004721]; GO:0016791; GO:0140096; GO:0042578; GO:0003824; GO:0016788; GO:0003674; GO:0016787 [GO:0004722]; GO:0004721; GO:0016791; GO:0140096; GO:0042578; GO:0003824; GO:0016788; GO:0003674; GO:0016787 [GO:0004871]; GO:0003674 [GO:0005515]; GO:0005488; GO:0003674 [GO:0005634]; GO:0043231; GO:0043…	24666		Ppm1a	6		MAPK signaling pathway	0.551	-0.859876	0.65	-0.621488	0.294	0.508739	0.77285	0.119345
P04638	Apolipoprotein A-II [OS=Rattus norvegicus]	0	16.551	30	3	18	3	102	11.4	6.65	1880.29	Pf04711	[GO:0002526]; GO:0006954; GO:0006952; GO:0006950; GO:0050896; GO:0008150 [GO:0002740]; GO:0002374; GO:0002719; GO:0002739; GO:0050710; GO:0002367; GO:0050663; GO:0001818; GO:0002701; GO:0002718; GO:0050777; GO:0050707; GO:0050709; GO:0001816; GO:0002440; GO:0006955; GO:0009306; GO:0001817; GO:0051241; GO:0002698; GO:0002700; GO:0050776; GO:0002683; GO:0048585; GO:0050708; GO:0002792; GO:0051224; …	25649	ENSRNOG00000003500.4	Apoa2	13	Signaling by GPCR; Chylomicron remodeling; Post-translational protein phosphorylation; Retinoid metabolism and transport; Chylomicron assembly; Regulation of Insulin-like Growth Factor (IGF) transport and uptake by Insulin-like Growth Factor Binding Proteins (IGFBPs)	PPAR signaling pathway	0.66	-0.599462	0.867	-0.205896	0.788	0.800914	0.955435	0.961265
Q1JU68	Eukaryotic translation initiation factor 3 subunit A [OS=Rattus norvegicus]	0	19.553	5	6	11	6	1354	163.1	6.77	811.94	Pf01399	[GO:0001732]; GO:0002183; GO:0022618; GO:0002181; GO:0006413; GO:0022613; GO:0034622; GO:0071826; GO:0006412; GO:0044237; GO:0044085; GO:0065003; GO:0043933; GO:0010467; GO:0034645; GO:0043043; GO:0044267; GO:0008152; GO:0009987; GO:0071840; GO:0022607; GO:0016043; GO:0043170; GO:0009059; GO:0044249; GO:0044260; GO:0006518; GO:0043604; GO:1901566; GO:0019538; GO:0008150; GO:0071704; GO:1901576; G…	292148	ENSRNOG00000010117.7	Eif3a	1	GTP hydrolysis and joining of the 60S ribosomal subunit; Formation of the ternary complex, and subsequently, the 43S complex; Ribosomal scanning and start codon recognition; Formation of a pool of free 40S subunits; L13a-mediated translational silencing of Ceruloplasmin expression; Translation initiation complex formation	RNA transport	0.135	-2.88897	3.712	1.8922	0.291	7.03248e-06	0.0480121	0.115549
O55004	Ribonuclease 4 [OS=Rattus norvegicus]	0.085	1.504	9	1	1	1	147	16.9	8.51		Pf00074	[GO:0003676]; GO:0097159; GO:1901363; GO:0005488; GO:0003674 [GO:0004518]; GO:0016788; GO:0016787; GO:0003824; GO:0003674 [GO:0004519]; GO:0004518; GO:0016788; GO:0016787; GO:0003824; GO:0003674 [GO:0004540]; GO:0004518; GO:0140098; GO:0016788; GO:0003824; GO:0016787; GO:0003674 [GO:0005576]; GO:0005575 [GO:0005615]; GO:0044421; GO:0005575; GO:0005576 [GO:0009267]; GO:0031669; GO:0033554; GO:0042…	56759	ENSRNOG00000025625.5	Rnase4	15			0.01	-6.64386	100	6.64386		8.40598e-17	6.95572e-17
P52873	pyruvate carboxylase, mitochondrial [OS=Rattus norvegicus]	0	121.989	26	20	82	20	1178	129.7	6.81	9192.35	Pf00289, Pf00364, Pf00682, Pf02222, Pf02436, Pf02785, Pf02786, Pf07478, Pf08443, Pf13535, Pf15632	[GO:0000166]; GO:0036094; GO:1901265; GO:0005488; GO:0097159; GO:1901363; GO:0003674 [GO:0003677]; GO:0003676; GO:0097159; GO:1901363; GO:0005488; GO:0003674 [GO:0003824]; GO:0003674 [GO:0004075]; GO:0016879; GO:0016874; GO:0003824; GO:0003674 [GO:0004736]; GO:0016885; GO:0016874; GO:0003824; GO:0003674 [GO:0005524]; GO:0032559; GO:0035639; GO:0030554; GO:0032555; GO:0043168; GO:1901265; GO:00170…	25104	ENSRNOG00000019372.6	Pc	1	Biotin transport and metabolism; Gluconeogenesis	Citrate cycle (TCA cycle); Biosynthesis of amino acids; Metabolic pathways; Pyruvate metabolism; Carbon metabolism	2.087	1.06143	0.429	-1.22095	0.907	0.0039002	0.280426	0.999595
Q75WE7	von Willebrand factor A domain-containing protein 5A [OS=Rattus norvegicus]	0.025	2.636	2	1	1	1	822	91.4	6.64		Pf00092, Pf08487, Pf13519, Pf13757, Pf13768		301097; 108348048		Vwa5a; LOC108348048	8; 3			1.187	0.24732	100	6.64386	100	0.773672	6.95572e-17	8.17355e-17
P21588	5'-nucleotidase [OS=Rattus norvegicus]	0	31.346	15	5	25	5	576	63.9	6.98	2616.4	Pf00149, Pf02872, Pf09587	[GO:0000166]; GO:0036094; GO:1901265; GO:0005488; GO:0097159; GO:1901363; GO:0003674 [GO:0005829]; GO:0044444; GO:0005737; GO:0044424; GO:0005622; GO:0044464; GO:0005575; GO:0005623 [GO:0005886]; GO:0016020; GO:0044464; GO:0071944; GO:0005575; GO:0005623 [GO:0006164]; GO:0006163; GO:0009165; GO:0072522; GO:0009117; GO:0072521; GO:1901293; GO:0018130; GO:0019438; GO:0044271; GO:1901362; GO:1901566…	58813		Nt5e	8			0.951	-0.0724828	0.988	-0.0174171	0.601	0.974843	0.992193	0.787677
P84100	60S ribosomal protein L19 [OS=Rattus norvegicus]	0	11.825	13	2	12	2	196	23.5	11.47	1817.33	Pf01280	[GO:0003723]; GO:0003676; GO:0097159; GO:1901363; GO:0005488; GO:0003674 [GO:0003735]; GO:0005198; GO:0003674 [GO:0005622]; GO:0044464; GO:0005575; GO:0005623 [GO:0005840]; GO:0030529; GO:0043232; GO:0044444; GO:0044424; GO:1990904; GO:0043228; GO:0043229; GO:0005737; GO:0005622; GO:0044464; GO:0032991; GO:0043226; GO:0005575; GO:0005623 [GO:0005925]; GO:0005924; GO:0005912; GO:0030055; GO:007016…	81767	ENSRNOG00000004741.5	Rpl19	10	SRP-dependent cotranslational protein targeting to membrane; Formation of a pool of free 40S subunits; Major pathway of rRNA processing in the nucleolus and cytosol; GTP hydrolysis and joining of the 60S ribosomal subunit; Nonsense Mediated Decay (NMD) enhanced by the Exon Junction Complex (EJC); Nonsense Mediated Decay (NMD) independent of the Exon Junction Complex (EJC); L13a-mediated translati…	Ribosome	1.356	0.439357	1.805	0.851999	3.025	0.534723	0.660527	0.110736
Q499N6	UBX domain-containing protein 1 [OS=Rattus norvegicus]	0	26.197	15	2	7	2	297	33.6	5.26	497.81	Pf00627, Pf00789	[GO:0000502]; GO:0043234; GO:0044424; GO:1905369; GO:0032991; GO:0005622; GO:0044464; GO:1905368; GO:0005575; GO:0005623; GO:1902494 [GO:0005515]; GO:0005488; GO:0003674 [GO:0005634]; GO:0043231; GO:0043227; GO:0043229; GO:0043226; GO:0044424; GO:0005575; GO:0005622; GO:0044464; GO:0005623 [GO:0005737]; GO:0044424; GO:0005622; GO:0044464; GO:0005575; GO:0005623 [GO:0005783]; GO:0012505; GO:004323…	293719	ENSRNOG00000019666.7	Ubxn1	1	N-glycan trimming in the ER and Calnexin/Calreticulin cycle		0.181	-2.46594	4.257	2.08984	0.771	4.2716e-05	0.0217996	0.959308
P30349	leukotriene A-4 hydrolase [OS=Rattus norvegicus]	0	21.737	8	4	12	4	610	69.1	6.04	1272.23	Pf01433, Pf09127, Pf13485	[GO:0003723]; GO:0003676; GO:0097159; GO:1901363; GO:0005488; GO:0003674 [GO:0004177]; GO:0008238; GO:0070011; GO:0008233; GO:0016787; GO:0140096; GO:0003824; GO:0003674 [GO:0004301]; GO:0016803; GO:0016801; GO:0016787; GO:0003824; GO:0003674 [GO:0004463]; GO:0016803; GO:0016801; GO:0016787; GO:0003824; GO:0003674 [GO:0005488]; GO:0003674 [GO:0005634]; GO:0043231; GO:0043227; GO:0043229; GO:00432…	299732		Lta4h	7			0.484	-1.04692	0.467	-1.09851		0.410252	0.368204
Q5XIU1	ankyrin repeat and BTB/POZ domain-containing protein 1 [OS=Rattus norvegicus]	0.022	3.178	2	1	7	1	478	54	5.24	798.27	Pf00023, Pf00651, Pf12796, Pf13606, Pf13637, Pf13857	[GO:0003746]; GO:0008135; GO:0003723; GO:0003676; GO:0097159; GO:1901363; GO:0005488; GO:0003674 [GO:0005515]; GO:0005488; GO:0003674 [GO:0005730]; GO:0031981; GO:0043232; GO:0044428; GO:0070013; GO:0043228; GO:0043229; GO:0005634; GO:0044446; GO:0043233; GO:0044424; GO:0043226; GO:0043231; GO:0044422; GO:0031974; GO:0005622; GO:0044464; GO:0005575; GO:0043227; GO:0005623 [GO:0005737]; GO:0044424…	297432	ENSRNOG00000015762.6	Abtb1	4			0.27	-1.88897	1.524	0.607863	0.602	0.0112267	0.839564	0.78868
Q7TPJ0	Translocon-associated protein subunit alpha [OS=Rattus norvegicus]	0.004	6.18	6	2	10	2	319	35.6	4.45	652.53	Pf03896	[GO:0005783]; GO:0012505; GO:0043231; GO:0044444; GO:0044464; GO:0043227; GO:0043229; GO:0005737; GO:0044424; GO:0005575; GO:0005623; GO:0043226; GO:0005622 [GO:0005789]; GO:0016020; GO:0042175; GO:0044425; GO:0044432; GO:0098827; GO:0005575; GO:0012505; GO:0044464; GO:0005783; GO:0044444; GO:0044446; GO:0031984; GO:0005623; GO:0043231; GO:0005737; GO:0044424; GO:0043229; GO:0044422; GO:0043227; …	361233		Ssr1	17			5.409	2.43536	0.291	-1.78091	0.52	2.00385e-05	0.0518875	0.645103
Q66HL2	Src substrate cortactin [OS=Rattus norvegicus]	0.005	5.758	5	2	7	2	509	56.9	5.24	622.73	Pf00018, Pf02218, Pf07653, Pf14604	[GO:0001726]; GO:0031252; GO:0120025; GO:0044464; GO:0042995; GO:0005575; GO:0005623 [GO:0002102]; GO:0015629; GO:0043232; GO:0043234; GO:0044430; GO:0005856; GO:0043228; GO:0043229; GO:0032991; GO:0044446; GO:0043226; GO:0044424; GO:0005575; GO:0044422; GO:0005622; GO:0044464; GO:0005623 [GO:0005515]; GO:0005488; GO:0003674 [GO:0005522]; GO:0005515; GO:0005488; GO:0003674 [GO:0005737]; GO:004442…	60465	ENSRNOG00000050994.3; ENSRNOG00000047280.3	Cttn	1	Clathrin-mediated endocytosis	Tight junction; Bacterial invasion of epithelial cells; Proteoglycans in cancer	0.134	-2.8997	16.489	4.04343	2.216	7.10341e-06	1.59727e-07	0.345132
P39032	60S ribosomal protein L36 [OS=Rattus norvegicus]	0.01	4.754	10	1	10	1	105	12.3	11.59	1060.12	Pf01158	[GO:0002181]; GO:0006412; GO:0010467; GO:0034645; GO:0043043; GO:0044267; GO:0043170; GO:0009059; GO:0044249; GO:0044260; GO:0006518; GO:0043604; GO:1901566; GO:0019538; GO:0071704; GO:1901576; GO:0009058; GO:0044237; GO:0043603; GO:1901564; GO:0044271; GO:0044238; GO:0008152; GO:0009987; GO:0034641; GO:0006807; GO:0008150 [GO:0003674] [GO:0003723]; GO:0003676; GO:0097159; GO:1901363; GO:0005488;…	58927		Rpl36	9		Ribosome	0.54	-0.888969	0.546	-0.873027	0.295	0.49003	0.561033	0.120726
Q5U4F3	Protein FAM107B [OS=Rattus norvegicus]	0.055	1.843	6	1	1	1	131	15.6	8.31	219.1	Pf06625	[GO:0007605]; GO:0050954; GO:0007600; GO:0050877; GO:0003008; GO:0032501; GO:0008150	498796	ENSRNOG00000014886.5	Fam107b	17			0.198	-2.33643	100	6.64386	100	0.000642523	6.95572e-17	8.17355e-17
Q9JK25	CAP-Gly domain-containing linker protein 1 [OS=Rattus norvegicus]	0.005	5.66	2	3	31	3	1320	148.2	5.31	2450.96	Pf00038, Pf01302, Pf01496, Pf01576, Pf05483, Pf05557, Pf05622, Pf05701, Pf07888, Pf09726, Pf09731, Pf12128, Pf13166	[GO:0000795]; GO:0099086; GO:0000794; GO:0044454; GO:0000228; GO:0000793; GO:0044427; GO:0044428; GO:0005694; GO:0031981; GO:0044446; GO:0005634; GO:0043232; GO:0070013; GO:0043229; GO:0044422; GO:0044424; GO:0043231; GO:0043228; GO:0043233; GO:0043226; GO:0005575; GO:0005622; GO:0044464; GO:0043227; GO:0031974; GO:0005623 [GO:0001578]; GO:0000226; GO:0007010; GO:0007017; GO:0006996; GO:0009987; …	65201	ENSRNOG00000001247.7	Clip1	12	RHO GTPases activate IQGAPs; Resolution of Sister Chromatid Cohesion; Amplification of signal from unattached kinetochores via a MAD2 inhibitory signal; Separation of Sister Chromatids; RHO GTPases Activate Formins	mTOR signaling pathway	1.334	0.415759	0.847	-0.239566	1.131	0.578241	0.946664	0.959308
Q704E8	ATP-binding cassette sub-family B member 7, mitochondrial [OS=Rattus norvegicus]	0	43.322	18	8	15	8	752	82.5	9.31	1900.23	Pf00005, Pf00664, Pf13207, Pf13304	[GO:0000166]; GO:0036094; GO:1901265; GO:0005488; GO:0097159; GO:1901363; GO:0003674 [GO:0003674] [GO:0005524]; GO:0032559; GO:0035639; GO:0030554; GO:0032555; GO:0043168; GO:1901265; GO:0017076; GO:0032553; GO:0043167; GO:0097159; GO:1901363; GO:0000166; GO:0097367; GO:0005488; GO:0036094; GO:0003674 [GO:0005575] [GO:0005739]; GO:0043231; GO:0044444; GO:0043227; GO:0043229; GO:0005737; GO:004442…	302395		Abcb7	X		ABC transporters	0.844	-0.244685	1.403	0.488515	1.266	0.975522	0.90093	0.891695
Q9EPI8	Transcription termination factor 1, mitochondrial [OS=Rattus norvegicus]	0.066	1.731	3	1	23	1	374	42.9	9.36		Pf02536	[GO:0003676]; GO:0097159; GO:1901363; GO:0005488; GO:0003674 [GO:0003677]; GO:0003676; GO:0097159; GO:1901363; GO:0005488; GO:0003674 [GO:0003690]; GO:0003677; GO:0003676; GO:0097159; GO:1901363; GO:0005488; GO:0003674 [GO:0003723]; GO:0003676; GO:0097159; GO:1901363; GO:0005488; GO:0003674 [GO:0005739]; GO:0043231; GO:0044444; GO:0043227; GO:0043229; GO:0005737; GO:0044424; GO:0043226; GO:000562…	85261		Mterf; Mterf1	4			2.789	1.47975	3.378	1.75617	6.007	0.00661734	0.076688	0.00210139
Q5EBA1	ATP-dependent RNA helicase SUPV3L1, mitochondrial [OS=Rattus norvegicus]	0.001	8.25	3	2	5	2	776	86.7	7.93	313.97	Pf00271, Pf12513	[GO:0000166]; GO:0036094; GO:1901265; GO:0005488; GO:0097159; GO:1901363; GO:0003674 [GO:0000958]; GO:0000957; GO:0006402; GO:0000959; GO:0006401; GO:0010629; GO:0016071; GO:0016070; GO:0034655; GO:0044265; GO:0010467; GO:0010468; GO:0010605; GO:0044260; GO:0090304; GO:0006139; GO:0019439; GO:0044270; GO:0046700; GO:1901361; GO:0009057; GO:0044248; GO:0043170; GO:0060255; GO:0009892; GO:0044237; …	294385		Supv3l1	20			0.194	-2.36587	100	6.64386	100	0.000471559	6.95572e-17	8.17355e-17
Q4G017	Nischarin [OS=Rattus norvegicus]	0.011	4.509	1	2	3	2	1502	166.4	5.38	161	Pf00787, Pf12799, Pf13855, Pf14580	[GO:0005178]; GO:0005102; GO:0032403; GO:0050839; GO:0005515; GO:0044877; GO:0005488; GO:0003674 [GO:0005515]; GO:0005488; GO:0003674 [GO:0005737]; GO:0044424; GO:0005622; GO:0044464; GO:0005575; GO:0005623 [GO:0005768]; GO:0012505; GO:0031410; GO:0044464; GO:0044444; GO:0097708; GO:0005575; GO:0005623; GO:0005737; GO:0044424; GO:0031982; GO:0043229; GO:0005622; GO:0043227; GO:0043226 [GO:0005769…	306255	ENSRNOG00000018823.7	Nisch	16			0.395	-1.34008	0.452	-1.14561		0.13436	0.330455
Q62871-2	Isoform 2B of Cytoplasmic dynein 1 intermediate chain 2 [OS=Rattus norvegicus]	0	75.325	29	11	60	11	632	70.3	5.24	5630.43	Pf00400, Pf11540	[GO:0005515]; GO:0005488; GO:0003674 [GO:0005737]; GO:0044424; GO:0005622; GO:0044464; GO:0005575; GO:0005623 [GO:0005739]; GO:0043231; GO:0044444; GO:0043227; GO:0043229; GO:0005737; GO:0044424; GO:0043226; GO:0005622; GO:0044464; GO:0005575; GO:0005623 [GO:0005813]; GO:0005815; GO:0015630; GO:0044430; GO:0005856; GO:0044446; GO:0043232; GO:0043229; GO:0044422; GO:0044424; GO:0043228; GO:0043226…	116659		Dync1i2	3			1.164	0.219091	0.779	-0.360305	0.611	0.791538	0.923385	0.805366
Q66H61	glutamine--tRNA ligase [OS=Rattus norvegicus]	0	18.651	6	4	10	4	775	87.6	7.31	1197.35	Pf00749, Pf03950, Pf04557, Pf04558	[GO:0000166]; GO:0036094; GO:1901265; GO:0005488; GO:0097159; GO:1901363; GO:0003674 [GO:0004812]; GO:0140101; GO:0140098; GO:0003824; GO:0003674 [GO:0004819]; GO:0004812; GO:0140101; GO:0140098; GO:0003824; GO:0003674 [GO:0004860]; GO:0019210; GO:0019887; GO:0004857; GO:0019207; GO:0030234; GO:0098772; GO:0003674 [GO:0005524]; GO:0032559; GO:0035639; GO:0030554; GO:0032555; GO:0043168; GO:190126…	290868	ENSRNOG00000060912.1	Qars	8		Aminoacyl-tRNA biosynthesis; Metabolic pathways	0.367	-1.44615	0.808	-0.307573	0.296	0.0900968	0.946664	0.12314
P11662	NADH-ubiquinone oxidoreductase chain 2 [OS=Rattus norvegicus]	0	24.763	12	2	187	2	346	38.6	9.82	16869.2	Pf00361	[GO:0005739]; GO:0043231; GO:0044444; GO:0043227; GO:0043229; GO:0005737; GO:0044424; GO:0043226; GO:0005622; GO:0044464; GO:0005575; GO:0005623 [GO:0005743]; GO:0019866; GO:0031966; GO:0031090; GO:0031967; GO:0044424; GO:0005740; GO:0044429; GO:0016020; GO:0043227; GO:0044422; GO:0031975; GO:0044446; GO:0005622; GO:0044464; GO:0005739; GO:0044444; GO:0005575; GO:0043226; GO:0043229; GO:0005623; …	26194	ENSRNOG00000031033.4	ND2	MT	Complex I biogenesis	Oxidative phosphorylation; Metabolic pathways; Parkinson's disease	1.609	0.686164	100	6.64386	100	0.337416	6.95572e-17	8.17355e-17
P47819	Glial fibrillary acidic protein [OS=Rattus norvegicus]	0	12.426	12	4	40	2	430	49.9	5.44	2432.66	Pf00038, Pf01576, Pf04732, Pf05761, Pf12128	[GO:0003774]; GO:0017111; GO:0016462; GO:0016818; GO:0016817; GO:0016787; GO:0003824; GO:0003674 [GO:0005178]; GO:0005102; GO:0032403; GO:0050839; GO:0005515; GO:0044877; GO:0005488; GO:0003674 [GO:0005198]; GO:0003674 [GO:0005200]; GO:0005198; GO:0003674 [GO:0005515]; GO:0005488; GO:0003674 [GO:0005622]; GO:0044464; GO:0005575; GO:0005623 [GO:0005737]; GO:0044424; GO:0005622; GO:0044464; GO:0005…	24387	ENSRNOG00000002919.9	Gfap	10		Jak-STAT signaling pathway	1.002	0.00288251	100	6.64386	100	0.941666	6.95572e-17	8.17355e-17
P27867	Sorbitol dehydrogenase [OS=Rattus norvegicus]	0	26.909	18	6	42	6	357	38.2	7.44	4427.34	Pf00107, Pf02254, Pf08240, Pf12847, Pf13478	[GO:0003939]; GO:0016616; GO:0016614; GO:0016491; GO:0003824; GO:0003674 [GO:0005575] [GO:0005739]; GO:0043231; GO:0044444; GO:0043227; GO:0043229; GO:0005737; GO:0044424; GO:0043226; GO:0005622; GO:0044464; GO:0005575; GO:0005623 [GO:0005929]; GO:0043226; GO:0120025; GO:0005575; GO:0042995; GO:0044464; GO:0005623 [GO:0006060]; GO:0006059; GO:0019400; GO:0019751; GO:0044262; GO:0006066; GO:000597…	24788	ENSRNOG00000017291.6	Sord	3	Fructose biosynthesis; Catabolism of glucuronate to xylulose-5-phosphate	Pentose and glucuronate interconversions; Metabolic pathways; Fructose and mannose metabolism	1.115	0.157044	0.659	-0.60165	0.772	0.853403	0.780881	0.959308
Q5XI94	Uncharacterized protein C1orf112 homolog [OS=Rattus norvegicus]	0.069	1.725	1	1	14	1	905	101.7	6.2	629.85	Pf14868		498265	ENSRNOG00000059276.1	LOC498265	13			1.029	0.041243	0.305	-1.71312	0.314	0.927197	0.0652427	0.157492
B5DFC8	Eukaryotic translation initiation factor 3 subunit C [OS=Rattus norvegicus]	0	17.479	6	4	12	4	911	105.4	5.78	1166.56	Pf01399, Pf05470	[GO:0003674] [GO:0003723]; GO:0003676; GO:0097159; GO:1901363; GO:0005488; GO:0003674 [GO:0003743]; GO:0008135; GO:0003723; GO:0003676; GO:0097159; GO:1901363; GO:0005488; GO:0003674 [GO:0005515]; GO:0005488; GO:0003674 [GO:0005575] [GO:0005737]; GO:0044424; GO:0005622; GO:0044464; GO:0005575; GO:0005623 [GO:0005852]; GO:0043234; GO:0044444; GO:0032991; GO:0005737; GO:0044424; GO:0005575; GO:0005…	293484	ENSRNOG00000018761.6	Eif3c	1	GTP hydrolysis and joining of the 60S ribosomal subunit; Formation of the ternary complex, and subsequently, the 43S complex; Ribosomal scanning and start codon recognition; Formation of a pool of free 40S subunits; L13a-mediated translational silencing of Ceruloplasmin expression; Translation initiation complex formation	RNA transport	0.786	-0.347399	1.529	0.612588	1.201	0.936794	0.839286	0.927835
P16303	Carboxylesterase 1D [OS=Rattus norvegicus]	0	38.161	19	9	31	9	565	62.1	6.54	3250.52	Pf00135, Pf00326, Pf00756, Pf07859	[GO:0004771]; GO:0016298; GO:0052689; GO:0016788; GO:0016787; GO:0003824; GO:0003674 [GO:0004806]; GO:0016298; GO:0052689; GO:0016788; GO:0016787; GO:0003824; GO:0003674 [GO:0005737]; GO:0044424; GO:0005622; GO:0044464; GO:0005575; GO:0005623 [GO:0005783]; GO:0012505; GO:0043231; GO:0044444; GO:0044464; GO:0043227; GO:0043229; GO:0005737; GO:0044424; GO:0005575; GO:0005623; GO:0043226; GO:0005622…	113902		Ces1d	19		Drug metabolism - other enzymes; Metabolic pathways	1.071	0.0989585	0.457	-1.12973	0.278	0.884909	0.342983	0.0951552
Q32PX2	aminoacyl tRNA synthase complex-interacting multifunctional protein 2 [OS=Rattus norvegicus]	0.001	8.114	6	1	2	1	320	35.4	8.31	374.33	Pf00043, Pf13410, Pf14497	[GO:0005634]; GO:0043231; GO:0043227; GO:0043229; GO:0043226; GO:0044424; GO:0005575; GO:0005622; GO:0044464; GO:0005623 [GO:0005737]; GO:0044424; GO:0005622; GO:0044464; GO:0005575; GO:0005623 [GO:0005829]; GO:0044444; GO:0005737; GO:0044424; GO:0005622; GO:0044464; GO:0005575; GO:0005623 [GO:0006412]; GO:0010467; GO:0034645; GO:0043043; GO:0044267; GO:0043170; GO:0009059; GO:0044249; GO:0044260…	288480	ENSRNOG00000001044.7	Aimp2	12			0.395	-1.34008	2.524	1.33571	0.998	0.142113	0.260932	0.997417
Q9ESW0	DNA damage-binding protein 1 [OS=Rattus norvegicus]	0	55.654	14	13	41	13	1140	126.8	5.34	4666.51	Pf03178, Pf10433	[GO:0000784]; GO:0000781; GO:0044454; GO:0098687; GO:0000228; GO:0044427; GO:0044428; GO:0005694; GO:0031981; GO:0044446; GO:0005634; GO:0043232; GO:0070013; GO:0043229; GO:0044422; GO:0044424; GO:0043231; GO:0043228; GO:0043233; GO:0043226; GO:0005575; GO:0005622; GO:0044464; GO:0043227; GO:0031974; GO:0005623 [GO:0003676]; GO:0097159; GO:1901363; GO:0005488; GO:0003674 [GO:0003677]; GO:0003676;…	64470		Ddb1	1			0.893	-0.163268	0.711	-0.492079	0.825	0.999366	0.862535	0.974072
Q6IG01	Keratin, type II cytoskeletal 1b [OS=Rattus norvegicus]	0	20.206	8	4	48	1	519	57.2	5.64	5574.63	Pf00038, Pf05701, Pf09728, Pf13166, Pf14992	[GO:0005198]; GO:0003674 [GO:0005856]; GO:0043232; GO:0043228; GO:0043229; GO:0043226; GO:0044424; GO:0005575; GO:0005622; GO:0044464; GO:0005623 [GO:0005882]; GO:0045111; GO:0099513; GO:0005856; GO:0044430; GO:0099512; GO:0043232; GO:0044446; GO:0099081; GO:0043228; GO:0043229; GO:0044422; GO:0044424; GO:0099080; GO:0043226; GO:0005575; GO:0005622; GO:0044464; GO:0005623 [GO:0019905]; GO:0000149…	406226	ENSRNOG00000036865.3	Krt77	7	Formation of the cornified envelope		0.955	-0.0664274	0.804	-0.314733	0.782	0.972064	0.944247	0.961265
P21263	Nestin [OS=Rattus norvegicus]	0.039	2.081	0	1	8	1	1893	208.7	4.34	646.39	Pf00038	[GO:0000086]; GO:0044772; GO:0044839; GO:0044770; GO:1903047; GO:0022402; GO:0000278; GO:0007049; GO:0009987; GO:0008150 [GO:0005198]; GO:0003674 [GO:0005737]; GO:0044424; GO:0005622; GO:0044464; GO:0005575; GO:0005623 [GO:0005882]; GO:0045111; GO:0099513; GO:0005856; GO:0044430; GO:0099512; GO:0043232; GO:0044446; GO:0099081; GO:0043228; GO:0043229; GO:0044422; GO:0044424; GO:0099080; GO:0043226…	25491		Nes	2			1.667	0.737254	1.718	0.78073	1.585	0.248115	0.717155	0.704217
Q6AYT3	tRNA-splicing ligase RtcB homolog [OS=Rattus norvegicus]	0	57.344	27	9	38	9	505	55.2	7.23	4339.17	Pf01139	[GO:0000166]; GO:0036094; GO:1901265; GO:0005488; GO:0097159; GO:1901363; GO:0003674 [GO:0001701]; GO:0043009; GO:0009792; GO:0009790; GO:0007275; GO:0032501; GO:0048856; GO:0008150; GO:0032502 [GO:0001890]; GO:0048513; GO:0048608; GO:0048731; GO:0048856; GO:0003006; GO:0061458; GO:0007275; GO:0032502; GO:0022414; GO:0032501; GO:0008150; GO:0000003 [GO:0003674] [GO:0003723]; GO:0003676; GO:009715…	362855	ENSRNOG00000004813.5	LOC362855; Rtcb	7			0.8	-0.321928	0.933	-0.100051	0.481	0.946839	0.989928	0.553705
P02696	Retinol-binding protein 1 [OS=Rattus norvegicus]	0	18.707	34	4	9	4	135	15.8	5.25	882.44	Pf00061	[GO:0002138]; GO:0016102; GO:0042573; GO:0072330; GO:0016101; GO:0016114; GO:0001523; GO:0032787; GO:0034754; GO:0046394; GO:0006721; GO:0008299; GO:0019752; GO:0042445; GO:0044237; GO:0016053; GO:0006720; GO:0008610; GO:0044249; GO:0043436; GO:0008152; GO:0010817; GO:0009987; GO:0006082; GO:0044283; GO:1901576; GO:0044255; GO:0006629; GO:0009058; GO:0008150; GO:0065008; GO:0044281; GO:0071704; G…	25056	ENSRNOG00000013794.4	Rbp1	8	Signaling by GPCR; Retinoid metabolism and transport; The canonical retinoid cycle in rods (twilight vision)		2.202	1.13881		#VALUE!	1.671	0.0639464		0.652767
P29476-1	Nitric oxide synthase, brain [OS=Rattus norvegicus]	0.025	2.633	0	1	21	1	1429	160.5	7.12	1363.86	Pf00175, Pf00258, Pf00595, Pf00667, Pf02898, Pf13180	[GO:0001666]; GO:0006950; GO:0036293; GO:0050896; GO:0070482; GO:0008150; GO:0009628 [GO:0001917]; GO:0097458; GO:0044464; GO:0005575; GO:0005623 [GO:0002028]; GO:0006814; GO:0010959; GO:0015672; GO:0030001; GO:0043269; GO:0006812; GO:0006811; GO:0051049; GO:0006810; GO:0032879; GO:0051234; GO:0050789; GO:0051179; GO:0008150; GO:0065007 [GO:0003958]; GO:0016653; GO:0016651; GO:0016491; GO:0003824…	24598		Nos1	12		Calcium signaling pathway; Arginine and proline metabolism; Alzheimer's disease; Metabolic pathways; Long-term depression; Arginine biosynthesis; Amyotrophic lateral sclerosis (ALS); Circadian entrainment; Salivary secretion; Phagosome	0.706	-0.50226	1.716	0.77905	1.758	0.835637	0.717155	0.598901
Q5XIC2	Evolutionarily conserved signaling intermediate in Toll pathway, mitochondrial [OS=Rattus norvegicus]	0.039	2.064	2	1	4	1	434	49.6	6.43	276.54	Pf06239, Pf14784	[GO:0001707]; GO:0001704; GO:0048332; GO:0007369; GO:0048646; GO:0007498; GO:0048729; GO:0048598; GO:0009653; GO:0032502; GO:0009888; GO:0009790; GO:0048856; GO:0008150; GO:0007275; GO:0032501 [GO:0002376]; GO:0008150 [GO:0003700]; GO:0140110; GO:0003674 [GO:0004871]; GO:0003674 [GO:0005634]; GO:0043231; GO:0043227; GO:0043229; GO:0043226; GO:0044424; GO:0005575; GO:0005622; GO:0044464; GO:000562…	300447	ENSRNOG00000014128.5	Ecsit	8	MyD88 cascade initiated on plasma membrane; TRAF6 mediated induction of NFkB and MAP kinases upon TLR7/8 or 9 activation; Complex I biogenesis; MyD88:Mal cascade initiated on plasma membrane; Activated TLR4 signalling	MAPK signaling pathway	0.261	-1.93788	100	6.64386	100	0.00506891	6.95572e-17	8.17355e-17
Q7TT47	Paraplegin [OS=Rattus norvegicus]	0.003	7.441	4	2	5	2	744	82.1	9.11	308.88	Pf00004, Pf01434, Pf05496, Pf06068, Pf07724, Pf07728	[GO:0000166]; GO:0036094; GO:1901265; GO:0005488; GO:0097159; GO:1901363; GO:0003674 [GO:0003674] [GO:0003678]; GO:0004386; GO:0140097; GO:0017111; GO:0003824; GO:0016462; GO:0003674; GO:0016818; GO:0016817; GO:0016787 [GO:0004222]; GO:0004175; GO:0008237; GO:0070011; GO:0008233; GO:0016787; GO:0140096; GO:0003824; GO:0003674 [GO:0005524]; GO:0032559; GO:0035639; GO:0030554; GO:0032555; GO:004316…	353231	ENSRNOG00000015150.6	Spg7	19	Processing of SMDT1		3.293	1.7194	100	6.64386	100	0.00175039	6.95572e-17	8.17355e-17
Q3ZU82	Golgin subfamily A member 5 [OS=Rattus norvegicus]	0.025	2.573	1	1	4	1	728	82.3	6.05		Pf01576, Pf04111, Pf04156, Pf04799, Pf04977, Pf05557, Pf05622, Pf06160, Pf07111, Pf07888, Pf08317, Pf09787, Pf10174, Pf10234, Pf11559, Pf12128, Pf13166	[GO:0000137]; GO:0031985; GO:0005795; GO:0098791; GO:0031984; GO:0044431; GO:0043227; GO:0044446; GO:0005794; GO:0044444; GO:0043226; GO:0043229; GO:0044422; GO:0044424; GO:0012505; GO:0043231; GO:0005737; GO:0005575; GO:0005622; GO:0044464; GO:0005623 [GO:0000138]; GO:0031985; GO:0005795; GO:0098791; GO:0031984; GO:0044431; GO:0043227; GO:0044446; GO:0005794; GO:0044444; GO:0043226; GO:0043229; …	299258		Golga5	6			0.703	-0.508403	9.065	3.18031	4.887	0.835637	7.56998e-05	0.00876798
P86252	Transcriptional activator protein Pur-alpha [OS=Rattus norvegicus]	0	66.88	69	5	46	5	138	15.3	4.81	7223.7	Pf04845	[GO:0000900]; GO:0030371; GO:0090079; GO:0045182; GO:0003676; GO:0003674; GO:0097159; GO:1901363; GO:0005488 [GO:0003677]; GO:0003676; GO:0097159; GO:1901363; GO:0005488; GO:0003674 [GO:0003690]; GO:0003677; GO:0003676; GO:0097159; GO:1901363; GO:0005488; GO:0003674 [GO:0003691]; GO:0003690; GO:0042162; GO:0003677; GO:0043565; GO:0003676; GO:0097159; GO:1901363; GO:0005488; GO:0003674 [GO:0003697…	307498		Pura	18			1.731	0.791606	1.055	0.077243	1.473	0.21526	0.999574	0.771787
Q9WVJ4	Synaptojanin-2-binding protein [OS=Rattus norvegicus]	0	24.931	31	4	39	4	145	15.8	6.8	4813.07	Pf00595, Pf13180	[GO:0001937]; GO:0001935; GO:0001936; GO:0050680; GO:0050673; GO:0050678; GO:0008285; GO:0008283; GO:0042127; GO:0048523; GO:0008150; GO:0050794; GO:0009987; GO:0048519; GO:0050789; GO:0065007 [GO:0002090]; GO:0031323; GO:0031623; GO:0048259; GO:0060255; GO:0019222; GO:0044237; GO:0050794; GO:0006898; GO:0043112; GO:0030100; GO:0043170; GO:0008152; GO:0050789; GO:0009987; GO:0006897; GO:0044260; …	64531	ENSRNOG00000006399.7	Synj2bp	6			2.462	1.29983	0.524	-0.932361	0.49	0.020927	0.516623	0.578665
Q5M9G3	Caprin-1 [OS=Rattus norvegicus]	0	46.868	16	7	22	7	707	78.1	5.25	2359.92	Pf12287	[GO:0000932]; GO:0036464; GO:0035770; GO:0044444; GO:0030529; GO:0043232; GO:0005737; GO:0044424; GO:1990904; GO:0043228; GO:0043229; GO:0005622; GO:0044464; GO:0032991; GO:0043226; GO:0005575; GO:0005623 [GO:0003723]; GO:0003676; GO:0097159; GO:1901363; GO:0005488; GO:0003674 [GO:0005737]; GO:0044424; GO:0005622; GO:0044464; GO:0005575; GO:0005623 [GO:0005829]; GO:0044444; GO:0005737; GO:0044424…	362173	ENSRNOG00000009152.7	Caprin1	3			1.512	0.596458	0.573	-0.803393	0.852	0.442663	0.620063	0.984117
Q6AYU3	DnaJ homolog subfamily B member 6 [OS=Rattus norvegicus]	0	10.637	6	2	21	2	357	38.9	9.36	2793.92	Pf00226	[GO:0001671]; GO:0008047; GO:0060590; GO:0030234; GO:0060589; GO:0098772; GO:0003674 [GO:0003677]; GO:0003676; GO:0097159; GO:1901363; GO:0005488; GO:0003674 [GO:0005634]; GO:0043231; GO:0043227; GO:0043229; GO:0043226; GO:0044424; GO:0005575; GO:0005622; GO:0044464; GO:0005623 [GO:0005654]; GO:0031981; GO:0044428; GO:0070013; GO:0005634; GO:0044446; GO:0043229; GO:0043233; GO:0044424; GO:0043231…	362293	ENSRNOG00000010353.6	Dnajb6	4	Regulation of HSF1-mediated heat shock response		0.441	-1.18115	0.731	-0.452057	0.644	0.205162	0.881177	0.845902
Q5U4E6	Golgin subfamily A member 4 [OS=Rattus norvegicus]	0.031	2.341	0	1	6	1	2259	260	5.35		Pf01465, Pf12128, Pf13166	[GO:0000042]; GO:0000301; GO:0006605; GO:0072600; GO:0006891; GO:0006886; GO:0034067; GO:0072594; GO:0048193; GO:0015031; GO:0034613; GO:0046907; GO:0033365; GO:0045184; GO:0016192; GO:0015833; GO:0008104; GO:0070727; GO:0006810; GO:0051641; GO:0051649; GO:0051234; GO:0042886; GO:0071702; GO:0033036; GO:0051179; GO:0071705; GO:0008150 [GO:0000139]; GO:0044431; GO:0098588; GO:0098791; GO:0005794; …	501069	ENSRNOG00000029910.5	Golga4	8	Retrograde transport at the Trans-Golgi-Network		0.598	-0.741783	2.19	1.13093	1.309	0.622975	0.41674	0.874092
P55053	Fatty acid-binding protein, epidermal [OS=Rattus norvegicus]	0	48.796	54	7	44	7	135	15.1	7.18	5623.5	Pf00061	[GO:0005215]; GO:0003674 [GO:0005504]; GO:0008289; GO:0033293; GO:0005488; GO:0031406; GO:0003674; GO:0043168; GO:0043177; GO:0043167; GO:0036094 [GO:0005737]; GO:0044424; GO:0005622; GO:0044464; GO:0005575; GO:0005623 [GO:0006006]; GO:0019318; GO:0005996; GO:0005975; GO:0044281; GO:0044238; GO:0071704; GO:0008152; GO:0008150 [GO:0006629]; GO:0044238; GO:0071704; GO:0008152; GO:0008150 [GO:000665…	140868	ENSRNOG00000049075.2	Fabp5	2	Triglyceride catabolism; Signaling by Retinoic Acid; Neutrophil degranulation	PPAR signaling pathway	1.043	0.0607392	0.289	-1.79086	0.311	0.903656	0.0498524	0.151941
D3ZBN0	Histone H1.5 [OS=Rattus norvegicus]	0.001	8.141	9	2	19	1	222	22.6	10.96	1799.23	Pf00538	[GO:0000122]; GO:0006357; GO:0006366; GO:0045892; GO:0006355; GO:0006351; GO:0010629; GO:1903507; GO:2000113; GO:0010468; GO:1903506; GO:2000112; GO:0010467; GO:0034645; GO:0097659; GO:0010605; GO:1902679; GO:0010558; GO:0031327; GO:0060255; GO:2001141; GO:0010556; GO:0031326; GO:0043170; GO:0009059; GO:0044249; GO:0044260; GO:0032774; GO:0009892; GO:0051253; GO:0009890; GO:0031324; GO:0019222; G…	680522	ENSRNOG00000060355.1	Hist1h1b	17			0.898	-0.155213	2.762	1.46571	2.499	0.999041	0.187002	0.237538
Q923M1	Mitochondrial peptide methionine sulfoxide reductase [OS=Rattus norvegicus]	0	22.591	34	5	10	5	233	25.8	8.07	1041.89	Pf01625	[GO:0005654]; GO:0031981; GO:0044428; GO:0070013; GO:0005634; GO:0044446; GO:0043229; GO:0043233; GO:0044424; GO:0043231; GO:0044422; GO:0043226; GO:0031974; GO:0005622; GO:0044464; GO:0043227; GO:0005575; GO:0005623 [GO:0005737]; GO:0044424; GO:0005622; GO:0044464; GO:0005575; GO:0005623 [GO:0005739]; GO:0043231; GO:0044444; GO:0043227; GO:0043229; GO:0005737; GO:0044424; GO:0043226; GO:0005622;…	29447		Msra	15			0.517	-0.951764	0.946	-0.0800879	0.55	0.410252	0.989928	0.703283
P63326	40S ribosomal protein S10 [OS=Rattus norvegicus]	0	18.306	23	3	26	3	165	18.9	10.15	3160.29	Pf03501	[GO:0000028]; GO:0022618; GO:0042255; GO:0042274; GO:0022613; GO:0034622; GO:0071826; GO:0042254; GO:0070925; GO:0044085; GO:0065003; GO:0043933; GO:0006996; GO:0022607; GO:0071840; GO:0016043; GO:0008150; GO:0009987 [GO:0000049]; GO:0003723; GO:0003676; GO:0097159; GO:1901363; GO:0005488; GO:0003674 [GO:0003723]; GO:0003676; GO:0097159; GO:1901363; GO:0005488; GO:0003674 [GO:0003735]; GO:0005198…	81773; 100363439	ENSRNOG00000052141.1	Rps10; Rps10l1	20; 6		Ribosome	0.981	-0.027675	1.57	0.650765	1.597	0.952563	0.809429	0.701825
Q91Z79	Liprin-alpha-3 [OS=Rattus norvegicus]	0.087	1.499	1	1	5	1	1192	133.3	5.62	167.11	Pf00536, Pf04156, Pf07647, Pf12128	[GO:0001669]; GO:0030141; GO:0097223; GO:0012505; GO:0099503; GO:0044464; GO:0031410; GO:0005575; GO:0005623; GO:0044444; GO:0097708; GO:0005737; GO:0044424; GO:0031982; GO:0043229; GO:0005622; GO:0043227; GO:0043226 [GO:0005515]; GO:0005488; GO:0003674 [GO:0005737]; GO:0044424; GO:0005622; GO:0044464; GO:0005575; GO:0005623 [GO:0007269]; GO:0001505; GO:0006836; GO:0051649; GO:0099531; GO:0099643…	140591		Ppfia3	1			0.094	-3.4112	2.495	1.31904	0.234	3.52348e-08	0.272581	0.0425258
Q5I0E6-1	RNA polymerase II subunit B1 CTD phosphatase Rpap2 [OS=Rattus norvegicus]	0.012	4.292	1	1	18	1	609	67.9	8.34	1347.36	Pf04181	[GO:0003674] [GO:0004721]; GO:0016791; GO:0140096; GO:0042578; GO:0003824; GO:0016788; GO:0003674; GO:0016787 [GO:0004722]; GO:0004721; GO:0016791; GO:0140096; GO:0042578; GO:0003824; GO:0016788; GO:0003674; GO:0016787 [GO:0005575] [GO:0005634]; GO:0043231; GO:0043227; GO:0043229; GO:0043226; GO:0044424; GO:0005575; GO:0005622; GO:0044464; GO:0005623 [GO:0005730]; GO:0031981; GO:0043232; GO:00444…	305120	ENSRNOG00000023484.7	Rpap2	14	RNA polymerase II transcribes snRNA genes		0.418	-1.25843	0.932	-0.101598	0.594	0.164524	0.989928	0.772771
P25235	Dolichyl-diphosphooligosaccharide--protein glycosyltransferase subunit 2 [OS=Rattus norvegicus]	0	74.216	27	10	57	10	631	69	5.97	7357.67	Pf05817	[GO:0000421]; GO:0005774; GO:0005776; GO:0044437; GO:0098588; GO:0098805; GO:0005773; GO:0044444; GO:0044446; GO:0031090; GO:0016020; GO:0043231; GO:0005737; GO:0044424; GO:0043229; GO:0044422; GO:0043227; GO:0005575; GO:0005622; GO:0044464; GO:0043226; GO:0005623 [GO:0004579]; GO:0004576; GO:0016758; GO:0016757; GO:0016740; GO:0003824; GO:0003674 [GO:0005783]; GO:0012505; GO:0043231; GO:0044444;…	64701	ENSRNOG00000007492.7	Rpn2	3		Protein processing in endoplasmic reticulum; Metabolic pathways; N-Glycan biosynthesis	0.816	-0.293359	1.057	0.0799754	0.786	0.960478	0.999574	0.961265
Q75Q41	Mitochondrial import receptor subunit TOM22 homolog [OS=Rattus norvegicus]	0	14.619	33	3	32	3	142	15.5	4.34	3985.54		[GO:0005515]; GO:0005488; GO:0003674 [GO:0005739]; GO:0043231; GO:0044444; GO:0043227; GO:0043229; GO:0005737; GO:0044424; GO:0043226; GO:0005622; GO:0044464; GO:0005575; GO:0005623 [GO:0005741]; GO:0031966; GO:0031968; GO:0005740; GO:0031090; GO:0044429; GO:0019867; GO:0031967; GO:0044424; GO:0098588; GO:0098805; GO:0016020; GO:0043227; GO:0044422; GO:0005739; GO:0044444; GO:0044446; GO:0031975;…	300075	ENSRNOG00000014058.5	Tomm22	7	Pink/Parkin Mediated Mitophagy		0.712	-0.490051	1.847	0.885184	1.066	0.840661	0.625825	0.971068
P19132	Ferritin heavy chain [OS=Rattus norvegicus]	0	22.133	31	5	34	5	182	21.1	6.3	3473.03	Pf00210	[GO:0004322]; GO:0016724; GO:0016722; GO:0016491; GO:0003824; GO:0003674 [GO:0005506]; GO:0046914; GO:0046872; GO:0043169; GO:0043167; GO:0005488; GO:0003674 [GO:0005515]; GO:0005488; GO:0003674 [GO:0005575] [GO:0005634]; GO:0043231; GO:0043227; GO:0043229; GO:0043226; GO:0044424; GO:0005575; GO:0005622; GO:0044464; GO:0005623 [GO:0005737]; GO:0044424; GO:0005622; GO:0044464; GO:0005575; GO:00056…	25319		Fth1	1		Mineral absorption	0.077	-3.699	3.837	1.93998	0.304	7.45218e-07	0.0402162	0.139211
P23514	Coatomer subunit beta [OS=Rattus norvegicus]	0	29.481	9	6	16	6	953	106.9	5.96	1505.91	Pf01602, Pf07718, Pf14806	[GO:0000139]; GO:0044431; GO:0098588; GO:0098791; GO:0005794; GO:0044444; GO:0044446; GO:0031090; GO:0031984; GO:0012505; GO:0043231; GO:0005737; GO:0044424; GO:0043229; GO:0044422; GO:0016020; GO:0043227; GO:0044464; GO:0005622; GO:0043226; GO:0005575; GO:0005623 [GO:0005198]; GO:0003674 [GO:0005488]; GO:0003674 [GO:0005515]; GO:0005488; GO:0003674 [GO:0005737]; GO:0044424; GO:0005622; GO:004446…	114023	ENSRNOG00000057623.1	Copb1	1	Neutrophil degranulation; COPI-dependent Golgi-to-ER retrograde traffic; COPI-mediated anterograde transport		1.102	0.140124	100	6.64386	100	0.85363	6.95572e-17	8.17355e-17
Q6P4Z9	COP9 signalosome complex subunit 8 [OS=Rattus norvegicus]	0	12.801	19	2	15	2	209	23.2	5.2	1171.99	Pf10075	[GO:0000338]; GO:0070646; GO:0006508; GO:0070647; GO:0019538; GO:0006464; GO:0043170; GO:0044238; GO:1901564; GO:0036211; GO:0044267; GO:0071704; GO:0008152; GO:0006807; GO:0043412; GO:0044260; GO:0008150; GO:0044237; GO:0009987 [GO:0005634]; GO:0043231; GO:0043227; GO:0043229; GO:0043226; GO:0044424; GO:0005575; GO:0005622; GO:0044464; GO:0005623 [GO:0005654]; GO:0031981; GO:0044428; GO:0070013;…	363283	ENSRNOG00000019635.6	Cops8	9	DNA Damage Recognition in GG-NER; Cargo recognition for clathrin-mediated endocytosis; Formation of TC-NER Pre-Incision Complex; Neddylation		0.955	-0.0664274	3.908	1.96643	3.059	0.971066	0.0363931	0.106422
Q2TL32	e3 ubiquitin-protein ligase UBR4 [OS=Rattus norvegicus]	0.016	3.82	0	2	2	2	5194	573.4	6.07		Pf02207, Pf13764	[GO:0004842]; GO:0019787; GO:0016740; GO:0140096; GO:0003824; GO:0003674 [GO:0005488]; GO:0003674 [GO:0005515]; GO:0005488; GO:0003674 [GO:0005516]; GO:0005515; GO:0005488; GO:0003674 [GO:0005634]; GO:0043231; GO:0043227; GO:0043229; GO:0043226; GO:0044424; GO:0005575; GO:0005622; GO:0044464; GO:0005623 [GO:0005654]; GO:0031981; GO:0044428; GO:0070013; GO:0005634; GO:0044446; GO:0043229; GO:00432…	313658		Ubr4	5		Viral carcinogenesis	0.124	-3.01159	7.882	2.97856	0.974	0.000409394	0.000256448	0.999595
P52925	High mobility group protein B2 [OS=Rattus norvegicus]	0	11.094	6	1	12	1	210	24.1	7.39	1289.39	Pf00505, Pf09011	[GO:0000790]; GO:0000785; GO:0044454; GO:0044427; GO:0000228; GO:0044428; GO:0005694; GO:0044446; GO:0031981; GO:0005634; GO:0043232; GO:0043229; GO:0044422; GO:0044424; GO:0070013; GO:0043231; GO:0043228; GO:0043226; GO:0005575; GO:0005622; GO:0044464; GO:0043233; GO:0043227; GO:0005623; GO:0031974 [GO:0000793]; GO:0005694; GO:0043232; GO:0043228; GO:0043229; GO:0043226; GO:0044424; GO:0005575; …	29395; 498072	ENSRNOG00000033321.2; ENSRNOG00000013167.6	Hmgb2; RGD1564519; Hmgb2l1	16; 11	Activation of DNA fragmentation factor		0.393	-1.3474	0.539	-0.891643	0.162	0.125987	0.545141	0.00442096
B2GUZ1	Ubiquitin carboxyl-terminal hydrolase 4 [OS=Rattus norvegicus]	0.031	2.384	2	1	2	1	961	108.3	5.64		Pf00443, Pf06337, Pf13423, Pf14836	[GO:0000244]; GO:0000387; GO:0000398; GO:0022618; GO:0000377; GO:0006397; GO:0022613; GO:0034622; GO:0071826; GO:0000375; GO:0006396; GO:0016071; GO:0044085; GO:0065003; GO:0043933; GO:0008380; GO:0010467; GO:0016070; GO:0071840; GO:0022607; GO:0016043; GO:0043170; GO:0044260; GO:0090304; GO:0008150; GO:0009987; GO:0071704; GO:0044237; GO:0006139; GO:0008152; GO:0006725; GO:0034641; GO:0044238; G…	290864	ENSRNOG00000054863.1	Usp4	8	Ub-specific processing proteases		0.142	-2.81604	7.142	2.83633	1.337	7.274e-06	0.00057957	0.855652
P63170	Dynein light chain 1, cytoplasmic [OS=Rattus norvegicus]	0	38.28	37	2	36	1	89	10.4	7.4	4729.01	Pf01221	[GO:0000776]; GO:0000775; GO:0043232; GO:0043234; GO:0044427; GO:0098687; GO:0043228; GO:0043229; GO:0032991; GO:0005694; GO:0044446; GO:0043226; GO:0044424; GO:0005575; GO:0044422; GO:0005622; GO:0044464; GO:0005623 [GO:0003774]; GO:0017111; GO:0016462; GO:0016818; GO:0016817; GO:0016787; GO:0003824; GO:0003674 [GO:0004857]; GO:0030234; GO:0098772; GO:0003674 [GO:0005515]; GO:0005488; GO:0003674…	58945	ENSRNOG00000011222.5	Dynll1	12		Vasopressin-regulated water reabsorption	0.969	-0.0454314	2.948	1.55974	2.463	0.960478	0.144253	0.248039
Q63060	glycerol kinase [OS=Rattus norvegicus]	0	22.457	11	4	7	4	524	57.4	5.66	653.34	Pf00370, Pf02782	[GO:0000166]; GO:0036094; GO:1901265; GO:0005488; GO:0097159; GO:1901363; GO:0003674 [GO:0004370]; GO:0016301; GO:0016773; GO:0016772; GO:0016740; GO:0003824; GO:0003674 [GO:0005524]; GO:0032559; GO:0035639; GO:0030554; GO:0032555; GO:0043168; GO:1901265; GO:0017076; GO:0032553; GO:0043167; GO:0097159; GO:1901363; GO:0000166; GO:0097367; GO:0005488; GO:0036094; GO:0003674 [GO:0005634]; GO:0043231…	79223		Gk	X		Metabolic pathways; Glycerolipid metabolism; PPAR signaling pathway	0.986	-0.0203404	0.19	-2.39593	0.781	0.946839	0.00373181	0.961265
P40241	CD9 antigen [OS=Rattus norvegicus]	0.005	5.207	7	2	13	2	226	25.2	7.27	942.55	Pf00335	[GO:0005178]; GO:0005102; GO:0032403; GO:0050839; GO:0005515; GO:0044877; GO:0005488; GO:0003674 [GO:0005515]; GO:0005488; GO:0003674 [GO:0005615]; GO:0044421; GO:0005575; GO:0005576 [GO:0005887]; GO:0016021; GO:0031226; GO:0031224; GO:0044459; GO:0044425; GO:0005886; GO:0044464; GO:0005575; GO:0016020; GO:0071944; GO:0005623 [GO:0005925]; GO:0005924; GO:0005912; GO:0030055; GO:0070161; GO:003005…	24936	ENSRNOG00000019556.7	Cd9	4	Platelet degranulation ; Sperm:Oocyte Membrane Binding	Hematopoietic cell lineage	1.149	0.200379	1.287	0.364012	1.478	0.793172	0.946664	0.771787
Q5HZV9-1	Protein phosphatase 1 regulatory subunit 7 [OS=Rattus norvegicus]	0	25.844	26	8	23	8	360	41.3	4.92	2384.12	Pf12799, Pf13855, Pf14580	[GO:0005515]; GO:0005488; GO:0003674 [GO:0005634]; GO:0043231; GO:0043227; GO:0043229; GO:0043226; GO:0044424; GO:0005575; GO:0005622; GO:0044464; GO:0005623 [GO:0005694]; GO:0043232; GO:0043228; GO:0043229; GO:0043226; GO:0044424; GO:0005575; GO:0005622; GO:0044464; GO:0005623 [GO:0007059]; GO:0009987; GO:0008150 [GO:0035307]; GO:0006470; GO:0031401; GO:0035304; GO:0035306; GO:0006464; GO:001631…	301618		Ppp1r7	9			0.698	-0.518701	3.834	1.93885	2.642	0.809346	0.0402162	0.190785
P49186-1	Mitogen-activated protein kinase 9 [OS=Rattus norvegicus]	0.007	4.923	5	2	17	2	423	48	5.85	1448	Pf00069, Pf01636, Pf07714, Pf14531	[GO:0000165]; GO:0023014; GO:0035556; GO:0006468; GO:0007165; GO:0006464; GO:0016310; GO:0007154; GO:0009987; GO:0023052; GO:0050794; GO:0051716; GO:0036211; GO:0044267; GO:0006796; GO:0008150; GO:0050789; GO:0050896; GO:0019538; GO:0043412; GO:0044260; GO:0006793; GO:0065007; GO:0043170; GO:0044238; GO:1901564; GO:0044237; GO:0071704; GO:0008152; GO:0006807 [GO:0000166]; GO:0036094; GO:1901265; …	50658		Mapk9	10		Herpes simplex infection; GnRH signaling pathway; MAPK signaling pathway; ErbB signaling pathway; Sphingolipid signaling pathway; Apoptosis; Neurotrophin signaling pathway; RIG-I-like receptor signaling pathway; Chagas disease (American trypanosomiasis); Hepatitis B; AGE-RAGE signaling pathway in diabetic complications; Focal adhesion; Retrograde endocannabinoid signaling; Pertussis; cAMP signali…	0.487	-1.03801	0.92	-0.120294	0.418	0.314283	0.984577	0.392254
P83868	Prostaglandin E synthase 3 [OS=Rattus norvegicus]	0	26.273	31	4	40	4	160	18.7	4.55	4478.91	Pf04969	[GO:0001516]; GO:0006693; GO:0046457; GO:0006692; GO:0006636; GO:0046456; GO:0006690; GO:0033559; GO:0006633; GO:0046394; GO:1901570; GO:0019752; GO:1901568; GO:0006631; GO:0008610; GO:0072330; GO:0016053; GO:1901576; GO:0043436; GO:0071704; GO:0032787; GO:0044255; GO:0006629; GO:0006082; GO:0044249; GO:0044283; GO:0009058; GO:0008152; GO:0044237; GO:0044238; GO:0044281; GO:0008150; GO:0009987 [G…	362809	ENSRNOG00000002642.7	Ptges3	7	HSF1 activation; HSP90 chaperone cycle for steroid hormone receptors (SHR); Aryl hydrocarbon receptor signalling; Synthesis of Prostaglandins (PG) and Thromboxanes (TX); Attenuation phase	Arachidonic acid metabolism; Metabolic pathways	0.695	-0.524915	1.609	0.686164	0.456	0.800914	0.784148	0.479116
P13084	Nucleophosmin [OS=Rattus norvegicus]	0	56.057	25	5	65	5	292	32.5	4.77	8876.11	Pf03066	[GO:0000055]; GO:0000054; GO:0033750; GO:0042254; GO:0051656; GO:0071428; GO:0008104; GO:0051640; GO:0022613; GO:0051234; GO:0071426; GO:0033036; GO:0051641; GO:0044085; GO:0051179; GO:0006405; GO:0006611; GO:0071166; GO:0071840; GO:0008150; GO:0050658; GO:0051168; GO:0006886; GO:0050657; GO:0051236; GO:0006913; GO:0015031; GO:0034613; GO:0046907; GO:0015931; GO:0006403; GO:0051169; GO:0015833; G…	25498	ENSRNOG00000004616.8	Npm1	10			1.031	0.0440443	1.124	0.168642	0.863	0.920208	0.989928	0.987678
P62890	60S ribosomal protein L30 [OS=Rattus norvegicus]	0	26.669	56	5	23	5	115	12.8	9.63	1986.58	Pf01248	[GO:0002181]; GO:0006412; GO:0010467; GO:0034645; GO:0043043; GO:0044267; GO:0043170; GO:0009059; GO:0044249; GO:0044260; GO:0006518; GO:0043604; GO:1901566; GO:0019538; GO:0071704; GO:1901576; GO:0009058; GO:0044237; GO:0043603; GO:1901564; GO:0044271; GO:0044238; GO:0008152; GO:0009987; GO:0034641; GO:0006807; GO:0008150 [GO:0003723]; GO:0003676; GO:0097159; GO:1901363; GO:0005488; GO:0003674 […	100362027; 64640	ENSRNOG00000005975.6; ENSRNOG00000032825.2	LOC100362027; Rpl30	10; 7	SRP-dependent cotranslational protein targeting to membrane; Formation of a pool of free 40S subunits; Major pathway of rRNA processing in the nucleolus and cytosol; GTP hydrolysis and joining of the 60S ribosomal subunit; Nonsense Mediated Decay (NMD) enhanced by the Exon Junction Complex (EJC); Nonsense Mediated Decay (NMD) independent of the Exon Junction Complex (EJC); L13a-mediated translati…	Ribosome	1.264	0.337996	1.005	0.0071955	0.683	0.64329	0.999028	0.886769
Q09137-1	5'-AMP-activated protein kinase catalytic subunit alpha-2 [OS=Rattus norvegicus]	0	15.75	7	3	13	3	552	62.2	7.74	1666.43	Pf00069, Pf07714, Pf14531	[GO:0000166]; GO:0036094; GO:1901265; GO:0005488; GO:0097159; GO:1901363; GO:0003674 [GO:0003682]; GO:0005488; GO:0003674 [GO:0004672]; GO:0016301; GO:0016773; GO:0140096; GO:0016772; GO:0003824; GO:0016740; GO:0003674 [GO:0004674]; GO:0004672; GO:0016301; GO:0016773; GO:0140096; GO:0016772; GO:0003824; GO:0016740; GO:0003674 [GO:0004679]; GO:0004674; GO:0060089; GO:0004672; GO:0003674; GO:001630…	78975		Prkaa2	5		Oxytocin signaling pathway; Longevity regulating pathway; Longevity regulating pathway - multiple species; Autophagy; PI3K-Akt signaling pathway; AMPK signaling pathway; FoxO signaling pathway; Circadian rhythm; Insulin resistance; Glucagon signaling pathway; mTOR signaling pathway; Non-alcoholic fatty liver disease (NAFLD); Adipocytokine signaling pathway; Insulin signaling pathway; Hypertrophic…	0.709	-0.496142	0.525	-0.929611	0.458	0.824379	0.517501	0.483921
Q9HB97	alpha-parvin [OS=Rattus norvegicus]	0	29.499	17	5	34	5	372	42.3	5.95	4335.76	Pf00307	[GO:0001525]; GO:0048514; GO:0048646; GO:0001568; GO:0009653; GO:0032502; GO:0001944; GO:0048856; GO:0008150; GO:0048731; GO:0072358; GO:0007275; GO:0072359; GO:0032501 [GO:0002040]; GO:0001525; GO:0048514; GO:0048646; GO:0001568; GO:0009653; GO:0032502; GO:0001944; GO:0048856; GO:0008150; GO:0048731; GO:0072358; GO:0007275; GO:0072359; GO:0032501 [GO:0003148]; GO:0003151; GO:0060411; GO:0003007;…	57341		Parva	1		Focal adhesion	0.687	-0.541618	2.19	1.13093	0.711	0.807424	0.41674	0.906546
P34158	Cystic fibrosis transmembrane conductance regulator [OS=Rattus norvegicus]	0.018	3.596	0	1	18	1	1476	167.7	8.78	1245.39	Pf00005, Pf00664, Pf14396	[GO:0000166]; GO:0036094; GO:1901265; GO:0005488; GO:0097159; GO:1901363; GO:0003674 [GO:0003254]; GO:0042391; GO:0050794; GO:0051899; GO:2000021; GO:0065008; GO:0009987; GO:0050789; GO:0032844; GO:0050801; GO:0065007; GO:0008150; GO:0042592; GO:0048878 [GO:0005216]; GO:0015075; GO:0022838; GO:0022891; GO:0015267; GO:0022857; GO:0022892; GO:0022803; GO:0005215; GO:0003674 [GO:0005254]; GO:0005253…	24255		Cftr	4		Pancreatic secretion; cAMP signaling pathway; ABC transporters; AMPK signaling pathway; Gastric acid secretion; Bile secretion	0.644	-0.634867	1.43	0.516015	0.874	0.706606	0.893102	0.996554
Q6IG02	Keratin, type II cytoskeletal 2 epidermal [OS=Rattus norvegicus]	0	13.184	5	3	13	2	685	69.1	7.69	1506.18	Pf00038, Pf13166	[GO:0001533]; GO:0005886; GO:0016020; GO:0044464; GO:0071944; GO:0005575; GO:0005623 [GO:0003334]; GO:0002064; GO:0030216; GO:0030855; GO:0048468; GO:0009913; GO:0043588; GO:0030154; GO:0060429; GO:0048856; GO:0048869; GO:0008544; GO:0048513; GO:0009888; GO:0032502; GO:0009987; GO:0048731; GO:0008150; GO:0007275; GO:0032501 [GO:0003674] [GO:0005198]; GO:0003674 [GO:0005575] [GO:0005615]; GO:00444…	406228		Krt2	7			1.95	0.963474	0.541	-0.8863	1.242	0.217936	0.551156	0.906546
Q9EQ10	PCNA-interacting partner [OS=Rattus norvegicus]	0.037	2.106	1	1	16	1	573	63.9	9.23	1872.02	Pf13361	[GO:0000785]; GO:0044427; GO:0005694; GO:0044446; GO:0043232; GO:0043229; GO:0044422; GO:0044424; GO:0043228; GO:0043226; GO:0005575; GO:0005622; GO:0044464; GO:0005623 [GO:0003677]; GO:0003676; GO:0097159; GO:1901363; GO:0005488; GO:0003674 [GO:0005524]; GO:0032559; GO:0035639; GO:0030554; GO:0032555; GO:0043168; GO:1901265; GO:0017076; GO:0032553; GO:0043167; GO:0097159; GO:1901363; GO:0000166;…	100310874		Parpbp	7			2.124	1.08678	1.604	0.681674	3.656	0.0680855	0.784632	0.0463894
Q91Y78	Ubiquitin carboxyl-terminal hydrolase isozyme L3 [OS=Rattus norvegicus]	0	45.186	38	6	33	6	230	26.1	5.11	4473.77	Pf01088	[GO:0004843]; GO:0036459; GO:0019783; GO:0101005; GO:0008234; GO:0016787; GO:0140096; GO:0070011; GO:0003824; GO:0008233; GO:0003674 [GO:0005622]; GO:0044464; GO:0005575; GO:0005623 [GO:0005634]; GO:0043231; GO:0043227; GO:0043229; GO:0043226; GO:0044424; GO:0005575; GO:0005622; GO:0044464; GO:0005623 [GO:0005737]; GO:0044424; GO:0005622; GO:0044464; GO:0005575; GO:0005623 [GO:0005829]; GO:004444…	114094; 498560		Uchl3-ps1; Uchl3	3; 15			0.964	-0.0528949	0.762	-0.392137	0.527	0.963587	0.904909	0.661574
Q6AYE2	Endophilin-B1 [OS=Rattus norvegicus]	0	51.964	27	8	60	8	365	40.8	6.04	5136.49	Pf00018, Pf03114, Pf07653, Pf14604	[GO:0000139]; GO:0044431; GO:0098588; GO:0098791; GO:0005794; GO:0044444; GO:0044446; GO:0031090; GO:0031984; GO:0012505; GO:0043231; GO:0005737; GO:0044424; GO:0043229; GO:0044422; GO:0016020; GO:0043227; GO:0044464; GO:0005622; GO:0043226; GO:0005575; GO:0005623 [GO:0000421]; GO:0005774; GO:0005776; GO:0044437; GO:0098588; GO:0098805; GO:0005773; GO:0044444; GO:0044446; GO:0031090; GO:0016020; …	292156	ENSRNOG00000012957.7	Sh3glb1	2		Endocytosis	1.41	0.495695	0.779	-0.360305	0.814	0.49003	0.923385	0.968761
Q9EQV6	Tripeptidyl-peptidase 1 [OS=Rattus norvegicus]	0	15.45	8	2	7	2	563	61.3	6.74	376.29	Pf00082, Pf09286	[GO:0004175]; GO:0070011; GO:0008233; GO:0016787; GO:0140096; GO:0003824; GO:0003674 [GO:0004252]; GO:0004175; GO:0008236; GO:0070011; GO:0017171; GO:0008233; GO:0016787; GO:0140096; GO:0003824; GO:0003674 [GO:0005739]; GO:0043231; GO:0044444; GO:0043227; GO:0043229; GO:0005737; GO:0044424; GO:0043226; GO:0005622; GO:0044464; GO:0005575; GO:0005623 [GO:0005764]; GO:0000323; GO:0005773; GO:0043231…	83534		Tpp1	1		Lysosome	0.112	-3.15843	2.807	1.48903	0.313	1.22822e-07	0.176221	0.156214
P23785	Granulins [OS=Rattus norvegicus]	0	13.326	5	2	17	2	588	63.3	6.47	1585.18	Pf00396	[GO:0001835]; GO:0001824; GO:0035188; GO:0001701; GO:0048856; GO:0007275; GO:0071684; GO:0043009; GO:0032502; GO:0032501; GO:0009792; GO:0008150; GO:0009790 [GO:0003723]; GO:0003676; GO:0097159; GO:1901363; GO:0005488; GO:0003674 [GO:0005125]; GO:0048018; GO:0005102; GO:0030545; GO:0005515; GO:0098772; GO:0005488; GO:0003674 [GO:0005515]; GO:0005488; GO:0003674 [GO:0005575] [GO:0005576]; GO:00055…	29143		Grn	10			0.801	-0.320126	1.852	0.889084	1.574	0.946839	0.623475	0.710141
Q5PQN5	Tripartite motif-containing protein 55 [OS=Rattus norvegicus]	0	18.706	9	5	55	2	545	59.9	4.65	6273.49	Pf00097, Pf00643, Pf06160, Pf13445, Pf13639, Pf13920, Pf13923, Pf14634, Pf14835, Pf15227	[GO:0000921]; GO:0031106; GO:0043623; GO:0070925; GO:0032185; GO:0006461; GO:0034622; GO:0006996; GO:0022607; GO:0007010; GO:0065003; GO:0070271; GO:0071822; GO:0016043; GO:0044085; GO:0043933; GO:0009987; GO:0071840; GO:0008150 [GO:0005515]; GO:0005488; GO:0003674 [GO:0005622]; GO:0044464; GO:0005575; GO:0005623 [GO:0005634]; GO:0043231; GO:0043227; GO:0043229; GO:0043226; GO:0044424; GO:0005575…	365751	ENSRNOG00000012723.5	Trim55	2			0.171	-2.54793	2.026	1.01863		9.36268e-05	0.517501
Q6EIX2	Mitochondrial import inner membrane translocase subunit TIM16 [OS=Rattus norvegicus]	0.001	7.925	10	1	14	1	124	13.7	6.8	2035.71	Pf03656	[GO:0001503]; GO:0032501; GO:0008150 [GO:0005739]; GO:0043231; GO:0044444; GO:0043227; GO:0043229; GO:0005737; GO:0044424; GO:0043226; GO:0005622; GO:0044464; GO:0005575; GO:0005623 [GO:0005743]; GO:0019866; GO:0031966; GO:0031090; GO:0031967; GO:0044424; GO:0005740; GO:0044429; GO:0016020; GO:0043227; GO:0044422; GO:0031975; GO:0044446; GO:0005622; GO:0044464; GO:0005739; GO:0044444; GO:0005575;…	287065		Magmas-ps1	10			0.521	-0.940645	0.625	-0.678072	0.43	0.454499	0.721505	0.417084
P36876	Serine/threonine-protein phosphatase 2A 55 kDa regulatory subunit B alpha isoform [OS=Rattus norvegicus]	0	53.569	24	8	37	8	447	51.6	6.2	4576.13		[GO:0000159]; GO:0008287; GO:0044424; GO:0044464; GO:1903293; GO:0005622; GO:0005575; GO:0005623; GO:1902494; GO:0032991 [GO:0000278]; GO:0007049; GO:0009987; GO:0008150 [GO:0004722]; GO:0004721; GO:0016791; GO:0140096; GO:0042578; GO:0003824; GO:0016788; GO:0003674; GO:0016787 [GO:0005515]; GO:0005488; GO:0003674 [GO:0005829]; GO:0044444; GO:0005737; GO:0044424; GO:0005622; GO:0044464; GO:000557…	117104	ENSRNOG00000011158.6	Ppp2r2a	15	Initiation of Nuclear Envelope Reformation; Cyclin A/B1/B2 associated events during G2/M transition; Nonsense Mediated Decay (NMD) enhanced by the Exon Junction Complex (EJC)	Tight junction; Sphingolipid signaling pathway; Adrenergic signaling in cardiomyocytes; mRNA surveillance pathway; Chagas disease (American trypanosomiasis); Hepatitis C; PI3K-Akt signaling pathway; AMPK signaling pathway; Dopaminergic synapse; Hippo signaling pathway	2.697	1.43136	0.278	-1.84684	0.923	5.32719e-05	0.0405859	0.999595
Q62908	Cysteine and glycine-rich protein 2 [OS=Rattus norvegicus]	0.004	6.106	9	2	15	2	193	20.9	8.62	1241.41	Pf00412	[GO:0005515]; GO:0005488; GO:0003674 [GO:0005634]; GO:0043231; GO:0043227; GO:0043229; GO:0043226; GO:0044424; GO:0005575; GO:0005622; GO:0044464; GO:0005623 [GO:0005925]; GO:0005924; GO:0005912; GO:0030055; GO:0070161; GO:0030054; GO:0005575 [GO:0007275]; GO:0032501; GO:0048856; GO:0008150; GO:0032502 [GO:0008270]; GO:0046914; GO:0046872; GO:0043169; GO:0043167; GO:0005488; GO:0003674 [GO:003015…	29317		Csrp2	7			0.407	-1.2969	8.194	3.03457	3.332	0.123322	0.000183215	0.0720731
D4ABP9	F-box only protein 3 [OS=Rattus norvegicus]	0.005	5.199	5	1	4	1	480	55.3	5	231.24	Pf00646, Pf04379, Pf06881, Pf09346, Pf12937	[GO:0005515]; GO:0005488; GO:0003674 [GO:0005634]; GO:0043231; GO:0043227; GO:0043229; GO:0043226; GO:0044424; GO:0005575; GO:0005622; GO:0044464; GO:0005623 [GO:0005654]; GO:0031981; GO:0044428; GO:0070013; GO:0005634; GO:0044446; GO:0043229; GO:0043233; GO:0044424; GO:0043231; GO:0044422; GO:0043226; GO:0031974; GO:0005622; GO:0044464; GO:0043227; GO:0005575; GO:0005623 [GO:0005829]; GO:0044444…	690634	ENSRNOG00000009549.4	Fbxo3	3			0.982	-0.0262051	5.399	2.43269	5.746	0.947978	0.00478397	0.00286577
B4F7A1	Complex III assembly factor LYRM7 [OS=Rattus norvegicus]	0	24.035	28	2	33	2	104	12	9.45	4455.1	Pf05347, Pf13232	[GO:0005739]; GO:0043231; GO:0044444; GO:0043227; GO:0043229; GO:0005737; GO:0044424; GO:0043226; GO:0005622; GO:0044464; GO:0005575; GO:0005623 [GO:0005759]; GO:0044429; GO:0070013; GO:0005739; GO:0044444; GO:0044446; GO:0043229; GO:0043233; GO:0044424; GO:0043231; GO:0005737; GO:0044422; GO:0043226; GO:0031974; GO:0005622; GO:0044464; GO:0043227; GO:0005575; GO:0005623 [GO:0031966]; GO:0005740;…	686506	ENSRNOG00000045961.1	Lyrm7	10			1.064	0.0894982	0.828	-0.272297	0.847	0.884909	0.946664	0.984117
Q6AYT5	protein-glutamate O-methyltransferase [OS=Rattus norvegicus]	0	32.88	12	4	23	4	439	50.2	5.76	2189.32	Pf01937	[GO:0000179]; GO:0008170; GO:0016433; GO:0008168; GO:0008649; GO:0016741; GO:0008173; GO:0008757; GO:0140102; GO:0016740; GO:0140098; GO:0003824; GO:0003674 [GO:0003880]; GO:0051998; GO:0008276; GO:0010340; GO:0008168; GO:0140096; GO:0008171; GO:0016741; GO:0003824; GO:0016740; GO:0003674 [GO:0004809]; GO:0008170; GO:0016423; GO:0008168; GO:0008175; GO:0008757; GO:0016741; GO:0008173; GO:0140101;…	292267	ENSRNOG00000019489.7	RGD1305235; Armt1	1			0.697	-0.520769	1.614	0.690641	0.804	0.800914	0.781516	0.964773
Q62745	CD81 antigen [OS=Rattus norvegicus]	0	10.523	7	1	9	1	236	25.9	5.52	903.77	Pf00335	[GO:0000187]; GO:0032147; GO:0043406; GO:0045860; GO:0043405; GO:0043410; GO:0071902; GO:0001934; GO:0033674; GO:0045859; GO:0043408; GO:0071900; GO:0000165; GO:1902533; GO:0001932; GO:0006468; GO:0031401; GO:0042327; GO:0043549; GO:0051347; GO:1902531; GO:0023014; GO:0035556; GO:0009967; GO:0031399; GO:0042325; GO:0006464; GO:0016310; GO:0032270; GO:0045937; GO:0051338; GO:0043085; GO:0009966; G…	25621		Cd81	1			0.932	-0.101598	2.692	1.42868	1.069	0.978257	0.207333	0.969212
Q9WTT2	Caseinolytic peptidase B protein homolog [OS=Rattus norvegicus]	0	18.453	10	4	6	4	677	75.7	8.4	548.22	Pf00004, Pf00023, Pf06309, Pf06414, Pf07724, Pf07728, Pf10431, Pf12796, Pf13401, Pf13606, Pf13637, Pf13857	[GO:0000166]; GO:0036094; GO:1901265; GO:0005488; GO:0097159; GO:1901363; GO:0003674 [GO:0003674] [GO:0005515]; GO:0005488; GO:0003674 [GO:0005524]; GO:0032559; GO:0035639; GO:0030554; GO:0032555; GO:0043168; GO:1901265; GO:0017076; GO:0032553; GO:0043167; GO:0097159; GO:1901363; GO:0000166; GO:0097367; GO:0005488; GO:0036094; GO:0003674 [GO:0005575] [GO:0005739]; GO:0043231; GO:0044444; GO:00432…	65041		Clpb	1		Longevity regulating pathway - multiple species	0.463	-1.11092		#VALUE!	0.764	0.246754		0.951616
Q5XI97	Alanyl-tRNA editing protein Aarsd1 [OS=Rattus norvegicus]	0	27.585	16	4	19	4	412	45.1	6.48	1226.96	Pf01411, Pf07973	[GO:0000166]; GO:0036094; GO:1901265; GO:0005488; GO:0097159; GO:1901363; GO:0003674 [GO:0002161]; GO:0052689; GO:0140101; GO:0016788; GO:0140098; GO:0016787; GO:0003824; GO:0003674 [GO:0002196]; GO:0002161; GO:0052689; GO:0140101; GO:0016788; GO:0140098; GO:0016787; GO:0003824; GO:0003674 [GO:0003676]; GO:0097159; GO:1901363; GO:0005488; GO:0003674 [GO:0004813]; GO:0004812; GO:0140101; GO:014009…	619440	ENSRNOG00000020658.5	Aarsd1	10			0.688	-0.53952	0.527	-0.924125	1.144	0.794426	0.519917	0.951616
Q9JJH5-3	Isoform 2 of 6-phosphofructo-2-kinase/fructose-2,6-bisphosphatase 2 [OS=Rattus norvegicus]	0.056	1.81	2	1	11	1	534	61.6	8.48	838.58	Pf00300, Pf01591, Pf13207, Pf13671	[GO:0003873]; GO:0008443; GO:0016773; GO:0019200; GO:0016772; GO:0016301; GO:0016740; GO:0003824; GO:0003674 [GO:0004331]; GO:0050308; GO:0019203; GO:0016791; GO:0042578; GO:0016788; GO:0016787; GO:0003824; GO:0003674 [GO:0005524]; GO:0032559; GO:0035639; GO:0030554; GO:0032555; GO:0043168; GO:1901265; GO:0017076; GO:0032553; GO:0043167; GO:0097159; GO:1901363; GO:0000166; GO:0097367; GO:0005488;…	24640	ENSRNOG00000004162.8	Pfkfb2	13			0.659	-0.60165	100	6.64386	100	0.73693	6.95572e-17	8.17355e-17
Q6Q0N2	protein FAM89A [OS=Rattus norvegicus]	0.025	2.553	4	1	18	1	176	18.6	5.58	1667.66			361441	ENSRNOG00000019022.7	Fam89a	19			0.869	-0.202572	0.671	-0.575615	0.584	0.992955	0.802154	0.75296
A6ZIQ8	Trimeric intracellular cation channel type A [OS=Rattus norvegicus]	0	16.548	12	4	31	4	297	33.3	8.35	3108.41	Pf05197	[GO:0005216]; GO:0015075; GO:0022838; GO:0022891; GO:0015267; GO:0022857; GO:0022892; GO:0022803; GO:0005215; GO:0003674 [GO:0005261]; GO:0005216; GO:0008324; GO:0015075; GO:0022838; GO:0022891; GO:0015267; GO:0022857; GO:0022892; GO:0022803; GO:0005215; GO:0003674 [GO:0005267]; GO:0005261; GO:0015079; GO:0005216; GO:0008324; GO:0015077; GO:0046873; GO:0015075; GO:0022838; GO:0022890; GO:0022891;…	306327		Tmem38a	16			0.398	-1.32916	1.354	0.437228	0.547	0.100478	0.925146	0.701825
Q71UE8	NEDD8 [OS=Rattus norvegicus]	0	12.678	35	3	18	3	81	9	7.25	1762.21	Pf00240, Pf11976	[GO:0005515]; GO:0005488; GO:0003674 [GO:0005634]; GO:0043231; GO:0043227; GO:0043229; GO:0043226; GO:0044424; GO:0005575; GO:0005622; GO:0044464; GO:0005623 [GO:0006357]; GO:0006355; GO:0006366; GO:0006351; GO:0010468; GO:1903506; GO:2000112; GO:0010467; GO:0034645; GO:0097659; GO:0060255; GO:2001141; GO:0010556; GO:0031326; GO:0043170; GO:0009059; GO:0044249; GO:0044260; GO:0032774; GO:0019222;…	25490	ENSRNOG00000019895.6	Nedd8	15	TGF-beta receptor signaling activates SMADs; UCH proteinases; Iron uptake and transport; Cargo recognition for clathrin-mediated endocytosis; Neddylation		0.369	-1.43831	0.75	-0.415037	0.207	0.0930029	0.893102	0.0208322
Q9WUC4	Copper transport protein ATOX1 [OS=Rattus norvegicus]	0	23.137	59	4	23	4	68	7.3	7.24	2041.47	Pf00403	[GO:0005375]; GO:0046915; GO:0046873; GO:0022890; GO:0008324; GO:0015075; GO:0022891; GO:0022857; GO:0022892; GO:0005215; GO:0003674 [GO:0005507]; GO:0046914; GO:0046872; GO:0043169; GO:0043167; GO:0005488; GO:0003674 [GO:0005737]; GO:0044424; GO:0005622; GO:0044464; GO:0005575; GO:0005623 [GO:0006810]; GO:0051234; GO:0051179; GO:0008150 [GO:0006811]; GO:0006810; GO:0051234; GO:0051179; GO:000815…	84355	ENSRNOG00000013118.6	Atox1	10	Ion influx/efflux at host-pathogen interface	Mineral absorption	0.379	-1.39973		#VALUE!	0.949	0.0769235		0.999595
P35427	60S ribosomal protein L13a [OS=Rattus norvegicus]	0	9.364	13	3	12	3	203	23.5	11.02	1077.85	Pf00572	[GO:0003674] [GO:0003723]; GO:0003676; GO:0097159; GO:1901363; GO:0005488; GO:0003674 [GO:0003729]; GO:0003723; GO:0003676; GO:0097159; GO:1901363; GO:0005488; GO:0003674 [GO:0003735]; GO:0005198; GO:0003674 [GO:0005125]; GO:0048018; GO:0005102; GO:0030545; GO:0005515; GO:0098772; GO:0005488; GO:0003674 [GO:0005634]; GO:0043231; GO:0043227; GO:0043229; GO:0043226; GO:0044424; GO:0005575; GO:00056…	317646		Rpl13a	1			0.908	-0.139236	0.82	-0.286304	0.813	0.990799	0.946664	0.968761
P70584	Short/branched chain specific acyl-CoA dehydrogenase, mitochondrial [OS=Rattus norvegicus]	0	19.683	12	5	20	5	432	47.8	8.06	1969.14	Pf00441, Pf02770, Pf02771, Pf08028	[GO:0003995]; GO:0016627; GO:0016491; GO:0003824; GO:0003674 [GO:0005739]; GO:0043231; GO:0044444; GO:0043227; GO:0043229; GO:0005737; GO:0044424; GO:0043226; GO:0005622; GO:0044464; GO:0005575; GO:0005623 [GO:0005759]; GO:0044429; GO:0070013; GO:0005739; GO:0044444; GO:0044446; GO:0043229; GO:0043233; GO:0044424; GO:0043231; GO:0005737; GO:0044422; GO:0043226; GO:0031974; GO:0005622; GO:0044464;…	25618		Acadsb	1		Fatty acid metabolism; Fatty acid degradation; Metabolic pathways; Valine, leucine and isoleucine degradation	0.153	-2.7084	1.487	0.572405	1.543	1.26264e-06	0.863675	0.730871
Q5M7A7	CB1 cannabinoid receptor-interacting protein 1 [OS=Rattus norvegicus]	0.058	1.783	5	1	16	1	164	18.6	7.85	917.62	Pf15043	[GO:0043209]; GO:0044464; GO:0005575; GO:0005623	364208	ENSRNOG00000005326.6	Cnrip1	14			0.603	-0.72977	0.407	-1.2969	0.263	0.575339	0.232249	0.0729839
Q9ERR2	COMM domain-containing protein 5 [OS=Rattus norvegicus]	0.079	1.609	3	1	8	1	224	24.4	7.18		Pf07258	[GO:0005634]; GO:0043231; GO:0043227; GO:0043229; GO:0043226; GO:0044424; GO:0005575; GO:0005622; GO:0044464; GO:0005623 [GO:0005654]; GO:0031981; GO:0044428; GO:0070013; GO:0005634; GO:0044446; GO:0043229; GO:0043233; GO:0044424; GO:0043231; GO:0044422; GO:0043226; GO:0031974; GO:0005622; GO:0044464; GO:0043227; GO:0005575; GO:0005623 [GO:0005829]; GO:0044444; GO:0005737; GO:0044424; GO:0005622;…	245974		Commd5	7			0.517	-0.951764	1.543	0.625738	0.779	0.371053	0.833427	0.961265
Q66HR2	Microtubule-associated protein RP/EB family member 1 [OS=Rattus norvegicus]	0	16.381	18	5	31	5	268	30	5.22	2810.5	Pf00307, Pf03271	[GO:0003723]; GO:0003676; GO:0097159; GO:1901363; GO:0005488; GO:0003674 [GO:0005515]; GO:0005488; GO:0003674 [GO:0005737]; GO:0044424; GO:0005622; GO:0044464; GO:0005575; GO:0005623 [GO:0005794]; GO:0012505; GO:0043231; GO:0044444; GO:0044464; GO:0043227; GO:0043229; GO:0005737; GO:0044424; GO:0005575; GO:0005623; GO:0043226; GO:0005622 [GO:0005813]; GO:0005815; GO:0015630; GO:0044430; GO:000585…	114764	ENSRNOG00000011798.6	Mapre1	3	Regulation of PLK1 Activity at G2/M Transition; Amplification of signal from unattached kinetochores via a MAD2 inhibitory signal; AURKA Activation by TPX2; RHO GTPases Activate Formins; Recruitment of mitotic centrosome proteins and complexes; The role of GTSE1 in G2/M progression after G2 checkpoint; Loss of Nlp from mitotic centrosomes; Anchoring of the basal body to the plasma membrane; Resol…		0.913	-0.131313	1.977	0.983313	1.414	0.992955	0.544006	0.809127
Q9JJS5	SH3 domain-binding protein 4 [OS=Rattus norvegicus]	0.073	1.678	1	1	38	1	961	107.4	7.52		Pf00018, Pf00791, Pf07653, Pf14604	[GO:0005092]; GO:0030695; GO:0060589; GO:0030234; GO:0098772; GO:0003674 [GO:0005515]; GO:0005488; GO:0003674 [GO:0005634]; GO:0043231; GO:0043227; GO:0043229; GO:0043226; GO:0044424; GO:0005575; GO:0005622; GO:0044464; GO:0005623 [GO:0005737]; GO:0044424; GO:0005622; GO:0044464; GO:0005575; GO:0005623 [GO:0005905]; GO:0012505; GO:0044464; GO:0098589; GO:0005575; GO:0005623; GO:0016020; GO:004442…	64634		Sh3bp4	9			2.2	1.1375	0.194	-2.36587	0.426	0.0234853	0.00420443	0.40839
Q5EB81	NADH-cytochrome b5 reductase 1 [OS=Rattus norvegicus]	0	16.748	16	3	17	3	305	34.2	8.84	2061.7	Pf00175, Pf00970, Pf08030	[GO:0004128]; GO:0016653; GO:0016651; GO:0016491; GO:0003824; GO:0003674 [GO:0005739]; GO:0043231; GO:0044444; GO:0043227; GO:0043229; GO:0005737; GO:0044424; GO:0043226; GO:0005622; GO:0044464; GO:0005575; GO:0005623 [GO:0006629]; GO:0044238; GO:0071704; GO:0008152; GO:0008150 [GO:0006694]; GO:0008202; GO:0008610; GO:1901362; GO:0006629; GO:1901360; GO:1901576; GO:0044238; GO:0071704; GO:0009058…	304805		Cyb5r1	13		Amino sugar and nucleotide sugar metabolism	0.395	-1.34008	2.303	1.20351	0.841	0.075278	0.354802	0.979795
P50137	Transketolase [OS=Rattus norvegicus]	0	103.24	28	11	63	11	623	67.6	7.49	8330.54	Pf00456, Pf00676, Pf02779, Pf02780, Pf09364	[GO:0000287]; GO:0046872; GO:0043169; GO:0043167; GO:0005488; GO:0003674 [GO:0003824]; GO:0003674 [GO:0004802]; GO:0016744; GO:0016740; GO:0003824; GO:0003674 [GO:0005654]; GO:0031981; GO:0044428; GO:0070013; GO:0005634; GO:0044446; GO:0043229; GO:0043233; GO:0044424; GO:0043231; GO:0044422; GO:0043226; GO:0031974; GO:0005622; GO:0044464; GO:0043227; GO:0005575; GO:0005623 [GO:0005777]; GO:004257…	64524		Tkt	16		Pentose phosphate pathway; Biosynthesis of amino acids; Metabolic pathways; Carbon metabolism	0.922	-0.117161	1.153	0.205393	1.211	0.978257	0.986716	0.917453
Q7TNY6	Golgi resident protein GCP60 [OS=Rattus norvegicus]	0.003	7.269	5	2	4	2	526	60.4	5.03	384.45	Pf00373, Pf00887, Pf13897	[GO:0000062]; GO:0043168; GO:0050662; GO:1901567; GO:1901681; GO:0043167; GO:0048037; GO:0005488; GO:0003674 [GO:0000139]; GO:0044431; GO:0098588; GO:0098791; GO:0005794; GO:0044444; GO:0044446; GO:0031090; GO:0031984; GO:0012505; GO:0043231; GO:0005737; GO:0044424; GO:0043229; GO:0044422; GO:0016020; GO:0043227; GO:0044464; GO:0005622; GO:0043226; GO:0005575; GO:0005623 [GO:0005739]; GO:0043231;…	289312		Acbd3	13			0.14	-2.8365	4.416	2.14274	0.617	1.39723e-06	0.0176306	0.807269
P97544	Phospholipid phosphatase 3 [OS=Rattus norvegicus]	0.035	2.194	4	1	3	1	312	35.3	9.14		Pf01569	[GO:0001568]; GO:0001944; GO:0048856; GO:0048731; GO:0072358; GO:0032502; GO:0007275; GO:0072359; GO:0008150; GO:0032501 [GO:0001702]; GO:0007369; GO:0048598; GO:0009653; GO:0009790; GO:0032502; GO:0048856; GO:0007275; GO:0008150; GO:0032501 [GO:0001933]; GO:0001932; GO:0006468; GO:0031400; GO:0042326; GO:0031399; GO:0042325; GO:0006464; GO:0016310; GO:0032269; GO:0045936; GO:0032268; GO:0019220;…	192270		Ppap2b; Plpp3	5			0.251	-1.99424	8.351	3.06195	2.099	0.00222342	0.000155783	0.392254
Q9QXU8	Cytoplasmic dynein 1 light intermediate chain 1 [OS=Rattus norvegicus]	0	45.567	26	9	28	9	523	56.8	6.57	2822.24	Pf00005, Pf05783, Pf10662	[GO:0000166]; GO:0036094; GO:1901265; GO:0005488; GO:0097159; GO:1901363; GO:0003674 [GO:0000775]; GO:0098687; GO:0044427; GO:0005694; GO:0044446; GO:0043232; GO:0043229; GO:0044422; GO:0044424; GO:0043228; GO:0043226; GO:0005575; GO:0005622; GO:0044464; GO:0005623 [GO:0000776]; GO:0000775; GO:0043232; GO:0043234; GO:0044427; GO:0098687; GO:0043228; GO:0043229; GO:0032991; GO:0005694; GO:0044446;…	252902		Dync1li1	8		Vasopressin-regulated water reabsorption; Salmonella infection; Phagosome	0.826	-0.275786	0.968	-0.046921	1.981	0.967462	0.992193	0.450608
Q68FW4	Syntaxin-18 [OS=Rattus norvegicus]	0.024	2.721	2	1	14	1	334	38.5	5.78	433.27	Pf10496	[GO:0000139]; GO:0044431; GO:0098588; GO:0098791; GO:0005794; GO:0044444; GO:0044446; GO:0031090; GO:0031984; GO:0012505; GO:0043231; GO:0005737; GO:0044424; GO:0043229; GO:0044422; GO:0016020; GO:0043227; GO:0044464; GO:0005622; GO:0043226; GO:0005575; GO:0005623 [GO:0005484]; GO:0005515; GO:0005488; GO:0003674 [GO:0005515]; GO:0005488; GO:0003674 [GO:0005783]; GO:0012505; GO:0043231; GO:0044444…	360953	ENSRNOG00000006139.7	Stx18	14	COPI-dependent Golgi-to-ER retrograde traffic	SNARE interactions in vesicular transport; Phagosome	1.797	0.84559	0.171	-2.54793	0.288	0.233623	0.00164165	0.109423
O35806	Latent-transforming growth factor beta-binding protein 2 [OS=Rattus norvegicus]	0.044	2.009	1	1	5	1	1764	189.7	5.35		Pf00683, Pf06247, Pf07645, Pf12662	[GO:0005509]; GO:0046872; GO:0043169; GO:0043167; GO:0005488; GO:0003674 [GO:0005576]; GO:0005575 [GO:0005578]; GO:0031012; GO:0044421; GO:0005575; GO:0005576 [GO:0005615]; GO:0044421; GO:0005575; GO:0005576 [GO:0007179]; GO:0007178; GO:0071560; GO:0007167; GO:0071363; GO:0071495; GO:0071559; GO:0007166; GO:0070848; GO:0071310; GO:0009719; GO:0007165; GO:0010033; GO:0070887; GO:0050896; GO:000715…	59106		Ltbp2	6			0.788	-0.343732	100	6.64386	100	0.932986	6.95572e-17	8.17355e-17
A9ZSY0	Centlein [OS=Rattus norvegicus]	0.022	3.195	2	1	11	1	721	82.7	8.12			[GO:0005654]; GO:0031981; GO:0044428; GO:0070013; GO:0005634; GO:0044446; GO:0043229; GO:0043233; GO:0044424; GO:0043231; GO:0044422; GO:0043226; GO:0031974; GO:0005622; GO:0044464; GO:0043227; GO:0005575; GO:0005623 [GO:0005737]; GO:0044424; GO:0005622; GO:0044464; GO:0005575; GO:0005623 [GO:0005813]; GO:0005815; GO:0015630; GO:0044430; GO:0005856; GO:0044446; GO:0043232; GO:0043229; GO:0044422;…	679640		Cntln	5			1.329	0.410341	1.275	0.350497	1.601	0.534365	0.946664	0.700056
D4A1R8	Copine-1 [OS=Rattus norvegicus]	0.016	3.804	2	1	6	1	536	58.8	5.64	660.16	Pf00168, Pf07002, Pf10138	[GO:0001786]; GO:0005543; GO:0072341; GO:0008289; GO:0043168; GO:0005488; GO:0043167; GO:0003674 [GO:0003723]; GO:0003676; GO:0097159; GO:1901363; GO:0005488; GO:0003674 [GO:0004175]; GO:0070011; GO:0008233; GO:0016787; GO:0140096; GO:0003824; GO:0003674 [GO:0005509]; GO:0046872; GO:0043169; GO:0043167; GO:0005488; GO:0003674 [GO:0005515]; GO:0005488; GO:0003674 [GO:0005634]; GO:0043231; GO:00432…	100910990; 652928; 362249	ENSRNOG00000046990.2; ENSRNOG00000050864.2	LOC100910990; Rbm12; Cpne1	3	Glycerophospholipid biosynthesis; Neutrophil degranulation		0.01	-6.64386	3.624	1.85758	0.01	8.40598e-17	0.0541594	8.17355e-17
P05943	Protein S100-A10 [OS=Rattus norvegicus]	0	18.794	18	2	55	2	95	11.1	6.77	5977.31	Pf01023	[GO:0001558]; GO:0016049; GO:0040008; GO:0051128; GO:0009987; GO:0040007; GO:0050789; GO:0016043; GO:0050794; GO:0008150; GO:0065007; GO:0071840 [GO:0001765]; GO:0031579; GO:0071709; GO:0061024; GO:0022607; GO:0044091; GO:0016043; GO:0044085; GO:0009987; GO:0071840; GO:0008150 [GO:0005509]; GO:0046872; GO:0043169; GO:0043167; GO:0005488; GO:0003674 [GO:0005515]; GO:0005488; GO:0003674 [GO:0005576…	81778	ENSRNOG00000023226.4	S100a10	2	Dissolution of Fibrin Clot		1.323	0.403813	1.032	0.045443	1.692	0.529731	0.999574	0.637655
Q5BJS7	Copine-9 [OS=Rattus norvegicus]	0.004	6.072	2	1	13	1	553	61.8	5.4	1062.86	Pf00168, Pf07002, Pf10138	[GO:0005515]; GO:0005488; GO:0003674 [GO:0005615]; GO:0044421; GO:0005575; GO:0005576 [GO:0030154]; GO:0048869; GO:0009987; GO:0032502; GO:0008150 [GO:0070062]; GO:0005615; GO:1903561; GO:0044421; GO:0031982; GO:0043230; GO:0005575; GO:0005576; GO:0043227; GO:0043226 [GO:1903861]; GO:0010976; GO:0030307; GO:0048639; GO:0097484; GO:1903859; GO:0010975; GO:0031175; GO:0031346; GO:0045666; GO:000155…	297516	ENSRNOG00000023077.6	Cpne9	4			0.297	-1.75147	1.411	0.496718	0.419	0.0101148	0.894663	0.39311
P62856	40S ribosomal protein S26 [OS=Rattus norvegicus]	0.002	7.682	21	2	20	2	115	13	11	1978.11	Pf01283	[GO:0003674] [GO:0003729]; GO:0003723; GO:0003676; GO:0097159; GO:1901363; GO:0005488; GO:0003674 [GO:0003735]; GO:0005198; GO:0003674 [GO:0005622]; GO:0044464; GO:0005575; GO:0005623 [GO:0005840]; GO:0030529; GO:0043232; GO:0044444; GO:0044424; GO:1990904; GO:0043228; GO:0043229; GO:0005737; GO:0005622; GO:0044464; GO:0032991; GO:0043226; GO:0005575; GO:0005623 [GO:0006412]; GO:0010467; GO:00346…	100360508; 27139		LOC100360508; Rps26	13; 7		Ribosome	1.183	0.24245	0.503	-0.99137	0.762	0.800404	0.466296	0.951616
Q99MZ8	LIM and SH3 domain protein 1 [OS=Rattus norvegicus]	0	24.743	27	7	28	7	263	30	7.05	2764.14	Pf00018, Pf00412, Pf00880, Pf07653, Pf14604	[GO:0003779]; GO:0008092; GO:0005515; GO:0005488; GO:0003674 [GO:0005515]; GO:0005488; GO:0003674 [GO:0005737]; GO:0044424; GO:0005622; GO:0044464; GO:0005575; GO:0005623 [GO:0005856]; GO:0043232; GO:0043228; GO:0043229; GO:0043226; GO:0044424; GO:0005575; GO:0005622; GO:0044464; GO:0005623 [GO:0005925]; GO:0005924; GO:0005912; GO:0030055; GO:0070161; GO:0030054; GO:0005575 [GO:0005938]; GO:00719…	29278	ENSRNOG00000004132.7	Lasp1	10			1.027	0.0384362	0.359	-1.47794	1.35	0.917814	0.141706	0.852003
P05765	40S ribosomal protein S21 [OS=Rattus norvegicus]	0	22.716	40	3	36	3	83	9.1	8.51	4282.74	Pf01249	[GO:0000447]; GO:0000462; GO:0000466; GO:0000479; GO:0030490; GO:0000460; GO:0000478; GO:0006364; GO:0042274; GO:0000469; GO:0090502; GO:0016072; GO:0034470; GO:0042254; GO:0022613; GO:0090501; GO:0034660; GO:0006396; GO:0044085; GO:0016070; GO:0090305; GO:0010467; GO:0071840; GO:0044260; GO:0090304; GO:0043170; GO:0008150; GO:0044237; GO:0006139; GO:0071704; GO:0008152; GO:0009987; GO:0006725; G…	81775; 100363012		Rps21; LOC100363012; Rps21-ps1	3; 5		Ribosome	1.188	0.248535	0.531	-0.913216	0.833	0.719378	0.526145	0.977374
B2GUZ5	F-actin-capping protein subunit alpha-1 [OS=Rattus norvegicus]	0	61.664	50	9	113	7	286	32.9	5.69	13524.4	Pf01267	[GO:0003674] [GO:0003779]; GO:0008092; GO:0005515; GO:0005488; GO:0003674 [GO:0005575] [GO:0005737]; GO:0044424; GO:0005622; GO:0044464; GO:0005575; GO:0005623 [GO:0005856]; GO:0043232; GO:0043228; GO:0043229; GO:0043226; GO:0044424; GO:0005575; GO:0005622; GO:0044464; GO:0005623 [GO:0005903]; GO:0098862; GO:0044464; GO:0005575; GO:0005623 [GO:0005911]; GO:0030054; GO:0005575 [GO:0008150] [GO:000…	691149	ENSRNOG00000013538.7	Capza1	2		Endocytosis	1.132	0.178874	1.049	0.0690147	3.084	0.800914	0.999574	0.102385
Q5XIA8	Growth hormone-inducible transmembrane protein [OS=Rattus norvegicus]	0	15.92	12	4	50	4	346	37.2	9.79	4752.36	Pf01027, Pf12811	[GO:0005739]; GO:0043231; GO:0044444; GO:0043227; GO:0043229; GO:0005737; GO:0044424; GO:0043226; GO:0005622; GO:0044464; GO:0005575; GO:0005623 [GO:0005743]; GO:0019866; GO:0031966; GO:0031090; GO:0031967; GO:0044424; GO:0005740; GO:0044429; GO:0016020; GO:0043227; GO:0044422; GO:0031975; GO:0044446; GO:0005622; GO:0044464; GO:0005739; GO:0044444; GO:0005575; GO:0043226; GO:0043229; GO:0005623; …	290596	ENSRNOG00000013961.6	Ghitm	16			0.942	-0.086201	0.811	-0.302226	0.753	0.977121	0.946664	0.949185
O08776-1	NADH dehydrogenase [ubiquinone] 1 alpha subcomplex assembly factor 3 [OS=Rattus norvegicus]	0	18.939	23	3	26	3	185	20.7	7.84	2823.49	Pf04430	[GO:0005634]; GO:0043231; GO:0043227; GO:0043229; GO:0043226; GO:0044424; GO:0005575; GO:0005622; GO:0044464; GO:0005623 [GO:0005739]; GO:0043231; GO:0044444; GO:0043227; GO:0043229; GO:0005737; GO:0044424; GO:0043226; GO:0005622; GO:0044464; GO:0005575; GO:0005623 [GO:0005743]; GO:0019866; GO:0031966; GO:0031090; GO:0031967; GO:0044424; GO:0005740; GO:0044429; GO:0016020; GO:0043227; GO:0044422;…	56769	ENSRNOG00000020068.5	Ndufaf3	8	Complex I biogenesis		1.048	0.0676387	1.129	0.175045	1.3	0.892941	0.989928	0.87589
P04646	60S ribosomal protein L35a [OS=Rattus norvegicus]	0.003	6.991	21	3	29	3	110	12.5	10.89	2124.14	Pf01247	[GO:0000049]; GO:0003723; GO:0003676; GO:0097159; GO:1901363; GO:0005488; GO:0003674 [GO:0002181]; GO:0006412; GO:0010467; GO:0034645; GO:0043043; GO:0044267; GO:0043170; GO:0009059; GO:0044249; GO:0044260; GO:0006518; GO:0043604; GO:1901566; GO:0019538; GO:0071704; GO:1901576; GO:0009058; GO:0044237; GO:0043603; GO:1901564; GO:0044271; GO:0044238; GO:0008152; GO:0009987; GO:0034641; GO:0006807; …	100359498; 57809; 103690996; 108349682	ENSRNOG00000031641.4; ENSRNOG00000047557.1; ENSRNOG00000032348.2; ENSRNOG00000032303.2; ENSRNOG00000049536.1	LOC100359498; LOC100910496; Rpl35a; LOC100359825; LOC100361473; LOC103690996; LOC108349682	11; 12; 5; 6; 1	SRP-dependent cotranslational protein targeting to membrane; Formation of a pool of free 40S subunits; Major pathway of rRNA processing in the nucleolus and cytosol; GTP hydrolysis and joining of the 60S ribosomal subunit; Nonsense Mediated Decay (NMD) enhanced by the Exon Junction Complex (EJC); Nonsense Mediated Decay (NMD) independent of the Exon Junction Complex (EJC); L13a-mediated translati…	Ribosome	1.051	0.0717627	1.551	0.633199	1.111	0.887445	0.824674	0.961265
P07153	Dolichyl-diphosphooligosaccharide--protein glycosyltransferase subunit 1 [OS=Rattus norvegicus]	0	37.318	17	8	51	8	605	68.3	6.51	5856.3	Pf04597	[GO:0003723]; GO:0003676; GO:0097159; GO:1901363; GO:0005488; GO:0003674 [GO:0004579]; GO:0004576; GO:0016758; GO:0016757; GO:0016740; GO:0003824; GO:0003674 [GO:0005783]; GO:0012505; GO:0043231; GO:0044444; GO:0044464; GO:0043227; GO:0043229; GO:0005737; GO:0044424; GO:0005575; GO:0005623; GO:0043226; GO:0005622 [GO:0005789]; GO:0016020; GO:0042175; GO:0044425; GO:0044432; GO:0098827; GO:0005575…	25596		Rpn1	4			1.767	0.821302	0.566	-0.821126	0.666	0.1336	0.603588	0.871997
Q99ND9	rwd domain-containing protein 1 [OS=Rattus norvegicus]	0.037	2.126	4	1	2	1	243	27.8	4.26		Pf05773	[GO:0002181]; GO:0006412; GO:0010467; GO:0034645; GO:0043043; GO:0044267; GO:0043170; GO:0009059; GO:0044249; GO:0044260; GO:0006518; GO:0043604; GO:1901566; GO:0019538; GO:0071704; GO:1901576; GO:0009058; GO:0044237; GO:0043603; GO:1901564; GO:0044271; GO:0044238; GO:0008152; GO:0009987; GO:0034641; GO:0006807; GO:0008150 [GO:0005515]; GO:0005488; GO:0003674 [GO:0005737]; GO:0044424; GO:0005622;…	259218	ENSRNOG00000042916.3	Rwdd1	20			0.01	-6.64386	7.726	2.94972	0.01	8.40598e-17	0.000303695	8.17355e-17
Q6DGG0	peptidyl-prolyl cis-trans isomerase D [OS=Rattus norvegicus]	0	26.809	25	8	78	8	370	40.7	7.17	8132.22	Pf00160, Pf00515, Pf07719, Pf13414, Pf13424, Pf13432, Pf14559	[GO:0000122]; GO:0006357; GO:0006366; GO:0045892; GO:0006355; GO:0006351; GO:0010629; GO:1903507; GO:2000113; GO:0010468; GO:1903506; GO:2000112; GO:0010467; GO:0034645; GO:0097659; GO:0010605; GO:1902679; GO:0010558; GO:0031327; GO:0060255; GO:2001141; GO:0010556; GO:0031326; GO:0043170; GO:0009059; GO:0044249; GO:0044260; GO:0032774; GO:0009892; GO:0051253; GO:0009890; GO:0031324; GO:0019222; G…	361967	ENSRNOG00000027408.4	Ppid	2			1.788	0.838347	0.713	-0.488026	1.409	0.1693	0.862634	0.810001
P54290-1	Voltage-dependent calcium channel subunit alpha-2/delta-1 [OS=Rattus norvegicus]	0.002	7.738	2	2	6	2	1091	123.7	5.34	302.45	Pf00092, Pf02743, Pf08399, Pf08473, Pf13519, Pf13768	[GO:0005216]; GO:0015075; GO:0022838; GO:0022891; GO:0015267; GO:0022857; GO:0022892; GO:0022803; GO:0005215; GO:0003674 [GO:0005244]; GO:0005216; GO:0022832; GO:0015075; GO:0022838; GO:0022836; GO:0022891; GO:0015267; GO:0022857; GO:0022892; GO:0022803; GO:0005215; GO:0003674 [GO:0005245]; GO:0005262; GO:0022843; GO:0005261; GO:0015085; GO:0005244; GO:0005216; GO:0008324; GO:0046873; GO:0072509;…	25399		Cacna2d1	4			0.543	-0.880976	0.511	-0.968605	0.282	0.489056	0.486463	0.100379
Q99PD4	Actin-related protein 2/3 complex subunit 1A [OS=Rattus norvegicus]	0	18.625	17	4	25	3	370	41.6	8.18	3062.48	Pf00400	[GO:0003674] [GO:0003779]; GO:0008092; GO:0005515; GO:0005488; GO:0003674 [GO:0005515]; GO:0005488; GO:0003674 [GO:0005575] [GO:0005737]; GO:0044424; GO:0005622; GO:0044464; GO:0005575; GO:0005623 [GO:0005856]; GO:0043232; GO:0043228; GO:0043229; GO:0043226; GO:0044424; GO:0005575; GO:0005622; GO:0044464; GO:0005623 [GO:0005885]; GO:0015629; GO:0043234; GO:0044430; GO:0005856; GO:0032991; GO:0044…	81824		Arpc1a	12		Fc gamma R-mediated phagocytosis; Regulation of actin cytoskeleton; Bacterial invasion of epithelial cells; Endocytosis; Salmonella infection	1.079	0.109695	1.126	0.171207	1.64	0.867604	0.989928	0.669977
P28023	Dynactin subunit 1 [OS=Rattus norvegicus]	0	62.488	13	13	45	13	1280	141.8	5.74	4837.35	Pf01302, Pf05622, Pf05667, Pf06160, Pf12128, Pf12455, Pf13514, Pf15035	[GO:0000132]; GO:0040001; GO:0051294; GO:0051293; GO:1902850; GO:0030010; GO:0000226; GO:0051649; GO:0051653; GO:0051656; GO:1903047; GO:0007163; GO:0007010; GO:0007017; GO:0051234; GO:0051641; GO:0022402; GO:0051640; GO:0000278; GO:0009987; GO:0006996; GO:0051179; GO:0007049; GO:0008150; GO:0016043; GO:0071840 [GO:0000776]; GO:0000775; GO:0043232; GO:0043234; GO:0044427; GO:0098687; GO:0043228; …	29167		Dctn1	4		Vasopressin-regulated water reabsorption; Huntington's disease	1.466	0.551885	0.787	-0.345564	0.97	0.400342	0.928284	0.999595
Q5XIK2	Thioredoxin-related transmembrane protein 2 [OS=Rattus norvegicus]	0	19.501	17	5	24	5	295	33.8	8.87	2036.94	Pf00085	[GO:0005623]; GO:0005575 [GO:0016020]; GO:0005575 [GO:0016021]; GO:0031224; GO:0044425; GO:0005575; GO:0016020 [GO:0045454]; GO:0019725; GO:0050794; GO:0009987; GO:0042592; GO:0050789; GO:0008150; GO:0065008; GO:0065007	295701	ENSRNOG00000005308.4	Tmx2	3			0.654	-0.612637	1.728	0.789103	1.099	0.706606	0.710494	0.964408
Q5EB77	Ras-related protein Rab-18 [OS=Rattus norvegicus]	0	19.407	38	6	20	6	206	23	5.24	1705.63	Pf00025, Pf00071, Pf04670, Pf08477, Pf09439	[GO:0000166]; GO:0036094; GO:1901265; GO:0005488; GO:0097159; GO:1901363; GO:0003674 [GO:0001654]; GO:0007423; GO:0048513; GO:0048731; GO:0048856; GO:0007275; GO:0032502; GO:0032501; GO:0008150 [GO:0003924]; GO:0017111; GO:0016462; GO:0016818; GO:0016817; GO:0016787; GO:0003824; GO:0003674 [GO:0005525]; GO:0032550; GO:0032561; GO:0035639; GO:0001883; GO:0032549; GO:0019001; GO:0032555; GO:0043168…	307039	ENSRNOG00000018972.4	Rab18	17	COPI-independent Golgi-to-ER retrograde traffic; RAB GEFs exchange GTP for GDP on RABs; Neutrophil degranulation		0.991	-0.013043	2.394	1.25942	2.955	0.946839	0.311787	0.122529
Q5BJN5	Mitochondrial intermembrane space import and assembly protein 40 [OS=Rattus norvegicus]	0	24.138	42	4	32	4	139	15.5	4.32	4355.22	Pf06747	[GO:0005739]; GO:0043231; GO:0044444; GO:0043227; GO:0043229; GO:0005737; GO:0044424; GO:0043226; GO:0005622; GO:0044464; GO:0005575; GO:0005623 [GO:0005758]; GO:0005740; GO:0031970; GO:0044429; GO:0031967; GO:0044446; GO:0070013; GO:0005739; GO:0044444; GO:0031975; GO:0043227; GO:0043229; GO:0044422; GO:0044424; GO:0043233; GO:0043231; GO:0005737; GO:0044464; GO:0043226; GO:0005575; GO:0005622; …	100361898; 312559	ENSRNOG00000033038.1; ENSRNOG00000022466.4	LOC100361898; Chchd4	1; 4			1.324	0.404903	0.741	-0.432455	0.981	0.541259	0.891844	0.999595
Q91XR8	Phospholipid hydroperoxide glutathione peroxidase, nuclear [OS=Rattus norvegicus]	0	30.563	25	6	42	6	253	29.3	10.36	3779.96	Pf00255	[GO:0004601]; GO:0016209; GO:0016684; GO:0003674; GO:0016491; GO:0003824 [GO:0004602]; GO:0004601; GO:0016209; GO:0016684; GO:0003674; GO:0016491; GO:0003824 [GO:0005634]; GO:0043231; GO:0043227; GO:0043229; GO:0043226; GO:0044424; GO:0005575; GO:0005622; GO:0044464; GO:0005623 [GO:0005635]; GO:0012505; GO:0031967; GO:0044428; GO:0044464; GO:0031975; GO:0043227; GO:0044446; GO:0005634; GO:0005575…	29328	ENSRNOG00000013604.7	Gpx4	7			1.133	0.180148	0.903	-0.147202	0.885	0.77619	0.979118	0.999595
Q6PCT3	Tumor protein D54 [OS=Rattus norvegicus]	0	29.317	27	5	17	5	220	24	6.15	2668.26	Pf04201	[GO:0003723]; GO:0003676; GO:0097159; GO:1901363; GO:0005488; GO:0003674 [GO:0005737]; GO:0044424; GO:0005622; GO:0044464; GO:0005575; GO:0005623 [GO:0042803]; GO:0042802; GO:0046983; GO:0005515; GO:0005488; GO:0003674 [GO:0046982]; GO:0046983; GO:0005515; GO:0005488; GO:0003674 [GO:0048471]; GO:0044444; GO:0005737; GO:0044424; GO:0005622; GO:0044464; GO:0005575; GO:0005623	296480	ENSRNOG00000015122.6	Tpd52l2	3			1.238	0.308011	0.647	-0.628162	1.848	0.580123	0.768054	0.530125
Q9R1T1	Barrier-to-autointegration factor [OS=Rattus norvegicus]	0	27.916	56	4	43	4	89	10	6.09	5571.37	Pf02961	[GO:0000793]; GO:0005694; GO:0043232; GO:0043228; GO:0043229; GO:0043226; GO:0044424; GO:0005575; GO:0005622; GO:0044464; GO:0005623 [GO:0003677]; GO:0003676; GO:0097159; GO:1901363; GO:0005488; GO:0003674 [GO:0005515]; GO:0005488; GO:0003674 [GO:0005634]; GO:0043231; GO:0043227; GO:0043229; GO:0043226; GO:0044424; GO:0005575; GO:0005622; GO:0044464; GO:0005623 [GO:0005635]; GO:0012505; GO:003196…	114087	ENSRNOG00000020460.5	Banf1	1	Initiation of Nuclear Envelope Reformation; Nuclear Envelope Breakdown; Clearance of Nuclear Envelope Membranes from Chromatin		1.014	0.0200577	1.574	0.654436	2.411	0.92072	0.806647	0.266528
Q6VBQ5	myeloid-associated differentiation marker [OS=Rattus norvegicus]	0	11.948	11	3	20	3	318	35.1	8.18	2148.9	Pf01284	[GO:0001726]; GO:0031252; GO:0120025; GO:0044464; GO:0042995; GO:0005575; GO:0005623 [GO:0001933]; GO:0001932; GO:0006468; GO:0031400; GO:0042326; GO:0031399; GO:0042325; GO:0006464; GO:0016310; GO:0032269; GO:0045936; GO:0032268; GO:0019220; GO:0036211; GO:0044267; GO:0006796; GO:0031324; GO:0051248; GO:0010563; GO:0031323; GO:0051246; GO:0051174; GO:0019538; GO:0043412; GO:0044260; GO:0006793; …	369016		Myadm	1			0.539	-0.891643	1.274	0.349365	0.912	0.414212	0.946664	0.999595
P62804-2	Isoform OGP precursor of Histone H4 [OS=Rattus norvegicus]	0.005	5.455	79	2	41	1	19	2.1	9.7	2630.13		[GO:0000228]; GO:0005694; GO:0031981; GO:0044428; GO:0043232; GO:0070013; GO:0005634; GO:0044446; GO:0043228; GO:0043229; GO:0043233; GO:0044424; GO:0043231; GO:0044422; GO:0043226; GO:0031974; GO:0005622; GO:0044464; GO:0043227; GO:0005575; GO:0005623 [GO:0000784]; GO:0000781; GO:0044454; GO:0098687; GO:0000228; GO:0044427; GO:0044428; GO:0005694; GO:0031981; GO:0044446; GO:0005634; GO:0043232; …	100912489; 100912564; 291152; 295277; 364723; 500351; 502913; 64627		LOC100912489; LOC100912564; Hist1h4m; Hist2h4; Hist1h2ao; RGD1562378; Hist2h4a; Hist1h4b	4; 17; 2			0.778	-0.362158	1.145	0.195348	0.896	0.927197	0.989928	0.999595
P18297	Sepiapterin reductase [OS=Rattus norvegicus]	0	26.426	25	5	47	5	262	28.1	5.71	5563.77	Pf00106	[GO:0004757]; GO:0016616; GO:0016614; GO:0016491; GO:0003824; GO:0003674 [GO:0005575] [GO:0005654]; GO:0031981; GO:0044428; GO:0070013; GO:0005634; GO:0044446; GO:0043229; GO:0043233; GO:0044424; GO:0043231; GO:0044422; GO:0043226; GO:0031974; GO:0005622; GO:0044464; GO:0043227; GO:0005575; GO:0005623 [GO:0005737]; GO:0044424; GO:0005622; GO:0044464; GO:0005575; GO:0005623 [GO:0005739]; GO:004323…	29270	ENSRNOG00000015455.6	Spr	4	eNOS activation and regulation; Tetrahydrobiopterin (BH4) synthesis, recycling, salvage and regulation	Folate biosynthesis; Metabolic pathways	0.923	-0.115597	0.671	-0.575615	0.405	0.978257	0.801559	0.378395
O35952-1	Hydroxyacylglutathione hydrolase, mitochondrial [OS=Rattus norvegicus]	0	26.126	15	4	45	4	309	34.1	7.74	5665.96	Pf00753	[GO:0004416]; GO:0016790; GO:0016788; GO:0016787; GO:0003824; GO:0003674 [GO:0005737]; GO:0044424; GO:0005622; GO:0044464; GO:0005575; GO:0005623 [GO:0005739]; GO:0043231; GO:0044444; GO:0043227; GO:0043229; GO:0005737; GO:0044424; GO:0043226; GO:0005622; GO:0044464; GO:0005575; GO:0005623 [GO:0005759]; GO:0044429; GO:0070013; GO:0005739; GO:0044444; GO:0044446; GO:0043229; GO:0043233; GO:0044424…	24439		Hagh	10		Pyruvate metabolism	0.855	-0.226004	0.79	-0.340075	0.658	0.978257	0.929668	0.857679
O88267	acyl-coenzyme A thioesterase 1 [OS=Rattus norvegicus]	0	80.079	25	8	420	1	419	46	6.8	53115.7	Pf01738, Pf04775, Pf08840	[GO:0005737]; GO:0044424; GO:0005622; GO:0044464; GO:0005575; GO:0005623 [GO:0005829]; GO:0044444; GO:0005737; GO:0044424; GO:0005622; GO:0044464; GO:0005575; GO:0005623 [GO:0006629]; GO:0044238; GO:0071704; GO:0008152; GO:0008150 [GO:0006631]; GO:0032787; GO:0044255; GO:0019752; GO:0006629; GO:0044237; GO:0043436; GO:0044238; GO:0071704; GO:0008152; GO:0009987; GO:0006082; GO:0008150; GO:0044281…	50559		Acot1	6		Fatty acid elongation; Metabolic pathways; Biosynthesis of unsaturated fatty acids	0.58	-0.785875	100	6.64386	100	0.508739	6.95572e-17	8.17355e-17
F1LQ48	Heterogeneous nuclear ribonucleoprotein L [OS=Rattus norvegicus]	0	71.076	37	12	52	12	623	67.9	8.47	5634.44	Pf00076, Pf13893, Pf14259	[GO:0000381]; GO:0000380; GO:0048024; GO:0000398; GO:0043484; GO:0050684; GO:0000377; GO:0006397; GO:0008380; GO:0010468; GO:0051252; GO:1903311; GO:0000375; GO:0006396; GO:0016071; GO:0010467; GO:0060255; GO:0016070; GO:0019219; GO:0043170; GO:0019222; GO:0044260; GO:0090304; GO:0006139; GO:0031323; GO:0051171; GO:0080090; GO:0071704; GO:0008152; GO:0050789; GO:0044237; GO:0006725; GO:0034641; G…	80846; 362650	ENSRNOG00000020235.8	Hnrnpl; Fblim1	1; 5	mRNA Splicing - Major Pathway		0.874	-0.194295	0.482	-1.05289	0.361	0.994407	0.407502	0.264355
P12001	60S ribosomal protein L18 [OS=Rattus norvegicus]	0	21.434	28	5	42	5	188	21.6	11.78	5177.69	Pf00828	[GO:0003674] [GO:0003723]; GO:0003676; GO:0097159; GO:1901363; GO:0005488; GO:0003674 [GO:0003735]; GO:0005198; GO:0003674 [GO:0005622]; GO:0044464; GO:0005575; GO:0005623 [GO:0005634]; GO:0043231; GO:0043227; GO:0043229; GO:0043226; GO:0044424; GO:0005575; GO:0005622; GO:0044464; GO:0005623 [GO:0005730]; GO:0031981; GO:0043232; GO:0044428; GO:0070013; GO:0043228; GO:0043229; GO:0005634; GO:00444…	81766		Rpl18	1		Ribosome	1.658	0.729444	0.941	-0.0877334	1.357	0.252297	0.989928	0.845131
P24050	40S ribosomal protein S5 [OS=Rattus norvegicus]	0	15.121	19	3	20	3	204	22.9	9.64	1590.78	Pf00177	[GO:0000028]; GO:0022618; GO:0042255; GO:0042274; GO:0022613; GO:0034622; GO:0071826; GO:0042254; GO:0070925; GO:0044085; GO:0065003; GO:0043933; GO:0006996; GO:0022607; GO:0071840; GO:0016043; GO:0008150; GO:0009987 [GO:0003723]; GO:0003676; GO:0097159; GO:1901363; GO:0005488; GO:0003674 [GO:0003729]; GO:0003723; GO:0003676; GO:0097159; GO:1901363; GO:0005488; GO:0003674 [GO:0003735]; GO:0005198…	25538		Rps5	1			0.811	-0.302226	2.067	1.04754	1.561	0.9502	0.495432	0.717095
Q75Q39	Mitochondrial import receptor subunit TOM70 [OS=Rattus norvegicus]	0	15.27	10	5	20	5	610	67.4	7.5	1520.92	Pf00515, Pf07719, Pf13414	[GO:0005515]; GO:0005488; GO:0003674 [GO:0005739]; GO:0043231; GO:0044444; GO:0043227; GO:0043229; GO:0005737; GO:0044424; GO:0043226; GO:0005622; GO:0044464; GO:0005575; GO:0005623 [GO:0005741]; GO:0031966; GO:0031968; GO:0005740; GO:0031090; GO:0044429; GO:0019867; GO:0031967; GO:0044424; GO:0098588; GO:0098805; GO:0016020; GO:0043227; GO:0044422; GO:0005739; GO:0044444; GO:0044446; GO:0031975;…	304017		Tomm70a; Tomm70	11			0.664	-0.590745	0.564	-0.826233	1.845	0.770544	0.601908	0.531772
P70569	unconventional myosin-Vb [OS=Rattus norvegicus]	0.057	1.802	0	1	16	1	1846	213.6	6.98	1316.48	Pf00063, Pf00612, Pf01843, Pf03938, Pf04111, Pf05667, Pf07888, Pf07926, Pf13514	[GO:0000166]; GO:0036094; GO:1901265; GO:0005488; GO:0097159; GO:1901363; GO:0003674 [GO:0003774]; GO:0017111; GO:0016462; GO:0016818; GO:0016817; GO:0016787; GO:0003824; GO:0003674 [GO:0003779]; GO:0008092; GO:0005515; GO:0005488; GO:0003674 [GO:0005515]; GO:0005488; GO:0003674 [GO:0005516]; GO:0005515; GO:0005488; GO:0003674 [GO:0005524]; GO:0032559; GO:0035639; GO:0030554; GO:0032555; GO:00431…	25132		Myo5b	18			0.177	-2.49818	0.979	-0.0306192	0.229	4.912e-05	0.992193	0.0369207
P62902	60S ribosomal protein L31 [OS=Rattus norvegicus]	0.005	5.613	14	2	36	2	125	14.5	10.54	3096.78	Pf01198	[GO:0002181]; GO:0006412; GO:0010467; GO:0034645; GO:0043043; GO:0044267; GO:0043170; GO:0009059; GO:0044249; GO:0044260; GO:0006518; GO:0043604; GO:1901566; GO:0019538; GO:0071704; GO:1901576; GO:0009058; GO:0044237; GO:0043603; GO:1901564; GO:0044271; GO:0044238; GO:0008152; GO:0009987; GO:0034641; GO:0006807; GO:0008150 [GO:0003674] [GO:0003723]; GO:0003676; GO:0097159; GO:1901363; GO:0005488;…	64298	ENSRNOG00000013508.7	Rpl31	9		Ribosome	0.689	-0.537424	0.272	-1.87832	0.43	0.791198	0.0363931	0.417084
Q66HG9	Mitochondrial antiviral-signaling protein [OS=Rattus norvegicus]	0	80.538	28	7	59	7	507	53.8	6.46	8442.66		[GO:0001934]; GO:0001932; GO:0006468; GO:0031401; GO:0042327; GO:0031399; GO:0042325; GO:0006464; GO:0016310; GO:0032270; GO:0045937; GO:0032268; GO:0019220; GO:0036211; GO:0044267; GO:0006796; GO:0031325; GO:0051247; GO:0010562; GO:0031323; GO:0051246; GO:0051174; GO:0019538; GO:0043412; GO:0044260; GO:0006793; GO:0009893; GO:0044237; GO:0048522; GO:0010604; GO:0051173; GO:0019222; GO:0050794; G…	311430	ENSRNOG00000025295.4	Mavs	3	Negative regulators of DDX58/IFIH1 signaling	Herpes simplex infection; Cytosolic DNA-sensing pathway; RIG-I-like receptor signaling pathway; Measles; Hepatitis B; Influenza A; Hepatitis C; NOD-like receptor signaling pathway	0.954	-0.0679388	1.259	0.332278	1.114	0.966514	0.946664	0.961265
Q6YFQ1	Cytochrome c oxidase subunit 6B2 [OS=Rattus norvegicus]	0.03	2.418	8	1	24	1	88	10.5	9.36	2313.01	Pf02297	[GO:0004129]; GO:0009055; GO:0015002; GO:0015078; GO:0016676; GO:0016491; GO:0015077; GO:0016675; GO:0003824; GO:0022890; GO:0003674; GO:0008324; GO:0015075; GO:0022891; GO:0022857; GO:0022892; GO:0005215 [GO:0005739]; GO:0043231; GO:0044444; GO:0043227; GO:0043229; GO:0005737; GO:0044424; GO:0043226; GO:0005622; GO:0044464; GO:0005575; GO:0005623 [GO:0030061]; GO:0005743; GO:0044455; GO:0019866;…	654441	ENSRNOG00000038616.1	Cox6b2	1		Alzheimer's disease; Oxidative phosphorylation; Metabolic pathways; Parkinson's disease; Non-alcoholic fatty liver disease (NAFLD); Cardiac muscle contraction; Huntington's disease	1.619	0.695103	0.148	-2.75633	0.272	0.349581	0.000559962	0.0854691
B0BNC9	Quinone oxidoreductase-like protein 2 [OS=Rattus norvegicus]	0	48.518	29	5	32	5	350	37.5	8.69	5624.73	Pf00107, Pf08240, Pf13602	[GO:0003960]; GO:0016655; GO:0016651; GO:0016491; GO:0003824; GO:0003674 [GO:0005739]; GO:0043231; GO:0044444; GO:0043227; GO:0043229; GO:0005737; GO:0044424; GO:0043226; GO:0005622; GO:0044464; GO:0005575; GO:0005623 [GO:0006739]; GO:0046496; GO:0019362; GO:0006733; GO:0009117; GO:0072524; GO:0006732; GO:0006753; GO:0034641; GO:0046483; GO:1901360; GO:1901564; GO:0051186; GO:0006796; GO:0019637;…	289138	ENSRNOG00000005177.8	RGD1304982; Tp53i3	13			0.509	-0.974262	1.397	0.482332	0.648	0.339114	0.904909	0.853443
P51638	Caveolin-3 [OS=Rattus norvegicus]	0	32.703	26	4	126	2	151	17.4	5.81	13857.5	Pf01146	[GO:0000139]; GO:0044431; GO:0098588; GO:0098791; GO:0005794; GO:0044444; GO:0044446; GO:0031090; GO:0031984; GO:0012505; GO:0043231; GO:0005737; GO:0044424; GO:0043229; GO:0044422; GO:0016020; GO:0043227; GO:0044464; GO:0005622; GO:0043226; GO:0005575; GO:0005623 [GO:0001778]; GO:0007009; GO:0042060; GO:0010256; GO:0061024; GO:0009611; GO:0016043; GO:0006950; GO:0009987; GO:0071840; GO:0050896; …	29161	ENSRNOG00000005798.4	Cav3	4	Smooth Muscle Contraction	Focal adhesion; Bacterial invasion of epithelial cells; Proteoglycans in cancer; Endocytosis	1.896	0.922959	2.37	1.24489	4.554	0.0925316	0.322476	0.0131701
Q63570	26S proteasome regulatory subunit 6B [OS=Rattus norvegicus]	0	81.601	48	11	67	10	418	47.4	5.21	7486.63	Pf00004, Pf00006, Pf00910, Pf01057, Pf01078, Pf05496, Pf07724, Pf07726, Pf07728, Pf13191	[GO:0000166]; GO:0036094; GO:1901265; GO:0005488; GO:0097159; GO:1901363; GO:0003674 [GO:0000502]; GO:0043234; GO:0044424; GO:1905369; GO:0032991; GO:0005622; GO:0044464; GO:1905368; GO:0005575; GO:0005623; GO:1902494 [GO:0001824]; GO:0001701; GO:0048856; GO:0043009; GO:0032502; GO:0009792; GO:0008150; GO:0009790; GO:0007275; GO:0032501 [GO:0003723]; GO:0003676; GO:0097159; GO:1901363; GO:0005488…	117262	ENSRNOG00000018994.5	Psmc4	1	Interleukin-1 family signaling; Regulation of RUNX2 expression and activity; The role of GTSE1 in G2/M progression after G2 checkpoint; Ubiquitin Mediated Degradation of Phosphorylated Cdc25A; Asymmetric localization of PCP proteins; APC/C:Cdh1 mediated degradation of Cdc20 and other APC/C:Cdh1 targeted proteins in late mitosis/early G1; Regulation of PTEN stability and activity; ABC-family prote…	Epstein-Barr virus infection; Proteasome	1.821	0.864731	1.206	0.27023	2.675	0.0248914	0.969118	0.183182
Q6XUX2	Dual serine/threonine and tyrosine protein kinase [OS=Rattus norvegicus]	0.026	2.516	2	1	6	1	927	104.8	6.65	730.36	Pf00069, Pf07714, Pf14531	[GO:0000166]; GO:0036094; GO:1901265; GO:0005488; GO:0097159; GO:1901363; GO:0003674 [GO:0004672]; GO:0016301; GO:0016773; GO:0140096; GO:0016772; GO:0003824; GO:0016740; GO:0003674 [GO:0004674]; GO:0004672; GO:0016301; GO:0016773; GO:0140096; GO:0016772; GO:0003824; GO:0016740; GO:0003674 [GO:0004712]; GO:0004672; GO:0016301; GO:0016773; GO:0140096; GO:0016772; GO:0003824; GO:0016740; GO:0003674…	304791	ENSRNOG00000021298.4	Dstyk	13			0.764	-0.388355	0.289	-1.79086	0.242	0.918234	0.0500049	0.0493158
P19332-1	Microtubule-associated protein tau [OS=Rattus norvegicus]	0	49.745	20	10	40	10	752	78.5	6.35	4088.03	Pf00418	[GO:0000226]; GO:0007010; GO:0007017; GO:0006996; GO:0009987; GO:0016043; GO:0008150; GO:0071840 [GO:0001764]; GO:0016477; GO:0048699; GO:0048870; GO:0022008; GO:0006928; GO:0040011; GO:0051674; GO:0007399; GO:0030154; GO:0009987; GO:0008150; GO:0051179; GO:0048731; GO:0048869; GO:0007275; GO:0048856; GO:0032502; GO:0032501 [GO:0003677]; GO:0003676; GO:0097159; GO:1901363; GO:0005488; GO:0003674 …	29477		Mapt	10			0.857	-0.222633	2.683	1.42385	1.654	0.978257	0.208732	0.662349
Q9WU82	Catenin beta-1 [OS=Rattus norvegicus]	0	113.62	34	17	140	12	781	85.4	5.86	14508.7	Pf00514	(content is truncated) [GO:0000122]; GO:0006357; GO:0006366; GO:0045892; GO:0006355; GO:0006351; GO:0010629; GO:1903507; GO:2000113; GO:0010468; GO:1903506; GO:2000112; GO:0010467; GO:0034645; GO:0097659; GO:0010605; GO:1902679; GO:0010558; GO:0031327; GO:0060255; GO:2001141; GO:0010556; GO:0031326; GO:0043170; GO:0009059; GO:0044249; GO:0044260; GO:0032774; GO:0009892; GO:0051253; GO:0009890; GO…	84353		Ctnnb1	8		Endometrial cancer; Tight junction; Focal adhesion; Rap1 signaling pathway; Prostate cancer; Adherens junction; Signaling pathways regulating pluripotency of stem cells; Basal cell carcinoma; Bacterial invasion of epithelial cells; Pathways in cancer; Thyroid cancer; Leukocyte transendothelial migration; Melanogenesis; Proteoglycans in cancer; Arrhythmogenic right ventricular cardiomyopathy (ARVC…	0.971	-0.0424568	1.052	0.0731347	1.04	0.947978	0.999574	0.979795
P28073	Proteasome subunit beta type-6 [OS=Rattus norvegicus]	0	35.893	34	5	42	5	238	25.3	5	4370.93	Pf00227	[GO:0000502]; GO:0043234; GO:0044424; GO:1905369; GO:0032991; GO:0005622; GO:0044464; GO:1905368; GO:0005575; GO:0005623; GO:1902494 [GO:0004175]; GO:0070011; GO:0008233; GO:0016787; GO:0140096; GO:0003824; GO:0003674 [GO:0004298]; GO:0004175; GO:0070003; GO:0070011; GO:0008233; GO:0016787; GO:0140096; GO:0003824; GO:0003674 [GO:0005634]; GO:0043231; GO:0043227; GO:0043229; GO:0043226; GO:0044424…	29666; 100360846	ENSRNOG00000019551.5	Psmb6; LOC100360846	10; 2	Interleukin-1 family signaling; Regulation of RUNX2 expression and activity; The role of GTSE1 in G2/M progression after G2 checkpoint; Ubiquitin Mediated Degradation of Phosphorylated Cdc25A; Asymmetric localization of PCP proteins; APC/C:Cdh1 mediated degradation of Cdc20 and other APC/C:Cdh1 targeted proteins in late mitosis/early G1; Regulation of PTEN stability and activity; ABC-family prote…	Proteasome	0.818	-0.289827	1.017	0.0243197	0.755	0.959872	0.999574	0.949439
Q9JHL4-1	Drebrin-like protein [OS=Rattus norvegicus]	0	33.838	22	6	30	6	436	48.6	4.92	3899.68	Pf00018, Pf00241, Pf07653, Pf14604	[GO:0000139]; GO:0044431; GO:0098588; GO:0098791; GO:0005794; GO:0044444; GO:0044446; GO:0031090; GO:0031984; GO:0012505; GO:0043231; GO:0005737; GO:0044424; GO:0043229; GO:0044422; GO:0016020; GO:0043227; GO:0044464; GO:0005622; GO:0043226; GO:0005575; GO:0005623 [GO:0001726]; GO:0031252; GO:0120025; GO:0044464; GO:0042995; GO:0005575; GO:0005623 [GO:0002102]; GO:0015629; GO:0043232; GO:0043234;…	83527	ENSRNOG00000012378.7	Dbnl	14	Neurexins and neuroligins; Caspase-mediated cleavage of cytoskeletal proteins; Neutrophil degranulation		1.328	0.409255	1.357	0.440421	1.744	0.49003	0.923385	0.60318
Q62881	Nucleolar protein 3 [OS=Rattus norvegicus]	0	34.51	29	4	37	4	221	24.6	4.11	3892.33	Pf00619	[GO:0001666]; GO:0006950; GO:0036293; GO:0050896; GO:0070482; GO:0008150; GO:0009628 [GO:0001974]; GO:0048771; GO:0032501; GO:0008150 [GO:0002931]; GO:0006950; GO:0050896; GO:0008150 [GO:0005102]; GO:0005515; GO:0005488; GO:0003674 [GO:0005123]; GO:0032813; GO:0005126; GO:0005102; GO:0005515; GO:0005488; GO:0003674 [GO:0005509]; GO:0046872; GO:0043169; GO:0043167; GO:0005488; GO:0003674 [GO:00055…	85383		Nol3	19			1.723	0.784923	0.29	-1.78588	0.581	0.189468	0.0511602	0.749382
Q7TP47	Heterogeneous nuclear ribonucleoprotein Q [OS=Rattus norvegicus]	0	21.389	8	4	34	4	533	59.7	8.79	3291.92	Pf00076, Pf13893, Pf14259	[GO:0001649]; GO:0001503; GO:0030154; GO:0032501; GO:0048869; GO:0008150; GO:0009987; GO:0032502 [GO:0003676]; GO:0097159; GO:1901363; GO:0005488; GO:0003674 [GO:0003723]; GO:0003676; GO:0097159; GO:1901363; GO:0005488; GO:0003674 [GO:0003730]; GO:0003729; GO:0003723; GO:0003676; GO:0097159; GO:1901363; GO:0005488; GO:0003674 [GO:0005634]; GO:0043231; GO:0043227; GO:0043229; GO:0043226; GO:004442…	363113	ENSRNOG00000000204.7	Syncrip	8			1.673	0.742437	0.617	-0.696658	1.263	0.262967	0.71363	0.89412
P62628	Dynein light chain roadblock-type 1 [OS=Rattus norvegicus]	0	19.933	51	3	40	3	96	11	7.25	4750.34	Pf03259	[GO:0003674] [GO:0003774]; GO:0017111; GO:0016462; GO:0016818; GO:0016817; GO:0016787; GO:0003824; GO:0003674 [GO:0005575] [GO:0005737]; GO:0044424; GO:0005622; GO:0044464; GO:0005575; GO:0005623 [GO:0005813]; GO:0005815; GO:0015630; GO:0044430; GO:0005856; GO:0044446; GO:0043232; GO:0043229; GO:0044422; GO:0044424; GO:0043228; GO:0043226; GO:0005575; GO:0005622; GO:0044464; GO:0005623 [GO:000585…	170714	ENSRNOG00000025715.5	Dynlrb1	3	Intraflagellar transport		1.013	0.0186342	3.06	1.61353	2.238	0.923817	0.122714	0.335954
Q99376	Transferrin receptor protein 1 [OS=Rattus norvegicus]	0.001	8.074	5	3	6	3	622	70.1	6.61	314.43	Pf02225, Pf04253, Pf04389	[GO:0001558]; GO:0016049; GO:0040008; GO:0051128; GO:0009987; GO:0040007; GO:0050789; GO:0016043; GO:0050794; GO:0008150; GO:0065007; GO:0071840 [GO:0001666]; GO:0006950; GO:0036293; GO:0050896; GO:0070482; GO:0008150; GO:0009628 [GO:0003723]; GO:0003676; GO:0097159; GO:1901363; GO:0005488; GO:0003674 [GO:0003725]; GO:0003723; GO:0003676; GO:0097159; GO:1901363; GO:0005488; GO:0003674 [GO:0004998…	64678		Tfrc	11			0.684	-0.547932	0.127	-2.9771		0.780629	0.000150046
P85971	6-phosphogluconolactonase [OS=Rattus norvegicus]	0	84.757	56	9	57	9	257	27.2	5.85	7116.61	Pf01182	[GO:0005737]; GO:0044424; GO:0005622; GO:0044464; GO:0005575; GO:0005623 [GO:0005975]; GO:0044238; GO:0071704; GO:0008152; GO:0008150 [GO:0006098]; GO:0006739; GO:0019682; GO:0019693; GO:0051156; GO:0046496; GO:0006081; GO:0006796; GO:0019637; GO:1901135; GO:0019362; GO:0044237; GO:0071704; GO:0006793; GO:0006733; GO:0009117; GO:0072524; GO:0008152; GO:0009987; GO:0006732; GO:0006753; GO:0034641;…	290636		Pgls	16			0.739	-0.436354	0.934	-0.0985055	1.748	0.815843	0.989928	0.60318
P62907	60S ribosomal protein L10A [OS=Rattus norvegicus]	0	39.233	23	5	48	5	217	24.8	9.94	5891.04	Pf00687	[GO:0000470]; GO:0006364; GO:0042273; GO:0016072; GO:0034470; GO:0042254; GO:0022613; GO:0034660; GO:0006396; GO:0044085; GO:0016070; GO:0010467; GO:0071840; GO:0044260; GO:0090304; GO:0043170; GO:0008150; GO:0044237; GO:0006139; GO:0071704; GO:0008152; GO:0009987; GO:0006725; GO:0034641; GO:0044238; GO:0046483; GO:1901360; GO:0006807 [GO:0003674] [GO:0003723]; GO:0003676; GO:0097159; GO:1901363;…	81729	ENSRNOG00000000505.7	Rpl10a	20	SRP-dependent cotranslational protein targeting to membrane; Formation of a pool of free 40S subunits; Major pathway of rRNA processing in the nucleolus and cytosol; GTP hydrolysis and joining of the 60S ribosomal subunit; Nonsense Mediated Decay (NMD) enhanced by the Exon Junction Complex (EJC); Nonsense Mediated Decay (NMD) independent of the Exon Junction Complex (EJC); L13a-mediated translati…	Ribosome	0.563	-0.828793	1.024	0.0342157	0.805	0.438446	0.999574	0.964773
E9PU28	inosine-5'-monophosphate dehydrogenase 2 [OS=Rattus norvegicus]	0.022	3.242	2	1	6	1	514	55.8	7.28	196.21	Pf00478, Pf00571, Pf00977, Pf01070, Pf03060	[GO:0000105]; GO:0006547; GO:0018130; GO:0019438; GO:1901362; GO:1901607; GO:0052803; GO:1901605; GO:0044249; GO:0046483; GO:0006725; GO:1901360; GO:1901576; GO:0008652; GO:0034641; GO:1901564; GO:0006520; GO:0009058; GO:0044237; GO:0071704; GO:0046394; GO:1901566; GO:0006807; GO:0019752; GO:0044238; GO:0008152; GO:0009987; GO:0016053; GO:0043436; GO:0008150; GO:0006082; GO:0044283; GO:0044281 [G…	301005	ENSRNOG00000031965.4	Impdh2	8	Purine ribonucleoside monophosphate biosynthesis; Neutrophil degranulation		0.171	-2.54793	100	6.64386	100	1.23766e-05	6.95572e-17	8.17355e-17
Q9WU49	Calcium-regulated heat stable protein 1 [OS=Rattus norvegicus]	0	49.367	48	4	22	4	147	15.9	8.21	2825.48	Pf00313	[GO:0000177]; GO:0000178; GO:0044444; GO:0044424; GO:1905354; GO:0005737; GO:0005622; GO:0044464; GO:1902494; GO:0005575; GO:0005623; GO:0032991 [GO:0000932]; GO:0036464; GO:0035770; GO:0044444; GO:0030529; GO:0043232; GO:0005737; GO:0044424; GO:1990904; GO:0043228; GO:0043229; GO:0005622; GO:0044464; GO:0032991; GO:0043226; GO:0005575; GO:0005623 [GO:0003676]; GO:0097159; GO:1901363; GO:0005488;…	260416	ENSRNOG00000002610.5	Carhsp1	10			0.781	-0.356606	4.921	2.29895	3.049	0.923817	0.00876069	0.10774
Q641Y8	ATP-dependent RNA helicase DDX1 [OS=Rattus norvegicus]	0	69.15	23	12	54	12	740	82.4	7.23	4746.95	Pf00270, Pf00271, Pf00622	[GO:0000166]; GO:0036094; GO:1901265; GO:0005488; GO:0097159; GO:1901363; GO:0003674 [GO:0003676]; GO:0097159; GO:1901363; GO:0005488; GO:0003674 [GO:0003677]; GO:0003676; GO:0097159; GO:1901363; GO:0005488; GO:0003674 [GO:0003682]; GO:0005488; GO:0003674 [GO:0003712]; GO:0000989; GO:0000988; GO:0140110; GO:0003674 [GO:0003723]; GO:0003676; GO:0097159; GO:1901363; GO:0005488; GO:0003674 [GO:00037…	84474	ENSRNOG00000006652.6	Ddx1	6			0.91	-0.136062	1.624	0.699552	1.089	0.989389	0.7781	0.964773
P63095	Guanine nucleotide-binding protein G(s) subunit alpha isoforms short [OS=Rattus norvegicus]	0	30.823	24	8	73	7	394	45.6	5.96	9009.07	Pf00025, Pf00503, Pf08477	[GO:0000166]; GO:0036094; GO:1901265; GO:0005488; GO:0097159; GO:1901363; GO:0003674 [GO:0001501]; GO:0048731; GO:0007275; GO:0048856; GO:0032501; GO:0032502; GO:0008150 [GO:0001726]; GO:0031252; GO:0120025; GO:0044464; GO:0042995; GO:0005575; GO:0005623 [GO:0001894]; GO:0048871; GO:0060249; GO:0032501; GO:0042592; GO:0008150; GO:0065008; GO:0065007 [GO:0001934]; GO:0001932; GO:0006468; GO:003140…	24896		Gnas	3			1.27	0.344828	1.037	0.0524159	1.195	0.4168	0.999574	0.93007
P24049	60S ribosomal protein L17 [OS=Rattus norvegicus]	0	21.473	22	3	29	3	184	21.4	10.18	3477.95	Pf00237	[GO:0003674] [GO:0003723]; GO:0003676; GO:0097159; GO:1901363; GO:0005488; GO:0003674 [GO:0003735]; GO:0005198; GO:0003674 [GO:0005622]; GO:0044464; GO:0005575; GO:0005623 [GO:0005634]; GO:0043231; GO:0043227; GO:0043229; GO:0043226; GO:0044424; GO:0005575; GO:0005622; GO:0044464; GO:0005623 [GO:0005840]; GO:0030529; GO:0043232; GO:0044444; GO:0044424; GO:1990904; GO:0043228; GO:0043229; GO:00057…	291434		Rpl17	18		Ribosome	1.146	0.196607	1.232	0.301002	1.092	0.759734	0.953673	0.964408
P40112	proteasome subunit beta type-3 [OS=Rattus norvegicus]	0	34.808	32	5	52	5	205	22.9	6.55	6602.83	Pf00227	[GO:0000502]; GO:0043234; GO:0044424; GO:1905369; GO:0032991; GO:0005622; GO:0044464; GO:1905368; GO:0005575; GO:0005623; GO:1902494 [GO:0004175]; GO:0070011; GO:0008233; GO:0016787; GO:0140096; GO:0003824; GO:0003674 [GO:0004298]; GO:0004175; GO:0070003; GO:0070011; GO:0008233; GO:0016787; GO:0140096; GO:0003824; GO:0003674 [GO:0005634]; GO:0043231; GO:0043227; GO:0043229; GO:0043226; GO:0044424…	29676	ENSRNOG00000052730.1	Psmb3	10		Proteasome	1.582	0.66175	0.981	-0.027675	1.277	0.215671	0.992193	0.886769
Q9JLZ1-1	glutaredoxin-3 [OS=Rattus norvegicus]	0	46.264	38	9	58	9	337	37.8	5.72	5822.38	Pf00085, Pf00462, Pf02114, Pf02966, Pf13098	[GO:0000398]; GO:0000377; GO:0006397; GO:0000375; GO:0006396; GO:0016071; GO:0008380; GO:0010467; GO:0016070; GO:0043170; GO:0044260; GO:0090304; GO:0071704; GO:0044237; GO:0006139; GO:0008152; GO:0009987; GO:0006725; GO:0034641; GO:0044238; GO:0046483; GO:1901360; GO:0008150; GO:0006807 [GO:0002026]; GO:0008016; GO:0065008; GO:0060047; GO:1903522; GO:0065007; GO:0003015; GO:0008015; GO:0044057; …	58815	ENSRNOG00000016227.6	Glrx3	1			1.207	0.271426	0.791	-0.33825	0.799	0.590555	0.931729	0.964408
P62912	60S ribosomal protein L32 [OS=Rattus norvegicus]	0	13.689	10	1	17	1	135	15.9	11.33	2177.53	Pf01655	[GO:0003674] [GO:0003723]; GO:0003676; GO:0097159; GO:1901363; GO:0005488; GO:0003674 [GO:0003735]; GO:0005198; GO:0003674 [GO:0005622]; GO:0044464; GO:0005575; GO:0005623 [GO:0005840]; GO:0030529; GO:0043232; GO:0044444; GO:0044424; GO:1990904; GO:0043228; GO:0043229; GO:0005737; GO:0005622; GO:0044464; GO:0032991; GO:0043226; GO:0005575; GO:0005623 [GO:0006412]; GO:0010467; GO:0034645; GO:00430…	28298	ENSRNOG00000032605.2; ENSRNOG00000010746.5	Rpl32	4; 6		Ribosome	0.246	-2.02327	7.724	2.94935	1.902	0.000652301	0.000303695	0.489679
B2GUZ2	Spindle and kinetochore-associated protein 3 [OS=Rattus norvegicus]	0.031	2.382	2	1	18	1	419	46.3	5.27	2253.76		[GO:0000278]; GO:0007049; GO:0009987; GO:0008150 [GO:0000775]; GO:0098687; GO:0044427; GO:0005694; GO:0044446; GO:0043232; GO:0043229; GO:0044422; GO:0044424; GO:0043228; GO:0043226; GO:0005575; GO:0005622; GO:0044464; GO:0005623 [GO:0000776]; GO:0000775; GO:0043232; GO:0043234; GO:0044427; GO:0098687; GO:0043228; GO:0043229; GO:0032991; GO:0005694; GO:0044446; GO:0043226; GO:0044424; GO:0005575;…	361047	ENSRNOG00000021847.4	Ska3	15			0.513	-0.962969	1.653	0.725087	0.849	0.363851	0.762465	0.984117
P60868	40S ribosomal protein S20 [OS=Rattus norvegicus]	0	13.154	16	2	30	2	119	13.4	9.94	3458.2	Pf00338	[GO:0002181]; GO:0006412; GO:0010467; GO:0034645; GO:0043043; GO:0044267; GO:0043170; GO:0009059; GO:0044249; GO:0044260; GO:0006518; GO:0043604; GO:1901566; GO:0019538; GO:0071704; GO:1901576; GO:0009058; GO:0044237; GO:0043603; GO:1901564; GO:0044271; GO:0044238; GO:0008152; GO:0009987; GO:0034641; GO:0006807; GO:0008150 [GO:0003723]; GO:0003676; GO:0097159; GO:1901363; GO:0005488; GO:0003674 […	100359951; 100362684; 122772; 100362149	ENSRNOG00000030596.5; ENSRNOG00000030345.4; ENSRNOG00000029627.5	LOC100359951; LOC100362684; Rps20; LOC100362149	9; 5; 3		Ribosome	0.41	-1.2863	3.279	1.71326	1.058	0.0853278	0.0890578	0.974463
O88761	26S proteasome non-ATPase regulatory subunit 1 [OS=Rattus norvegicus]	0	72.843	17	12	79	12	953	105.7	5.39	9092.13	Pf01851, Pf13513, Pf13646	[GO:0000502]; GO:0043234; GO:0044424; GO:1905369; GO:0032991; GO:0005622; GO:0044464; GO:1905368; GO:0005575; GO:0005623; GO:1902494 [GO:0004175]; GO:0070011; GO:0008233; GO:0016787; GO:0140096; GO:0003824; GO:0003674 [GO:0005488]; GO:0003674 [GO:0005634]; GO:0043231; GO:0043227; GO:0043229; GO:0043226; GO:0044424; GO:0005575; GO:0005622; GO:0044464; GO:0005623 [GO:0008540]; GO:0005838; GO:004323…	83806		Psmd1	9		Epstein-Barr virus infection; Proteasome	1.929	0.947853	2.315	1.21101	1.505	0.0178444	0.348772	0.749382
Q505J9	ATPase family aaa domain-containing protein 1 [OS=Rattus norvegicus]	0	59.487	25	6	40	6	361	40.7	6.9	4834.73	Pf00004, Pf00910, Pf01078, Pf05496, Pf06068, Pf07724, Pf07726, Pf13173, Pf13191, Pf13207, Pf13479	[GO:0000166]; GO:0036094; GO:1901265; GO:0005488; GO:0097159; GO:1901363; GO:0003674 [GO:0002092]; GO:0002090; GO:0010604; GO:0031325; GO:0031623; GO:0048260; GO:0031323; GO:0048259; GO:0060255; GO:0009893; GO:0043170; GO:0044237; GO:0048522; GO:0006898; GO:0043112; GO:0045807; GO:0019222; GO:0050794; GO:0030100; GO:0008152; GO:0048518; GO:0071704; GO:0009987; GO:0006897; GO:0044260; GO:0051050; …	309532		Atad1	1			0.659	-0.60165	1.084	0.116365	0.739	0.679659	0.992193	0.93185
P43244	Matrin-3 [OS=Rattus norvegicus]	0	12.475	6	4	10	4	845	94.4	6.2	874.04	Pf00076, Pf13893, Pf14259	[GO:0002218]; GO:0002253; GO:0045089; GO:0002376; GO:0050778; GO:0031349; GO:0045087; GO:0045088; GO:0008150; GO:0002684; GO:0006955; GO:0048584; GO:0050776; GO:0006952; GO:0031347; GO:0002682; GO:0048518; GO:0050896; GO:0048583; GO:0006950; GO:0080134; GO:0050789; GO:0065007 [GO:0002376]; GO:0008150 [GO:0003170]; GO:0007507; GO:0048856; GO:0048513; GO:0072359; GO:0032502; GO:0048731; GO:0008150;…	29150		Matr3	18			0.768	-0.380822	1.331	0.412511	1.042	0.92072	0.938993	0.979795
Q6AXS5	Plasminogen activator inhibitor 1 RNA-binding protein [OS=Rattus norvegicus]	0	32.874	16	5	46	5	407	44.7	8.54	6019.62	Pf04774	[GO:0003723]; GO:0003676; GO:0097159; GO:1901363; GO:0005488; GO:0003674 [GO:0003730]; GO:0003729; GO:0003723; GO:0003676; GO:0097159; GO:1901363; GO:0005488; GO:0003674 [GO:0005634]; GO:0043231; GO:0043227; GO:0043229; GO:0043226; GO:0044424; GO:0005575; GO:0005622; GO:0044464; GO:0005623 [GO:0005737]; GO:0044424; GO:0005622; GO:0044464; GO:0005575; GO:0005623 [GO:0005829]; GO:0044444; GO:000573…	246303		Serbp1	4			1.049	0.0690147	1.165	0.22033	1.041	0.880078	0.984577	0.979795
Q8CG45	aflatoxin B1 aldehyde reductase member 2 [OS=Rattus norvegicus]	0	45.303	28	8	41	8	367	40.6	8.1	4602.41	Pf00248	[GO:0004032]; GO:0008106; GO:0004033; GO:0016616; GO:0016614; GO:0016491; GO:0003824; GO:0003674 [GO:0004033]; GO:0016616; GO:0016614; GO:0016491; GO:0003824; GO:0003674 [GO:0005737]; GO:0044424; GO:0005622; GO:0044464; GO:0005575; GO:0005623 [GO:0005739]; GO:0043231; GO:0044444; GO:0043227; GO:0043229; GO:0005737; GO:0044424; GO:0043226; GO:0005622; GO:0044464; GO:0005575; GO:0005623 [GO:0005794…	171445		Akr7a2	5		Metabolism of xenobiotics by cytochrome P450	0.816	-0.293359	1.395	0.480265	1.172	0.9502	0.904909	0.941238
P62994-1	Growth factor receptor-bound protein 2 [OS=Rattus norvegicus]	0	11.447	15	3	12	3	217	25.2	6.32	992.88	Pf00017, Pf00018, Pf07653, Pf14604	[GO:0001784]; GO:0045309; GO:0051219; GO:0005515; GO:0005488; GO:0003674 [GO:0003723]; GO:0003676; GO:0097159; GO:1901363; GO:0005488; GO:0003674 [GO:0004715]; GO:0004713; GO:0004672; GO:0016301; GO:0016773; GO:0140096; GO:0016772; GO:0003824; GO:0016740; GO:0003674 [GO:0005070]; GO:0030674; GO:0035591; GO:0005515; GO:0060090; GO:0005488; GO:0003674 [GO:0005154]; GO:0070851; GO:0005102; GO:000551…	81504	ENSRNOG00000003990.6	Grb2	10	RET signaling; MET receptor recycling; GAB1 signalosome; Role of LAT2/NTAL/LAB on calcium mobilization; PI-3K cascade:FGFR1; SHC-mediated cascade:FGFR1; Spry regulation of FGF signaling; RHO GTPases Activate WASPs and WAVEs; PI-3K cascade:FGFR2; FRS-mediated FGFR2 signaling; Regulation of signaling by CBL; FRS-mediated FGFR3 signaling; FRS-mediated FGFR1 signaling; SHC-mediated cascade:FGFR3; DAP…	GnRH signaling pathway; Endometrial cancer; MAPK signaling pathway; Alcoholism; ErbB signaling pathway; B cell receptor signaling pathway; Viral carcinogenesis; Neurotrophin signaling pathway; Gap junction; Glioma; Hepatitis B; Focal adhesion; Prostate cancer; Prolactin signaling pathway; T cell receptor signaling pathway; Renal cell carcinoma; Choline metabolism in cancer; Natural killer cell me…	0.318	-1.6529	3.117	1.64016	0.961	0.0309631	0.112279	0.999595
Q9JJ31	Cullin-5 [OS=Rattus norvegicus]	0	18.471	7	5	13	5	780	90.8	7.94	762.68	Pf00888, Pf10557	[GO:0000209]; GO:0016567; GO:0032446; GO:0070647; GO:0006464; GO:0036211; GO:0044267; GO:0019538; GO:0043412; GO:0044260; GO:0043170; GO:0044238; GO:1901564; GO:0044237; GO:0071704; GO:0008152; GO:0006807; GO:0009987; GO:0008150 [GO:0004842]; GO:0019787; GO:0016740; GO:0140096; GO:0003824; GO:0003674 [GO:0005000]; GO:0008528; GO:0001653; GO:0004930; GO:0038023; GO:0004888; GO:0004871; GO:0004872;…	64624		Cul5	8		Ubiquitin mediated proteolysis	1.028	0.0398403	1.235	0.304511	0.846	0.918234	0.953673	0.984117
Q9JJ54	heterogeneous nuclear ribonucleoprotein D0 [OS=Rattus norvegicus]	0	28.904	18	5	43	4	353	38.2	7.81	4077.86	Pf00076, Pf13893, Pf14259	[GO:0000291]; GO:0000956; GO:0006402; GO:0006401; GO:0010629; GO:0016071; GO:0016070; GO:0034655; GO:0044265; GO:0010467; GO:0010468; GO:0010605; GO:0044260; GO:0090304; GO:0006139; GO:0019439; GO:0044270; GO:0046700; GO:1901361; GO:0009057; GO:0044248; GO:0043170; GO:0060255; GO:0009892; GO:0044237; GO:0006725; GO:0034641; GO:0044238; GO:0046483; GO:1901360; GO:1901575; GO:0009056; GO:0071704; G…	79256	ENSRNOG00000002292.8	Hnrpd; Hnrnpd	14	AUF1 (hnRNP D0) binds and destabilizes mRNA; mRNA Splicing - Major Pathway		1.287	0.364012	0.719	-0.475936	0.87	0.546164	0.867835	0.992162
P13697	NADP-dependent malic enzyme [OS=Rattus norvegicus]	0	35.033	18	8	23	8	572	64	6.93	2806.24	Pf00390, Pf03949	[GO:0004470]; GO:0016615; GO:0016614; GO:0016491; GO:0003824; GO:0003674 [GO:0004471]; GO:0004470; GO:0016616; GO:0016615; GO:0016614; GO:0016491; GO:0003824; GO:0003674 [GO:0004473]; GO:0004470; GO:0016616; GO:0016615; GO:0016614; GO:0016491; GO:0003824; GO:0003674 [GO:0005737]; GO:0044424; GO:0005622; GO:0044464; GO:0005575; GO:0005623 [GO:0005739]; GO:0043231; GO:0044444; GO:0043227; GO:004322…	24552		Me1	8			1.679	0.747602	0.457	-1.12973	0.967	0.149628	0.342943	0.999595
P17077	60S ribosomal protein L9 [OS=Rattus norvegicus]	0	62.311	54	6	64	6	192	21.9	9.95	7556.58	Pf00347	[GO:0002181]; GO:0006412; GO:0010467; GO:0034645; GO:0043043; GO:0044267; GO:0043170; GO:0009059; GO:0044249; GO:0044260; GO:0006518; GO:0043604; GO:1901566; GO:0019538; GO:0071704; GO:1901576; GO:0009058; GO:0044237; GO:0043603; GO:1901564; GO:0044271; GO:0044238; GO:0008152; GO:0009987; GO:0034641; GO:0006807; GO:0008150 [GO:0003723]; GO:0003676; GO:0097159; GO:1901363; GO:0005488; GO:0003674 […	100360449; 29257; 100364457	ENSRNOG00000030476.5; ENSRNOG00000028449.4; ENSRNOG00000026716.5	LOC100360449; Rpl9; LOC100364457	3; 14; 1		Ribosome	1.498	0.583038	0.967	-0.0484122	2.307	0.334685	0.992193	0.303848
Q7TMA5	apolipoprotein B-100 [OS=Rattus norvegicus]	0.025	2.937	0	1	39	1	4743	535.7	7.42	6123.8	Pf00134, Pf01347, Pf06448, Pf09172, Pf12491	[GO:0001701]; GO:0043009; GO:0009792; GO:0009790; GO:0007275; GO:0032501; GO:0048856; GO:0008150; GO:0032502 [GO:0005319]; GO:0022892; GO:0005215; GO:0003674 [GO:0005515]; GO:0005488; GO:0003674 [GO:0005543]; GO:0008289; GO:0043168; GO:0005488; GO:0043167; GO:0003674 [GO:0005576]; GO:0005575 [GO:0005615]; GO:0044421; GO:0005575; GO:0005576 [GO:0005737]; GO:0044424; GO:0005622; GO:0044464; GO:0005…	54225	ENSRNOG00000005542.8	Apob	6	Signaling by GPCR; VLDL assembly; Chylomicron assembly; Regulation of Insulin-like Growth Factor (IGF) transport and uptake by Insulin-like Growth Factor Binding Proteins (IGFBPs); Scavenging by Class A Receptors; Scavenging by Class B Receptors; Platelet sensitization by LDL; Chylomicron remodeling; Post-translational protein phosphorylation; Chylomicron clearance; Retinoid metabolism and transp…	Fat digestion and absorption; Vitamin digestion and absorption	0.753	-0.409278	1.824	0.867106	1.394	0.871362	0.648757	0.818332
Q07116	Sulfite oxidase, mitochondrial [OS=Rattus norvegicus]	0	56.655	25	8	32	8	546	60.8	6.89	4430.12	Pf00173, Pf00174, Pf03404	[GO:0005739]; GO:0043231; GO:0044444; GO:0043227; GO:0043229; GO:0005737; GO:0044424; GO:0043226; GO:0005622; GO:0044464; GO:0005575; GO:0005623 [GO:0005758]; GO:0005740; GO:0031970; GO:0044429; GO:0031967; GO:0044446; GO:0070013; GO:0005739; GO:0044444; GO:0031975; GO:0043227; GO:0043229; GO:0044422; GO:0044424; GO:0043233; GO:0043231; GO:0005737; GO:0044464; GO:0043226; GO:0005575; GO:0005622; …	81805		Suox	7		Sulfur metabolism	0.953	-0.0694519	1.039	0.0551957	1.03	0.966514	0.999574	0.984117
P63322	Ras-related protein Ral-A [OS=Rattus norvegicus]	0	20.321	35	5	28	5	206	23.5	7.11	3576.99	Pf00025, Pf00071, Pf08477	[GO:0000166]; GO:0036094; GO:1901265; GO:0005488; GO:0097159; GO:1901363; GO:0003674 [GO:0001843]; GO:0014020; GO:0060606; GO:0001838; GO:0001841; GO:0035148; GO:0016331; GO:0072175; GO:0021915; GO:0035239; GO:0048646; GO:0002009; GO:0048598; GO:0060562; GO:0007399; GO:0035295; GO:0043009; GO:0060429; GO:0009653; GO:0032502; GO:0048729; GO:0009790; GO:0048731; GO:0007275; GO:0048856; GO:0009792; …	81757	ENSRNOG00000013454.4	Rala	17	Translocation of GLUT4 to the plasma membrane	Rap1 signaling pathway; Pancreatic cancer; Pathways in cancer; Ras signaling pathway; Phospholipase D signaling pathway	1.056	0.0786098	0.998	-0.00288828	0.943	0.860371	0.996234	0.999595
Q5XI07	Lipoma-preferred partner homolog [OS=Rattus norvegicus]	0	70.981	33	10	38	10	632	68.2	7.66	2985.48	Pf00412	[GO:0003674] [GO:0005575] [GO:0005634]; GO:0043231; GO:0043227; GO:0043229; GO:0043226; GO:0044424; GO:0005575; GO:0005622; GO:0044464; GO:0005623 [GO:0005737]; GO:0044424; GO:0005622; GO:0044464; GO:0005575; GO:0005623 [GO:0005829]; GO:0044444; GO:0005737; GO:0044424; GO:0005622; GO:0044464; GO:0005575; GO:0005623 [GO:0005925]; GO:0005924; GO:0005912; GO:0030055; GO:0070161; GO:0030054; GO:00055…	288010	ENSRNOG00000031669.4	Lpp	11			0.869	-0.202572	0.436	-1.1976	0.672	0.978257	0.29256	0.87589
P62250	40S ribosomal protein S16 [OS=Rattus norvegicus]	0	13.281	32	5	67	5	146	16.4	10.21	7647.87	Pf00380	[GO:0000462]; GO:0030490; GO:0006364; GO:0042274; GO:0016072; GO:0034470; GO:0042254; GO:0022613; GO:0034660; GO:0006396; GO:0044085; GO:0016070; GO:0010467; GO:0071840; GO:0044260; GO:0090304; GO:0043170; GO:0008150; GO:0044237; GO:0006139; GO:0071704; GO:0008152; GO:0009987; GO:0006725; GO:0034641; GO:0044238; GO:0046483; GO:1901360; GO:0006807 [GO:0003674] [GO:0003723]; GO:0003676; GO:0097159;…	140655	ENSRNOG00000019578.7	Rps16	1	SRP-dependent cotranslational protein targeting to membrane; Formation of a pool of free 40S subunits; Translation initiation complex formation; Major pathway of rRNA processing in the nucleolus and cytosol; GTP hydrolysis and joining of the 60S ribosomal subunit; Formation of the ternary complex, and subsequently, the 43S complex; Ribosomal scanning and start codon recognition; Nonsense Mediated…	Ribosome	0.837	-0.2567	0.939	-0.0908029	0.788	0.967982	0.989928	0.961265
Q62645-1	Glutamate receptor ionotropic, NMDA 2D [OS=Rattus norvegicus]	0.028	2.45	1	1	18	1	1323	143	8.37	1309.23	Pf00060, Pf00497, Pf01094, Pf10613	[GO:0001964]; GO:0009605; GO:0050905; GO:0050896; GO:0050877; GO:0008150; GO:0003008; GO:0032501 [GO:0004872]; GO:0060089; GO:0003674 [GO:0004970]; GO:0008066; GO:0022824; GO:0004888; GO:0005230; GO:0022835; GO:0038023; GO:0099600; GO:0015276; GO:0022834; GO:0030594; GO:0004871; GO:0004872; GO:0005216; GO:0022836; GO:0003674; GO:0060089; GO:0015075; GO:0022838; GO:0015267; GO:0022891; GO:0022803;…	24412	ENSRNOG00000021063.4	Grin2d	1	RAF/MAP kinase cascade; Interleukin-20 family signaling; CREB phosphorylation through the activation of CaMKII; Ras activation uopn Ca2+ infux through NMDA receptor; Synaptic adhesion-like molecules; Unblocking of NMDA receptor, glutamate binding and activation	Alcoholism; Calcium signaling pathway; Alzheimer's disease; Cocaine addiction; cAMP signaling pathway; Glutamatergic synapse; Neuroactive ligand-receptor interaction; Amyotrophic lateral sclerosis (ALS); Nicotine addiction; Circadian entrainment; Amphetamine addiction; Long-term potentiation	0.958	-0.0619024	1.294	0.371838	1.239	0.960478	0.946664	0.906546
P62282	40S ribosomal protein S11 [OS=Rattus norvegicus]	0	10.739	21	4	37	4	158	18.4	10.3	2920.53	Pf00366	[GO:0001649]; GO:0001503; GO:0030154; GO:0032501; GO:0048869; GO:0008150; GO:0009987; GO:0032502 [GO:0003674] [GO:0003723]; GO:0003676; GO:0097159; GO:1901363; GO:0005488; GO:0003674 [GO:0003735]; GO:0005198; GO:0003674 [GO:0005622]; GO:0044464; GO:0005575; GO:0005623 [GO:0005730]; GO:0031981; GO:0043232; GO:0044428; GO:0070013; GO:0043228; GO:0043229; GO:0005634; GO:0044446; GO:0043233; GO:00444…	81774	ENSRNOG00000020595.8	Rps11	1	SRP-dependent cotranslational protein targeting to membrane; Formation of a pool of free 40S subunits; Translation initiation complex formation; Major pathway of rRNA processing in the nucleolus and cytosol; GTP hydrolysis and joining of the 60S ribosomal subunit; Formation of the ternary complex, and subsequently, the 43S complex; Ribosomal scanning and start codon recognition; Nonsense Mediated…	Ribosome	1.236	0.305679	0.562	-0.831358	1.013	0.590555	0.595629	0.987678
P61107	Ras-related protein Rab-14 [OS=Rattus norvegicus]	0	69.48	62	10	105	9	215	23.9	6.21	9262.16	Pf00009, Pf00025, Pf00071, Pf04670, Pf08477	[GO:0000139]; GO:0044431; GO:0098588; GO:0098791; GO:0005794; GO:0044444; GO:0044446; GO:0031090; GO:0031984; GO:0012505; GO:0043231; GO:0005737; GO:0044424; GO:0043229; GO:0044422; GO:0016020; GO:0043227; GO:0044464; GO:0005622; GO:0043226; GO:0005575; GO:0005623 [GO:0000166]; GO:0036094; GO:1901265; GO:0005488; GO:0097159; GO:1901363; GO:0003674 [GO:0003924]; GO:0017111; GO:0016462; GO:0016818;…	94197		Rab14	3		AMPK signaling pathway	1.024	0.0342157	1.219	0.285698	1.274	0.878937	0.95672	0.888887
Q5RJP0	Aldose reductase-related protein 1 [OS=Rattus norvegicus]	0	20.223	16	4	25	4	316	36.1	7.85	2728.03	Pf00248	[GO:0004032]; GO:0008106; GO:0004033; GO:0016616; GO:0016614; GO:0016491; GO:0003824; GO:0003674 [GO:0004033]; GO:0016616; GO:0016614; GO:0016491; GO:0003824; GO:0003674 [GO:0005737]; GO:0044424; GO:0005622; GO:0044464; GO:0005575; GO:0005623 [GO:0005739]; GO:0043231; GO:0044444; GO:0043227; GO:0043229; GO:0005737; GO:0044424; GO:0043226; GO:0005622; GO:0044464; GO:0005575; GO:0005623 [GO:0016491…	116463	ENSRNOG00000009875.2	Akr1b7	4	Signaling by GPCR; Retinoid metabolism and transport; Estrogen biosynthesis	Pentose and glucuronate interconversions; Galactose metabolism; Metabolic pathways; Glycerolipid metabolism; Fructose and mannose metabolism	0.557	-0.844251	1.628	0.703101	0.484	0.366573	0.775647	0.564615
Q99P39-1	Cysteine desulfurase, mitochondrial [OS=Rattus norvegicus]	0	49.047	25	8	46	8	451	50	8.72	4938.2	Pf00266, Pf00282, Pf01212	[GO:0003824]; GO:0003674 [GO:0005634]; GO:0043231; GO:0043227; GO:0043229; GO:0043226; GO:0044424; GO:0005575; GO:0005622; GO:0044464; GO:0005623 [GO:0005654]; GO:0031981; GO:0044428; GO:0070013; GO:0005634; GO:0044446; GO:0043229; GO:0043233; GO:0044424; GO:0043231; GO:0044422; GO:0043226; GO:0031974; GO:0005622; GO:0044464; GO:0043227; GO:0005575; GO:0005623 [GO:0005737]; GO:0044424; GO:0005622…	84594		Nfs1	3			1.25	0.321928	1.086	0.119024	0.812	0.590555	0.992193	0.968761
B2GV54	Neutral cholesterol ester hydrolase 1 [OS=Rattus norvegicus]	0	25.38	14	4	35	4	408	45.8	7.05	4006.48	Pf00135, Pf07859	[GO:0004620]; GO:0016298; GO:0016788; GO:0016787; GO:0003824; GO:0003674 [GO:0005783]; GO:0012505; GO:0043231; GO:0044444; GO:0044464; GO:0043227; GO:0043229; GO:0005737; GO:0044424; GO:0005575; GO:0005623; GO:0043226; GO:0005622 [GO:0006470]; GO:0006464; GO:0016311; GO:0036211; GO:0044267; GO:0006796; GO:0019538; GO:0043412; GO:0044260; GO:0006793; GO:0043170; GO:0044238; GO:1901564; GO:0044237;…	294930	ENSRNOG00000013313.7	Nceh1	2	LDL clearance	Bile secretion	1.254	0.326537	2.385	1.25399	2.447	0.61352	0.314514	0.254222
F1MA98	Nucleoprotein TPR [OS=Rattus norvegicus]	0.004	6.371	1	2	10	2	2360	267.1	5	287.21	Pf01496, Pf01576, Pf02463, Pf03962, Pf04111, Pf04156, Pf05557, Pf07926, Pf09726, Pf12128, Pf13166, Pf14915	[GO:0000122]; GO:0006357; GO:0006366; GO:0045892; GO:0006355; GO:0006351; GO:0010629; GO:1903507; GO:2000113; GO:0010468; GO:1903506; GO:2000112; GO:0010467; GO:0034645; GO:0097659; GO:0010605; GO:1902679; GO:0010558; GO:0031327; GO:0060255; GO:2001141; GO:0010556; GO:0031326; GO:0043170; GO:0009059; GO:0044249; GO:0044260; GO:0032774; GO:0009892; GO:0051253; GO:0009890; GO:0031324; GO:0019222; G…	304862	ENSRNOG00000002394.6	Tpr	13	SUMOylation of RNA binding proteins; snRNP Assembly; Transport of Mature mRNA derived from an Intron-Containing Transcript; SUMOylation of DNA damage response and repair proteins; SUMOylation of chromatin organization proteins; Nuclear Pore Complex (NPC) Disassembly; SUMOylation of DNA replication proteins; Regulation of Glucokinase by Glucokinase Regulatory Protein; Regulation of HSF1-mediated h…		0.89	-0.168123	0.644	-0.634867	0.918	0.999366	0.762603	0.999595
P51583	multifunctional protein ADE2 [OS=Rattus norvegicus]	0	27.755	16	6	29	6	425	47.1	7.69	2670.8	Pf00731, Pf01259	[GO:0000082]; GO:0044772; GO:0044843; GO:0044770; GO:1903047; GO:0022402; GO:0000278; GO:0007049; GO:0009987; GO:0008150 [GO:0000166]; GO:0036094; GO:1901265; GO:0005488; GO:0097159; GO:1901363; GO:0003674 [GO:0003674] [GO:0003824]; GO:0003674 [GO:0004638]; GO:0016831; GO:0016830; GO:0016829; GO:0003824; GO:0003674 [GO:0004639]; GO:0016881; GO:0016879; GO:0016874; GO:0003824; GO:0003674 [GO:00055…	140946	ENSRNOG00000002101.6	Paics	14	Purine ribonucleoside monophosphate biosynthesis	Purine metabolism; Metabolic pathways	0.581	-0.78339	1.952	0.964953	0.892	0.423118	0.560943	0.999595
Q4V8E9	Neurotrophin receptor-interacting factor 1 [OS=Rattus norvegicus]	0.084	1.531	1	1	13	1	822	93.6	9.38	1354.45	Pf00096, Pf01352, Pf02023, Pf13465	[GO:0000981]; GO:0003700; GO:0140110; GO:0003674 [GO:0003676]; GO:0097159; GO:1901363; GO:0005488; GO:0003674 [GO:0003677]; GO:0003676; GO:0097159; GO:1901363; GO:0005488; GO:0003674 [GO:0003682]; GO:0005488; GO:0003674 [GO:0003700]; GO:0140110; GO:0003674 [GO:0005166]; GO:0005165; GO:0005126; GO:0005102; GO:0005515; GO:0005488; GO:0003674 [GO:0005622]; GO:0044464; GO:0005575; GO:0005623 [GO:0005…	308362	ENSRNOG00000031328.3	Zfp110	1		Neurotrophin signaling pathway	2.061	1.04334	1.048	0.0676387	2.365	0.0107017	0.999574	0.283441
P19357	Solute carrier family 2, facilitated glucose transporter member 4 [OS=Rattus norvegicus]	0	28.816	8	4	35	4	509	54.9	7.3	3988.39	Pf00083, Pf07690	[GO:0005215]; GO:0003674 [GO:0005355]; GO:0015149; GO:0015145; GO:0051119; GO:0015144; GO:0022891; GO:0022857; GO:0022892; GO:0005215; GO:0003674 [GO:0005515]; GO:0005488; GO:0003674 [GO:0005737]; GO:0044424; GO:0005622; GO:0044464; GO:0005575; GO:0005623 [GO:0005768]; GO:0012505; GO:0031410; GO:0044464; GO:0044444; GO:0097708; GO:0005575; GO:0005623; GO:0005737; GO:0044424; GO:0031982; GO:004322…	25139	ENSRNOG00000017226.6	Slc2a4	10	Cellular hexose transport	AMPK signaling pathway; FoxO signaling pathway; Insulin resistance; Adipocytokine signaling pathway; Type II diabetes mellitus; Insulin signaling pathway	0.244	-2.03505	0.87	-0.200913	0.287	0.00025595	0.95653	0.108514
Q63798	proteasome activator complex subunit 2 [OS=Rattus norvegicus]	0	42.643	34	7	52	7	238	26.8	5.72	6494.34	Pf02251, Pf02252	[GO:0000502]; GO:0043234; GO:0044424; GO:1905369; GO:0032991; GO:0005622; GO:0044464; GO:1905368; GO:0005575; GO:0005623; GO:1902494 [GO:0005737]; GO:0044424; GO:0005622; GO:0044464; GO:0005575; GO:0005623 [GO:0008537]; GO:0022624; GO:0043234; GO:0044424; GO:0000502; GO:0032991; GO:0005622; GO:0044464; GO:1905369; GO:0005575; GO:0005623; GO:1905368; GO:1902494 [GO:0010950]; GO:0010952; GO:0052548…	29614; 100362709	ENSRNOG00000019246.7	Psme2; LOC100362709	15; 1	Interleukin-1 family signaling; Regulation of RUNX2 expression and activity; The role of GTSE1 in G2/M progression after G2 checkpoint; Ubiquitin Mediated Degradation of Phosphorylated Cdc25A; Asymmetric localization of PCP proteins; APC/C:Cdh1 mediated degradation of Cdc20 and other APC/C:Cdh1 targeted proteins in late mitosis/early G1; Regulation of PTEN stability and activity; ABC-family prote…	Antigen processing and presentation; Proteasome	0.511	-0.968605	2.156	1.10836	0.394	0.242263	0.43815	0.343747
P59215-2	Isoform Alpha-2 of Guanine nucleotide-binding protein G(o) subunit alpha [OS=Rattus norvegicus]	0	59.186	34	10	123	6	354	40.1	6.01	14718.1	Pf00025, Pf00503	[GO:0003924]; GO:0017111; GO:0016462; GO:0016818; GO:0016817; GO:0016787; GO:0003824; GO:0003674 [GO:0004871]; GO:0003674 [GO:0005515]; GO:0005488; GO:0003674 [GO:0005525]; GO:0032550; GO:0032561; GO:0035639; GO:0001883; GO:0032549; GO:0019001; GO:0032555; GO:0043168; GO:1901265; GO:0001882; GO:0017076; GO:0032553; GO:0043167; GO:0097159; GO:1901363; GO:0036094; GO:0097367; GO:0000166; GO:0005488…	50664		Gnao1	19			0.786	-0.347399	3.844	1.94261	2.865	0.920208	0.0399822	0.140788
D3ZDK7	glycerol-3-phosphate phosphatase [OS=Rattus norvegicus]	0	34.525	27	6	23	6	321	34.6	5.35	2982.71	Pf00702, Pf13242, Pf13344	[GO:0000121]; GO:0016791; GO:0042578; GO:0016788; GO:0016787; GO:0003824; GO:0003674 [GO:0000287]; GO:0046872; GO:0043169; GO:0043167; GO:0005488; GO:0003674 [GO:0004721]; GO:0016791; GO:0140096; GO:0042578; GO:0003824; GO:0016788; GO:0003674; GO:0016787 [GO:0004725]; GO:0004721; GO:0016791; GO:0140096; GO:0042578; GO:0003824; GO:0016788; GO:0003674; GO:0016787 [GO:0005829]; GO:0044444; GO:000573…	287115	ENSRNOG00000009536.7	Pgp	10		Metabolic pathways; Glyoxylate and dicarboxylate metabolism; Carbon metabolism	0.956	-0.0649175	2.821	1.49621	0.687	0.963587	0.172875	0.889599
P62755	40S RIBOSOMAL PROTEIN S6 [OS=Rattus norvegicus]	0	19.562	19	4	48	4	249	28.7	10.84	4548.17	Pf01092	[GO:0000028]; GO:0022618; GO:0042255; GO:0042274; GO:0022613; GO:0034622; GO:0071826; GO:0042254; GO:0070925; GO:0044085; GO:0065003; GO:0043933; GO:0006996; GO:0022607; GO:0071840; GO:0016043; GO:0008150; GO:0009987 [GO:0000082]; GO:0044772; GO:0044843; GO:0044770; GO:1903047; GO:0022402; GO:0000278; GO:0007049; GO:0009987; GO:0008150 [GO:0000278]; GO:0007049; GO:0009987; GO:0008150 [GO:0001890]…	100911372; 29304		LOC100911372; Rps6	5		Ribosome; PI3K-Akt signaling pathway; EGFR tyrosine kinase inhibitor resistance; HIF-1 signaling pathway; Proteoglycans in cancer; mTOR signaling pathway; Insulin signaling pathway	2.307	1.20602	0.519	-0.946194	1.226	0.000707625	0.504649	0.906546
P05942	Protein S100-A4 [OS=Rattus norvegicus]	0	9.886	25	3	41	3	101	11.8	5.12	3257.96	Pf01023	[GO:0003723]; GO:0003676; GO:0097159; GO:1901363; GO:0005488; GO:0003674 [GO:0003779]; GO:0008092; GO:0005515; GO:0005488; GO:0003674 [GO:0005509]; GO:0046872; GO:0043169; GO:0043167; GO:0005488; GO:0003674 [GO:0005515]; GO:0005488; GO:0003674 [GO:0005576]; GO:0005575 [GO:0005615]; GO:0044421; GO:0005575; GO:0005576 [GO:0005634]; GO:0043231; GO:0043227; GO:0043229; GO:0043226; GO:0044424; GO:0005…	24615	ENSRNOG00000011821.4	S100a4	2			0.782	-0.354759	0.974	-0.0380063	1.506	0.923948	0.992193	0.749382
O88900	growth factor receptor-bound protein 14 [OS=Rattus norvegicus]	0.025	2.954	2	x	5	1	538	60.6	8.54	319.29	Pf00017, Pf00169, Pf00788, Pf08947	[GO:0005070]; GO:0030674; GO:0035591; GO:0005515; GO:0060090; GO:0005488; GO:0003674 [GO:0005515]; GO:0005488; GO:0003674 [GO:0005737]; GO:0044424; GO:0005622; GO:0044464; GO:0005575; GO:0005623 [GO:0005768]; GO:0012505; GO:0031410; GO:0044464; GO:0044444; GO:0097708; GO:0005575; GO:0005623; GO:0005737; GO:0044424; GO:0031982; GO:0043229; GO:0005622; GO:0043227; GO:0043226 [GO:0005794]; GO:001250…	58844		Grb14	3			0.363	-1.46196	6.364	2.66993	2.313	0.0335137	0.00141114	0.30098
Q5XHY5	Threonine--tRNA ligase, cytoplasmic [OS=Rattus norvegicus]	0	11.586	7	4	7	4	695	80.5	6.95	435.49	Pf00587, Pf02824, Pf03129, Pf07973	[GO:0000166]; GO:0036094; GO:1901265; GO:0005488; GO:0097159; GO:1901363; GO:0003674 [GO:0004812]; GO:0140101; GO:0140098; GO:0003824; GO:0003674 [GO:0004829]; GO:0004812; GO:0140101; GO:0140098; GO:0003824; GO:0003674 [GO:0005524]; GO:0032559; GO:0035639; GO:0030554; GO:0032555; GO:0043168; GO:1901265; GO:0017076; GO:0032553; GO:0043167; GO:0097159; GO:1901363; GO:0000166; GO:0097367; GO:0005488…	294810	ENSRNOG00000019023.6	Tars	2		Aminoacyl-tRNA biosynthesis	1.152	0.204141	0.364	-1.45799	0.708	0.73118	0.148297	0.906546
Q9Z2S9	Flotillin-2 [OS=Rattus norvegicus]	0	62.756	36	12	58	12	428	47	5.2	6930.25	Pf01145	[GO:0001765]; GO:0031579; GO:0071709; GO:0061024; GO:0022607; GO:0044091; GO:0016043; GO:0044085; GO:0009987; GO:0071840; GO:0008150 [GO:0001931]; GO:0031254; GO:0120025; GO:0044464; GO:0042995; GO:0005575; GO:0005623 [GO:0002020]; GO:0019899; GO:0005515; GO:0005488; GO:0003674 [GO:0002080]; GO:0001669; GO:0030667; GO:0097223; GO:0030141; GO:0030659; GO:0098588; GO:0098805; GO:0044464; GO:0012505…	83764	ENSRNOG00000009681.8	Flot2	10	Synaptic adhesion-like molecules	Insulin signaling pathway	1.996	0.997112	0.866	-0.207561	1.394	0.0131317	0.953673	0.818332
Q9Z311	Enoyl-[acyl-carrier-protein] reductase, mitochondrial [OS=Rattus norvegicus]	0	70.333	43	8	44	8	373	40.3	8.78	6468.23	Pf00107, Pf08240	[GO:0005102]; GO:0005515; GO:0005488; GO:0003674 [GO:0005634]; GO:0043231; GO:0043227; GO:0043229; GO:0043226; GO:0044424; GO:0005575; GO:0005622; GO:0044464; GO:0005623 [GO:0005737]; GO:0044424; GO:0005622; GO:0044464; GO:0005575; GO:0005623 [GO:0005739]; GO:0043231; GO:0044444; GO:0043227; GO:0043229; GO:0005737; GO:0044424; GO:0043226; GO:0005622; GO:0044464; GO:0005575; GO:0005623 [GO:0006629…	29470		Mecr	5		Fatty acid metabolism; Fatty acid elongation; Metabolic pathways	0.769	-0.378944	2.329	1.21971	0.82	0.884909	0.342943	0.971068
Q62736	Non-muscle caldesmon [OS=Rattus norvegicus]	0	38.402	19	9	41	9	531	60.5	6.58	4077.83	Pf02029	[GO:0003779]; GO:0008092; GO:0005515; GO:0005488; GO:0003674 [GO:0005516]; GO:0005515; GO:0005488; GO:0003674 [GO:0005737]; GO:0044424; GO:0005622; GO:0044464; GO:0005575; GO:0005623 [GO:0005856]; GO:0043232; GO:0043228; GO:0043229; GO:0043226; GO:0044424; GO:0005575; GO:0005622; GO:0044464; GO:0005623 [GO:0005884]; GO:0015629; GO:0099513; GO:0005856; GO:0044430; GO:0099512; GO:0043232; GO:004444…	25687		Cald1	4		Vascular smooth muscle contraction	0.81	-0.304006	1.095	0.130931	0.69	0.932686	0.992193	0.891481
P06686	Sodium/potassium-transporting ATPase subunit alpha-2 [OS=Rattus norvegicus]	0	184.945	32	26	454	12	1020	112.1	5.55	58491.2	Pf00122, Pf00689, Pf00690, Pf00702, Pf08282, Pf12710, Pf13246	[GO:0000166]; GO:0036094; GO:1901265; GO:0005488; GO:0097159; GO:1901363; GO:0003674 [GO:0001504]; GO:0001505; GO:0006836; GO:0098657; GO:0065008; GO:0006810; GO:0065007; GO:0051234; GO:0008150; GO:0051179 [GO:0002026]; GO:0008016; GO:0065008; GO:0060047; GO:1903522; GO:0065007; GO:0003015; GO:0008015; GO:0044057; GO:0008150; GO:0003013; GO:0003008; GO:0051239; GO:0032501; GO:0050789 [GO:0002087]…	24212	ENSRNOG00000007290.6	Atp1a2	13	Ion homeostasis; Ion transport by P-type ATPases	Mineral absorption; Pancreatic secretion; Proximal tubule bicarbonate reclamation; Adrenergic signaling in cardiomyocytes; Endocrine and other factor-regulated calcium reabsorption; Aldosterone-regulated sodium reabsorption; cAMP signaling pathway; Thyroid hormone synthesis; Protein digestion and absorption; Carbohydrate digestion and absorption; Gastric acid secretion; Salivary secretion; Cardia…	0.577	-0.793357	0.568	-0.816037	0.46	0.449528	0.608656	0.492607
Q62826-1	Heterogeneous nuclear ribonucleoprotein M [OS=Rattus norvegicus]	0	48.933	19	11	40	11	690	73.7	8.75	5094.93	Pf00076, Pf11532, Pf11608, Pf13893, Pf14259	[GO:0000380]; GO:0000398; GO:0000377; GO:0006397; GO:0000375; GO:0006396; GO:0016071; GO:0008380; GO:0010467; GO:0016070; GO:0043170; GO:0044260; GO:0090304; GO:0071704; GO:0044237; GO:0006139; GO:0008152; GO:0009987; GO:0006725; GO:0034641; GO:0044238; GO:0046483; GO:1901360; GO:0008150; GO:0006807 [GO:0000398]; GO:0000377; GO:0006397; GO:0000375; GO:0006396; GO:0016071; GO:0008380; GO:0010467; …	116655		Hnrnpm	7		Spliceosome	0.655	-0.610433	1.236	0.305679	0.686	0.579073	0.953673	0.888197
[truncated: 1,070 more rows]
