# Supplementary material for: Impact of cardiosphere-derived cells on the maladapted right ventricular muscle in a rat sugen/hypoxia model of pulmonary hypertension with right ventricular dysfunction
Source: PLoS One. 2025 May 12;20(5):e0321895. doi: 10.1371/journal.pone.0321895 (PMC12068596; doi:10.1371/journal.pone.0321895)
Supplement: S2 Table — (XLSX) [file pone.0321895.s002.xlsx]

## Sheet: PBSvsWT_significant_SuppTable2 
Accession	Description	Exp. q-value: Combined	Sum PEP Score	Coverage [%]	# Peptides	# PSMs	# Unique Peptides	# AAs	MW [kDa]	calc. pI	Score MS Amanda 2.0: MS Amanda 2.0	Pfam IDs	GO Accessions	Entrez Gene ID	Ensembl Gene ID	Gene Symbol	Chromosome	Reactome Pathways	KEGG Pathways	Abundance Ratio: (CDC) / (PBS)	Abundance Ratio: (PBS) / (WT)	Abundance Ratio: (CDC) / (WT)	Abundance Ratio Adj. P-Value: (CDC) / (PBS)	Abundance Ratio Adj. P-Value: (PBS) / (WT)	Abundance Ratio Adj. P-Value: (CDC) / (WT)
B2GV38	Ubiquitin-like protein 4A [OS=Rattus norvegicus]	0.077	1.643	5	1	2	1	157	17.8	8.44		Pf00240, Pf11976	[GO:0005515]; GO:0005488; GO:0003674 [GO:0005634]; GO:0043231; GO:0043227; GO:0043229; GO:0043226; GO:0044424; GO:0005575; GO:0005622; GO:0044464; GO:0005623 [GO:0005737]; GO:0044424; GO:0005622; GO:0044464; GO:0005575; GO:0005623 [GO:0005829]; GO:0044444; GO:0005737; GO:0044424; GO:0005622; GO:0044464; GO:0005575; GO:0005623 [GO:0006810]; GO:0051234; GO:0051179; GO:0008150 [GO:0016020]; GO:00055…	293864	ENSRNOG00000053061.1	Ubl4a	X			0.01	100		8.40598e-17	6.95572e-17
D3ZFJ3	SH3 domain-binding protein 1 [OS=Rattus norvegicus]	0.051	1.912	1	1	7	1	689	74.8	6.6		Pf00620, Pf03114	[GO:0000145]; GO:0043234; GO:0044448; GO:0099023; GO:0032991; GO:0005938; GO:0044444; GO:0005575; GO:0071944; GO:0099568; GO:0005737; GO:0044424; GO:0044464; GO:0005622; GO:0005623 [GO:0001891]; GO:0044459; GO:0005886; GO:0044425; GO:0044464; GO:0016020; GO:0071944; GO:0005575; GO:0005623 [GO:0005096]; GO:0008047; GO:0030695; GO:0030234; GO:0060589; GO:0098772; GO:0003674 [GO:0005515]; GO:0005488…	300067	ENSRNOG00000009360.6	Sh3bp1	7			0.377	100	100	0.00056209	6.95572e-17	8.17355e-17
D3ZUQ0	RILP-like protein 1 [OS=Rattus norvegicus]	0.035	2.177	2	1	1	1	406	47.3	5.24		Pf09744, Pf11461	[GO:0003382]; GO:0000904; GO:0002064; GO:0000902; GO:0048468; GO:0030855; GO:0032989; GO:0030154; GO:0048856; GO:0048869; GO:0060429; GO:0009653; GO:0016043; GO:0032502; GO:0009987; GO:0009888; GO:0071840; GO:0008150 [GO:0005515]; GO:0005488; GO:0003674 [GO:0005622]; GO:0044464; GO:0005575; GO:0005623 [GO:0005623]; GO:0005575 [GO:0005654]; GO:0031981; GO:0044428; GO:0070013; GO:0005634; GO:004444…	304469	ENSRNOG00000001055.7	Rilpl1	12			0.01	100		8.40598e-17	6.95572e-17
D3ZZ80	Obscurin-like protein 1 [OS=Rattus norvegicus]	0	15.896	3	4	9	4	1805	197.7	5.36	914.42	Pf00041, Pf00047, Pf07679, Pf07686, Pf13895, Pf13927	[GO:0000226]; GO:0007010; GO:0007017; GO:0006996; GO:0009987; GO:0016043; GO:0008150; GO:0071840 [GO:0005515]; GO:0005488; GO:0003674 [GO:0005737]; GO:0044424; GO:0005622; GO:0044464; GO:0005575; GO:0005623 [GO:0005794]; GO:0012505; GO:0043231; GO:0044444; GO:0044464; GO:0043227; GO:0043229; GO:0005737; GO:0044424; GO:0005575; GO:0005623; GO:0043226; GO:0005622 [GO:0005813]; GO:0005815; GO:001563…	363259	ENSRNOG00000015346.7	Obsl1	9	Neddylation		0.446	100	100	0.252297	6.95572e-17	8.17355e-17
E9PU28	inosine-5'-monophosphate dehydrogenase 2 [OS=Rattus norvegicus]	0.022	3.242	2	1	6	1	514	55.8	7.28	196.21	Pf00478, Pf00571, Pf00977, Pf01070, Pf03060	[GO:0000105]; GO:0006547; GO:0018130; GO:0019438; GO:1901362; GO:1901607; GO:0052803; GO:1901605; GO:0044249; GO:0046483; GO:0006725; GO:1901360; GO:1901576; GO:0008652; GO:0034641; GO:1901564; GO:0006520; GO:0009058; GO:0044237; GO:0071704; GO:0046394; GO:1901566; GO:0006807; GO:0019752; GO:0044238; GO:0008152; GO:0009987; GO:0016053; GO:0043436; GO:0008150; GO:0006082; GO:0044283; GO:0044281 [G…	301005	ENSRNOG00000031965.4	Impdh2	8	Purine ribonucleoside monophosphate biosynthesis; Neutrophil degranulation		0.171	100	100	1.23766e-05	6.95572e-17	8.17355e-17
M0R7Z9	Perilipin-5 [OS=Rattus norvegicus]	0.077	1.632	2	1	5	1	475	51.8	5.83		Pf03036	[GO:0005515]; GO:0005488; GO:0003674 [GO:0005737]; GO:0044424; GO:0005622; GO:0044464; GO:0005575; GO:0005623 [GO:0005739]; GO:0043231; GO:0044444; GO:0043227; GO:0043229; GO:0005737; GO:0044424; GO:0043226; GO:0005622; GO:0044464; GO:0005575; GO:0005623 [GO:0005811]; GO:0043232; GO:0043228; GO:0043229; GO:0043226; GO:0044424; GO:0005575; GO:0005622; GO:0044464; GO:0005623 [GO:0005829]; GO:004444…	501283	ENSRNOG00000047860.1	Plin5	9		PPAR signaling pathway	0.35	100	100	0.0917617	6.95572e-17	8.17355e-17
O08629	Transcription intermediary factor 1-beta [OS=Rattus norvegicus]	0.083	1.543	1	1	2	1	835	88.9	5.77	102.86	Pf00628, Pf00643	[GO:0000122]; GO:0006357; GO:0006366; GO:0045892; GO:0006355; GO:0006351; GO:0010629; GO:1903507; GO:2000113; GO:0010468; GO:1903506; GO:2000112; GO:0010467; GO:0034645; GO:0097659; GO:0010605; GO:1902679; GO:0010558; GO:0031327; GO:0060255; GO:2001141; GO:0010556; GO:0031326; GO:0043170; GO:0009059; GO:0044249; GO:0044260; GO:0032774; GO:0009892; GO:0051253; GO:0009890; GO:0031324; GO:0019222; G…	116698	ENSRNOG00000027487.2	Trim28	1	Generic Transcription Pathway		0.183	100	100	0.00207676	6.95572e-17	8.17355e-17
O35806	Latent-transforming growth factor beta-binding protein 2 [OS=Rattus norvegicus]	0.044	2.009	1	1	5	1	1764	189.7	5.35		Pf00683, Pf06247, Pf07645, Pf12662	[GO:0005509]; GO:0046872; GO:0043169; GO:0043167; GO:0005488; GO:0003674 [GO:0005576]; GO:0005575 [GO:0005578]; GO:0031012; GO:0044421; GO:0005575; GO:0005576 [GO:0005615]; GO:0044421; GO:0005575; GO:0005576 [GO:0007179]; GO:0007178; GO:0071560; GO:0007167; GO:0071363; GO:0071495; GO:0071559; GO:0007166; GO:0070848; GO:0071310; GO:0009719; GO:0007165; GO:0010033; GO:0070887; GO:0050896; GO:000715…	59106		Ltbp2	6			0.788	100	100	0.932986	6.95572e-17	8.17355e-17
O54980	Synaptogyrin-2 [OS=Rattus norvegicus]	0.011	4.39	4	1	2	1	224	24.7	4.82	247.2	Pf01284	[GO:0005634]; GO:0043231; GO:0043227; GO:0043229; GO:0043226; GO:0044424; GO:0005575; GO:0005622; GO:0044464; GO:0005623 [GO:0005739]; GO:0043231; GO:0044444; GO:0043227; GO:0043229; GO:0005737; GO:0044424; GO:0043226; GO:0005622; GO:0044464; GO:0005575; GO:0005623 [GO:0006605]; GO:0006886; GO:0015031; GO:0034613; GO:0046907; GO:0015833; GO:0045184; GO:0008104; GO:0070727; GO:0006810; GO:0051641;…	89815		Syngr2	10			0.01	100		8.40598e-17	6.95572e-17
O55004	Ribonuclease 4 [OS=Rattus norvegicus]	0.085	1.504	9	1	1	1	147	16.9	8.51		Pf00074	[GO:0003676]; GO:0097159; GO:1901363; GO:0005488; GO:0003674 [GO:0004518]; GO:0016788; GO:0016787; GO:0003824; GO:0003674 [GO:0004519]; GO:0004518; GO:0016788; GO:0016787; GO:0003824; GO:0003674 [GO:0004540]; GO:0004518; GO:0140098; GO:0016788; GO:0003824; GO:0016787; GO:0003674 [GO:0005576]; GO:0005575 [GO:0005615]; GO:0044421; GO:0005575; GO:0005576 [GO:0009267]; GO:0031669; GO:0033554; GO:0042…	56759	ENSRNOG00000025625.5	Rnase4	15			0.01	100		8.40598e-17	6.95572e-17
O55012	Phosphatidylinositol-binding clathrin assembly protein [OS=Rattus norvegicus]	0	27.611	9	3	17	3	640	69.2	8.46	2409.67	Pf01417, Pf07651	[GO:0005515]; GO:0005488; GO:0003674 [GO:0005543]; GO:0008289; GO:0043168; GO:0005488; GO:0043167; GO:0003674 [GO:0005545]; GO:0035091; GO:0005543; GO:0008289; GO:0043168; GO:0005488; GO:0043167; GO:0003674 [GO:0005546]; GO:1902936; GO:1901981; GO:0035091; GO:0005543; GO:0008289; GO:0043168; GO:0005488; GO:0043167; GO:0003674 [GO:0005622]; GO:0044464; GO:0005575; GO:0005623 [GO:0005634]; GO:00432…	89816		Picalm	1			1.338	100	100	0.706356	6.95572e-17	8.17355e-17
O70196	prolyl endopeptidase [OS=Rattus norvegicus]	0.016	3.953	2	1	2	1	710	80.7	5.94	208.63	Pf00326, Pf02897	[GO:0004175]; GO:0070011; GO:0008233; GO:0016787; GO:0140096; GO:0003824; GO:0003674 [GO:0004252]; GO:0004175; GO:0008236; GO:0070011; GO:0017171; GO:0008233; GO:0016787; GO:0140096; GO:0003824; GO:0003674 [GO:0005634]; GO:0043231; GO:0043227; GO:0043229; GO:0043226; GO:0044424; GO:0005575; GO:0005622; GO:0044464; GO:0005623 [GO:0005737]; GO:0044424; GO:0005622; GO:0044464; GO:0005575; GO:0005623…	83471		Prep	20		Renin-angiotensin system	0.774	100	100	0.939377	6.95572e-17	8.17355e-17
O88267	acyl-coenzyme A thioesterase 1 [OS=Rattus norvegicus]	0	80.079	25	8	420	1	419	46	6.8	53115.7	Pf01738, Pf04775, Pf08840	[GO:0005737]; GO:0044424; GO:0005622; GO:0044464; GO:0005575; GO:0005623 [GO:0005829]; GO:0044444; GO:0005737; GO:0044424; GO:0005622; GO:0044464; GO:0005575; GO:0005623 [GO:0006629]; GO:0044238; GO:0071704; GO:0008152; GO:0008150 [GO:0006631]; GO:0032787; GO:0044255; GO:0019752; GO:0006629; GO:0044237; GO:0043436; GO:0044238; GO:0071704; GO:0008152; GO:0009987; GO:0006082; GO:0008150; GO:0044281…	50559		Acot1	6		Fatty acid elongation; Metabolic pathways; Biosynthesis of unsaturated fatty acids	0.58	100	100	0.508739	6.95572e-17	8.17355e-17
O88656	Actin-related protein 2/3 complex subunit 1B [OS=Rattus norvegicus]	0	14.611	15	3	6	2	372	41	8.35	754.92	Pf00400	[GO:0003779]; GO:0008092; GO:0005515; GO:0005488; GO:0003674 [GO:0005200]; GO:0005198; GO:0003674 [GO:0005515]; GO:0005488; GO:0003674 [GO:0005737]; GO:0044424; GO:0005622; GO:0044464; GO:0005575; GO:0005623 [GO:0005856]; GO:0043232; GO:0043228; GO:0043229; GO:0043226; GO:0044424; GO:0005575; GO:0005622; GO:0044464; GO:0005623 [GO:0005885]; GO:0015629; GO:0043234; GO:0044430; GO:0005856; GO:00329…	54227	ENSRNOG00000000991.6	Arpc1b	12	RHO GTPases Activate WASPs and WAVEs; EPHB-mediated forward signaling; Regulation of actin dynamics for phagocytic cup formation	Fc gamma R-mediated phagocytosis; Regulation of actin cytoskeleton; Bacterial invasion of epithelial cells; Endocytosis; Salmonella infection	0.953	100	100	0.972064	6.95572e-17	8.17355e-17
O88884	A-kinase anchor protein 1, mitochondrial [OS=Rattus norvegicus]	0.004	6.212	2	2	8	2	854	91.7	5.05	642.26	Pf00013, Pf00567, Pf13014	[GO:0003676]; GO:0097159; GO:1901363; GO:0005488; GO:0003674 [GO:0003723]; GO:0003676; GO:0097159; GO:1901363; GO:0005488; GO:0003674 [GO:0005739]; GO:0043231; GO:0044444; GO:0043227; GO:0043229; GO:0005737; GO:0044424; GO:0043226; GO:0005622; GO:0044464; GO:0005575; GO:0005623 [GO:0005741]; GO:0031966; GO:0031968; GO:0005740; GO:0031090; GO:0044429; GO:0019867; GO:0031967; GO:0044424; GO:0098588…	114124		Akap1	10			2.07	100	100	0.391696	6.95572e-17	8.17355e-17
P01836	Ig kappa chain C region, A allele [OS=Rattus norvegicus]	0	35.096	75	5	118	2	106	11.7	5.16	14121.5	Pf07654	[GO:0001895]; GO:0001894; GO:0048871; GO:0060249; GO:0032501; GO:0042592; GO:0008150; GO:0065008; GO:0065007 [GO:0003823]; GO:0005488; GO:0003674 [GO:0005615]; GO:0044421; GO:0005575; GO:0005576 [GO:0006910]; GO:0006909; GO:0008037; GO:0006897; GO:0009987; GO:0016192; GO:0098657; GO:0008150; GO:0006810; GO:0051234; GO:0051179 [GO:0006911]; GO:0006909; GO:0099024; GO:0006897; GO:0010324; GO:001619…	500183		LOC500183; Igkc	4			0.01	100		8.40598e-17	6.95572e-17
P06765	Platelet factor 4 [OS=Rattus norvegicus]	0.005	5.357	14	1	2	1	105	11.3	9.5	275.56	Pf00048	[GO:0003674] [GO:0005125]; GO:0048018; GO:0005102; GO:0030545; GO:0005515; GO:0098772; GO:0005488; GO:0003674 [GO:0005576]; GO:0005575 [GO:0005615]; GO:0044421; GO:0005575; GO:0005576 [GO:0005737]; GO:0044424; GO:0005622; GO:0044464; GO:0005575; GO:0005623 [GO:0006461]; GO:0065003; GO:0070271; GO:0071822; GO:0022607; GO:0043933; GO:0044085; GO:0016043; GO:0071840; GO:0009987; GO:0008150 [GO:00069…	360918	ENSRNOG00000028015.1	Pf4	14	Common Pathway of Fibrin Clot Formation; Platelet degranulation ; Chemokine receptors bind chemokines; Cell surface interactions at the vascular wall; G alpha (i) signalling events	Chemokine signaling pathway; Cytokine-cytokine receptor interaction	0.44	100	100	0.364397	6.95572e-17	8.17355e-17
P08483	Muscarinic acetylcholine receptor M3 [OS=Rattus norvegicus]	0.068	1.728	4	1	1	1	589	66	9.07		Pf00001, Pf10320, Pf10328	[GO:0003056]; GO:0006940; GO:0014829; GO:0019229; GO:0006937; GO:0006939; GO:0042310; GO:0097746; GO:1903522; GO:0006936; GO:0090257; GO:0097756; GO:0035296; GO:0050880; GO:0008015; GO:0044057; GO:0003012; GO:0035150; GO:0003018; GO:0003013; GO:0003008; GO:0051239; GO:0090066; GO:0032501; GO:0050789; GO:0065008; GO:0008150; GO:0065007 [GO:0003796]; GO:0004553; GO:0061783; GO:0016798; GO:0003824; …	24260	ENSRNOG00000049410.2	Chrm3	17	Gastrin-CREB signalling pathway via PKC and MAPK; Muscarinic acetylcholine receptors	Pancreatic secretion; Calcium signaling pathway; Neuroactive ligand-receptor interaction; Regulation of actin cytoskeleton; Cholinergic synapse; Taste transduction; Gastric acid secretion; Salivary secretion; Insulin secretion	3.585	100	100	0.02701	6.95572e-17	8.17355e-17
P09215-1	protein kinase C delta type [OS=Rattus norvegicus]	0.031	2.334	2	1	2	1	673	77.5	7.83		Pf00069, Pf00130, Pf00433, Pf07714	[GO:0000166]; GO:0036094; GO:1901265; GO:0005488; GO:0097159; GO:1901363; GO:0003674 [GO:0001666]; GO:0006950; GO:0036293; GO:0050896; GO:0070482; GO:0008150; GO:0009628 [GO:0004672]; GO:0016301; GO:0016773; GO:0140096; GO:0016772; GO:0003824; GO:0016740; GO:0003674 [GO:0004674]; GO:0004672; GO:0016301; GO:0016773; GO:0140096; GO:0016772; GO:0003824; GO:0016740; GO:0003674 [GO:0004697]; GO:000467…	170538		Prkcd	16		GnRH signaling pathway; Tight junction; Neurotrophin signaling pathway; AGE-RAGE signaling pathway in diabetic complications; Fc gamma R-mediated phagocytosis; Estrogen signaling pathway; Insulin resistance; Vascular smooth muscle contraction; Inflammatory mediator regulation of TRP channels; Chemokine signaling pathway; Type II diabetes mellitus; NOD-like receptor signaling pathway	0.686	100	100	0.49003	6.95572e-17	8.17355e-17
P0C644	Inositol hexakisphosphate and diphosphoinositol-pentakisphosphate kinase 1 [OS=Rattus norvegicus]	0.07	1.721	1	1	1	1	1434	159.5	5.21		Pf00328	[GO:0000166]; GO:0036094; GO:1901265; GO:0005488; GO:0097159; GO:1901363; GO:0003674 [GO:0000827]; GO:0016301; GO:0016776; GO:0016772; GO:0016740; GO:0003824; GO:0003674 [GO:0000828]; GO:0016301; GO:0016776; GO:0016772; GO:0016740; GO:0003824; GO:0003674 [GO:0000829]; GO:0016301; GO:0016776; GO:0016772; GO:0016740; GO:0003824; GO:0003674 [GO:0000832]; GO:0000828; GO:0016301; GO:0016776; GO:001677…	311355		Ppip5k1	3			1.723	100	100	0.590555	6.95572e-17	8.17355e-17
P11662	NADH-ubiquinone oxidoreductase chain 2 [OS=Rattus norvegicus]	0	24.763	12	2	187	2	346	38.6	9.82	16869.2	Pf00361	[GO:0005739]; GO:0043231; GO:0044444; GO:0043227; GO:0043229; GO:0005737; GO:0044424; GO:0043226; GO:0005622; GO:0044464; GO:0005575; GO:0005623 [GO:0005743]; GO:0019866; GO:0031966; GO:0031090; GO:0031967; GO:0044424; GO:0005740; GO:0044429; GO:0016020; GO:0043227; GO:0044422; GO:0031975; GO:0044446; GO:0005622; GO:0044464; GO:0005739; GO:0044444; GO:0005575; GO:0043226; GO:0043229; GO:0005623; …	26194	ENSRNOG00000031033.4	ND2	MT	Complex I biogenesis	Oxidative phosphorylation; Metabolic pathways; Parkinson's disease	1.609	100	100	0.337416	6.95572e-17	8.17355e-17
P13668	Stathmin [OS=Rattus norvegicus]	0.001	8.515	23	3	6	2	149	17.3	5.97	482.06	Pf00836, Pf09726	[GO:0000281]; GO:0061640; GO:1903047; GO:0000910; GO:0000278; GO:0022402; GO:0051301; GO:0007049; GO:0009987; GO:0008150 [GO:0005622]; GO:0044464; GO:0005575; GO:0005623 [GO:0005737]; GO:0044424; GO:0005622; GO:0044464; GO:0005575; GO:0005623 [GO:0005829]; GO:0044444; GO:0005737; GO:0044424; GO:0005622; GO:0044464; GO:0005575; GO:0005623 [GO:0005856]; GO:0043232; GO:0043228; GO:0043229; GO:004322…	29332	ENSRNOG00000016810.7	Stmn1	5		MAPK signaling pathway; MicroRNAs in cancer	1.346	100	100	0.835637	6.95572e-17	8.17355e-17
P13676	Acylamino-acid-releasing enzyme [OS=Rattus norvegicus]	0	9.456	4	3	6	3	732	81.3	5.73	546.95	Pf00326, Pf00561, Pf01738, Pf02230, Pf05448, Pf12695, Pf12697	[GO:0003723]; GO:0003676; GO:0097159; GO:1901363; GO:0005488; GO:0003674 [GO:0004252]; GO:0004175; GO:0008236; GO:0070011; GO:0017171; GO:0008233; GO:0016787; GO:0140096; GO:0003824; GO:0003674 [GO:0005737]; GO:0044424; GO:0005622; GO:0044464; GO:0005575; GO:0005623 [GO:0005829]; GO:0044444; GO:0005737; GO:0044424; GO:0005622; GO:0044464; GO:0005575; GO:0005623 [GO:0006508]; GO:0019538; GO:004317…	24206		Apeh	8			1.576	100	100	0.634642	6.95572e-17	8.17355e-17
P16391	RT1 class I histocompatibility antigen, AA alpha chain [OS=Rattus norvegicus]	0.025	2.608	4	1	2	1	371	41.8	5.44		Pf00129, Pf06623, Pf07654, Pf08205	[GO:0002376]; GO:0008150 [GO:0002474]; GO:0048002; GO:0019882; GO:0002376; GO:0008150 [GO:0005102]; GO:0005515; GO:0005488; GO:0003674 [GO:0005886]; GO:0016020; GO:0044464; GO:0071944; GO:0005575; GO:0005623 [GO:0006955]; GO:0002376; GO:0050896; GO:0008150 [GO:0016020]; GO:0005575 [GO:0016021]; GO:0031224; GO:0044425; GO:0005575; GO:0016020 [GO:0019882]; GO:0002376; GO:0008150 [GO:0042605]; GO:00…	24737		RT1-EC2				0.338	100	100	0.00014965	6.95572e-17	8.17355e-17
P23514	Coatomer subunit beta [OS=Rattus norvegicus]	0	29.481	9	6	16	6	953	106.9	5.96	1505.91	Pf01602, Pf07718, Pf14806	[GO:0000139]; GO:0044431; GO:0098588; GO:0098791; GO:0005794; GO:0044444; GO:0044446; GO:0031090; GO:0031984; GO:0012505; GO:0043231; GO:0005737; GO:0044424; GO:0043229; GO:0044422; GO:0016020; GO:0043227; GO:0044464; GO:0005622; GO:0043226; GO:0005575; GO:0005623 [GO:0005198]; GO:0003674 [GO:0005488]; GO:0003674 [GO:0005515]; GO:0005488; GO:0003674 [GO:0005737]; GO:0044424; GO:0005622; GO:004446…	114023	ENSRNOG00000057623.1	Copb1	1	Neutrophil degranulation; COPI-dependent Golgi-to-ER retrograde traffic; COPI-mediated anterograde transport		1.102	100	100	0.85363	6.95572e-17	8.17355e-17
P30835	ATP-dependent 6-phosphofructokinase, liver type [OS=Rattus norvegicus]	0	29.9	11	7	80	3	780	85.3	7.4	8430.97	Pf00365	[GO:0000166]; GO:0036094; GO:1901265; GO:0005488; GO:0097159; GO:1901363; GO:0003674 [GO:0003824]; GO:0003674 [GO:0003872]; GO:0008443; GO:0016773; GO:0019200; GO:0016772; GO:0016301; GO:0016740; GO:0003824; GO:0003674 [GO:0004331]; GO:0050308; GO:0019203; GO:0016791; GO:0042578; GO:0016788; GO:0016787; GO:0003824; GO:0003674 [GO:0005524]; GO:0032559; GO:0035639; GO:0030554; GO:0032555; GO:004316…	25741	ENSRNOG00000001214.5	Pfkl	20	Glycolysis; Neutrophil degranulation	Glycolysis / Gluconeogenesis; Galactose metabolism; Central carbon metabolism in cancer; Pentose phosphate pathway; Biosynthesis of amino acids; Metabolic pathways; RNA degradation; AMPK signaling pathway; Fructose and mannose metabolism; HIF-1 signaling pathway; Glucagon signaling pathway; Carbon metabolism	1.251	100	100	0.862972	6.95572e-17	8.17355e-17
P38656	Lupus La protein homolog [OS=Rattus norvegicus]	0.017	3.7	3	1	2	1	415	47.7	9.73	178.86	Pf00076, Pf05383, Pf08777, Pf14259	[GO:0000049]; GO:0003723; GO:0003676; GO:0097159; GO:1901363; GO:0005488; GO:0003674 [GO:0000784]; GO:0000781; GO:0044454; GO:0098687; GO:0000228; GO:0044427; GO:0044428; GO:0005694; GO:0031981; GO:0044446; GO:0005634; GO:0043232; GO:0070013; GO:0043229; GO:0044422; GO:0044424; GO:0043231; GO:0043228; GO:0043233; GO:0043226; GO:0005575; GO:0005622; GO:0044464; GO:0043227; GO:0031974; GO:0005623 […	81783		Ssb	3			0.856	100	100	0.978257	6.95572e-17	8.17355e-17
P38659	Protein disulfide-isomerase A4 [OS=Rattus norvegicus]	0	19.648	7	4	14	4	643	72.7	5.12	1846.6	Pf00085, Pf01216, Pf13098, Pf13848, Pf13905	[GO:0003723]; GO:0003676; GO:0097159; GO:1901363; GO:0005488; GO:0003674 [GO:0003756]; GO:0016864; GO:0140096; GO:0016860; GO:0003824; GO:0016853; GO:0003674 [GO:0005509]; GO:0046872; GO:0043169; GO:0043167; GO:0005488; GO:0003674 [GO:0005515]; GO:0005488; GO:0003674 [GO:0005615]; GO:0044421; GO:0005575; GO:0005576 [GO:0005783]; GO:0012505; GO:0043231; GO:0044444; GO:0044464; GO:0043227; GO:00432…	116598		Pdia4	4		Protein processing in endoplasmic reticulum; Thyroid hormone synthesis	1.142	100	100	0.92072	6.95572e-17	8.17355e-17
P45479	Palmitoyl-protein thioesterase 1 [OS=Rattus norvegicus]	0.024	2.761	5	1	2	1	306	34.4	7.43	112.57	Pf02089	[GO:0002084]; GO:0035601; GO:0042159; GO:0098734; GO:0006464; GO:0098732; GO:0030163; GO:0042157; GO:0036211; GO:0044267; GO:0043412; GO:0009057; GO:0019538; GO:1901565; GO:0044260; GO:0043170; GO:1901575; GO:0044238; GO:1901564; GO:0044237; GO:0071704; GO:0009056; GO:0008152; GO:0006807; GO:0009987; GO:0008150 [GO:0005576]; GO:0005575 [GO:0005615]; GO:0044421; GO:0005575; GO:0005576 [GO:0005634]…	29411	ENSRNOG00000012616.5	Ppt1	5	Fatty acyl-CoA biosynthesis	Fatty acid metabolism; Fatty acid elongation; Metabolic pathways; Lysosome	0.319	100	100	0.0543078	6.95572e-17	8.17355e-17
P47819	Glial fibrillary acidic protein [OS=Rattus norvegicus]	0	12.426	12	4	40	2	430	49.9	5.44	2432.66	Pf00038, Pf01576, Pf04732, Pf05761, Pf12128	[GO:0003774]; GO:0017111; GO:0016462; GO:0016818; GO:0016817; GO:0016787; GO:0003824; GO:0003674 [GO:0005178]; GO:0005102; GO:0032403; GO:0050839; GO:0005515; GO:0044877; GO:0005488; GO:0003674 [GO:0005198]; GO:0003674 [GO:0005200]; GO:0005198; GO:0003674 [GO:0005515]; GO:0005488; GO:0003674 [GO:0005622]; GO:0044464; GO:0005575; GO:0005623 [GO:0005737]; GO:0044424; GO:0005622; GO:0044464; GO:0005…	24387	ENSRNOG00000002919.9	Gfap	10		Jak-STAT signaling pathway	1.002	100	100	0.941666	6.95572e-17	8.17355e-17
P47860	ATP-dependent 6-phosphofructokinase, platelet type [OS=Rattus norvegicus]	0	67.685	21	12	87	9	788	85.7	7.28	9642.95	Pf00365	[GO:0000166]; GO:0036094; GO:1901265; GO:0005488; GO:0097159; GO:1901363; GO:0003674 [GO:0003824]; GO:0003674 [GO:0003872]; GO:0008443; GO:0016773; GO:0019200; GO:0016772; GO:0016301; GO:0016740; GO:0003824; GO:0003674 [GO:0005524]; GO:0032559; GO:0035639; GO:0030554; GO:0032555; GO:0043168; GO:1901265; GO:0017076; GO:0032553; GO:0043167; GO:0097159; GO:1901363; GO:0000166; GO:0097367; GO:0005488…	60416		Pfkp	17		Glycolysis / Gluconeogenesis; Galactose metabolism; Central carbon metabolism in cancer; Pentose phosphate pathway; Biosynthesis of amino acids; Metabolic pathways; RNA degradation; AMPK signaling pathway; Fructose and mannose metabolism; Thyroid hormone signaling pathway; Carbon metabolism	3.593	100	100	0.00540668	6.95572e-17	8.17355e-17
P52631	Signal transducer and activator of transcription 3 [OS=Rattus norvegicus]	0	37.088	13	6	19	6	770	88	6.3	2478.81	Pf00017, Pf01017, Pf02864, Pf02865	[GO:0000790]; GO:0000785; GO:0044454; GO:0044427; GO:0000228; GO:0044428; GO:0005694; GO:0044446; GO:0031981; GO:0005634; GO:0043232; GO:0043229; GO:0044422; GO:0044424; GO:0070013; GO:0043231; GO:0043228; GO:0043226; GO:0005575; GO:0005622; GO:0044464; GO:0043233; GO:0043227; GO:0005623; GO:0031974 [GO:0000978]; GO:0000977; GO:0000987; GO:0000976; GO:0001012; GO:0044212; GO:1990837; GO:0000975; …	25125	ENSRNOG00000019742.5	Stat3	10	Interleukin-15 signaling; Interleukin-7 signaling; Interleukin-35 Signalling; Interleukin-20 family signaling; Interleukin-4 and 13 signaling; Downstream signal transduction; Interleukin-6 family signaling; Interleukin-10 signaling; PTK6 Activates STAT3; MET activates STAT3; Signaling by SCF-KIT	Viral carcinogenesis; Measles; Hepatitis B; AGE-RAGE signaling pathway in diabetic complications; Epstein-Barr virus infection; Prolactin signaling pathway; Inflammatory bowel disease (IBD); Hepatitis C; Acute myeloid leukemia; Signaling pathways regulating pluripotency of stem cells; EGFR tyrosine kinase inhibitor resistance; Pancreatic cancer; Toxoplasmosis; Pathways in cancer; MicroRNAs in can…	0.816	100	100	0.968757	6.95572e-17	8.17355e-17
P55018	solute carrier family 12 member 3 [OS=Rattus norvegicus]	0.016	3.964	1	1	9	1	1002	110.5	7.47	742.14	Pf00324, Pf08403, Pf13520	[GO:0003333]; GO:0006865; GO:1905039; GO:0046942; GO:0071705; GO:0098656; GO:1903825; GO:0015711; GO:0015849; GO:0006810; GO:0006820; GO:0034220; GO:0055085; GO:0071702; GO:0051234; GO:0006811; GO:0051179; GO:0008150 [GO:0005215]; GO:0003674 [GO:0005829]; GO:0044444; GO:0005737; GO:0044424; GO:0005622; GO:0044464; GO:0005575; GO:0005623 [GO:0005886]; GO:0016020; GO:0044464; GO:0071944; GO:0005575…	54300		Slc12a3	19			4.162	100	100	0.00617539	6.95572e-17	8.17355e-17
P55043	GTP-binding protein RAD [OS=Rattus norvegicus]	0.002	7.765	6	1	3	1	306	33	8.75	321.15	Pf00071, Pf08477	[GO:0000166]; GO:0036094; GO:1901265; GO:0005488; GO:0097159; GO:1901363; GO:0003674 [GO:0003674] [GO:0003924]; GO:0017111; GO:0016462; GO:0016818; GO:0016817; GO:0016787; GO:0003824; GO:0003674 [GO:0005516]; GO:0005515; GO:0005488; GO:0003674 [GO:0005525]; GO:0032550; GO:0032561; GO:0035639; GO:0001883; GO:0032549; GO:0019001; GO:0032555; GO:0043168; GO:1901265; GO:0001882; GO:0017076; GO:003255…	83521		Rrad	19			1.881	100	100	0.392816	6.95572e-17	8.17355e-17
P60123	RuvB-like 1 [OS=Rattus norvegicus]	0.003	7.13	5	2	3	2	456	50.2	6.42		Pf00004, Pf01078, Pf01695, Pf05496, Pf06068, Pf06414, Pf07726, Pf13191, Pf13238, Pf13245, Pf13481	[GO:0000166]; GO:0036094; GO:1901265; GO:0005488; GO:0097159; GO:1901363; GO:0003674 [GO:0000492]; GO:0000491; GO:0022618; GO:0022613; GO:0034622; GO:0071826; GO:0044085; GO:0065003; GO:0043933; GO:0071840; GO:0022607; GO:0016043; GO:0008150; GO:0009987 [GO:0000812]; GO:0097346; GO:0070603; GO:0000790; GO:0044454; GO:1904949; GO:0000785; GO:0000228; GO:0044427; GO:0044428; GO:1902494; GO:0005694;…	65137	ENSRNOG00000013195.6	Ruvbl1	4	Deposition of new CENPA-containing nucleosomes at the centromere; UCH proteinases; Ub-specific processing proteases; DNA Damage Recognition in GG-NER	Wnt signaling pathway	3.413	100	100	0.0674342	6.95572e-17	8.17355e-17
P61212	ADP-ribosylation factor-like protein 1 [OS=Rattus norvegicus]	0.018	3.638	6	1	4	1	181	20.4	5.72	428.42	Pf00025, Pf00071, Pf00503, Pf01926, Pf04670, Pf08477, Pf09439	[GO:0000139]; GO:0044431; GO:0098588; GO:0098791; GO:0005794; GO:0044444; GO:0044446; GO:0031090; GO:0031984; GO:0012505; GO:0043231; GO:0005737; GO:0044424; GO:0043229; GO:0044422; GO:0016020; GO:0043227; GO:0044464; GO:0005622; GO:0043226; GO:0005575; GO:0005623 [GO:0000166]; GO:0036094; GO:1901265; GO:0005488; GO:0097159; GO:1901363; GO:0003674 [GO:0003924]; GO:0017111; GO:0016462; GO:0016818;…	64187	ENSRNOG00000005763.7	Arl1	7	Retrograde transport at the Trans-Golgi-Network		1.059	100	100	0.968757	6.95572e-17	8.17355e-17
P62138	serine/threonine-protein phosphatase PP1-alpha catalytic subunit [OS=Rattus norvegicus]	0	85.526	39	10	156	2	330	37.5	6.33	19980.6	Pf00149	[GO:0000164]; GO:0008287; GO:0044444; GO:0044464; GO:1903293; GO:0005737; GO:0044424; GO:0005575; GO:0005623; GO:1902494; GO:0005622; GO:0032991 [GO:0000784]; GO:0000781; GO:0044454; GO:0098687; GO:0000228; GO:0044427; GO:0044428; GO:0005694; GO:0031981; GO:0044446; GO:0005634; GO:0043232; GO:0070013; GO:0043229; GO:0044422; GO:0044424; GO:0043231; GO:0043228; GO:0043233; GO:0043226; GO:0005575; …	24668	ENSRNOG00000018708.6	Ppp1ca	1	Signaling by GPCR; DARPP-32 events	Oxytocin signaling pathway; Herpes simplex infection; Alcoholism; Adrenergic signaling in cardiomyocytes; mRNA surveillance pathway; Focal adhesion; cAMP signaling pathway; Regulation of actin cytoskeleton; Platelet activation; Oocyte meiosis; Insulin resistance; Proteoglycans in cancer; Amphetamine addiction; Vascular smooth muscle contraction; Inflammatory mediator regulation of TRP channels; c…	2.633	100	100	0.189571	6.95572e-17	8.17355e-17
P62521	Coiled-coil domain-containing protein 8 [OS=Rattus norvegicus]	0.058	1.785	2	1	1	1	643	69.5	9.86		Pf14893	[GO:0000226]; GO:0007010; GO:0007017; GO:0006996; GO:0009987; GO:0016043; GO:0008150; GO:0071840 [GO:0005634]; GO:0043231; GO:0043227; GO:0043229; GO:0043226; GO:0044424; GO:0005575; GO:0005622; GO:0044464; GO:0005623 [GO:0005737]; GO:0044424; GO:0005622; GO:0044464; GO:0005575; GO:0005623 [GO:0005813]; GO:0005815; GO:0015630; GO:0044430; GO:0005856; GO:0044446; GO:0043232; GO:0043229; GO:0044422…	494320		Ccdc8	1			0.01	100		8.40598e-17	6.95572e-17
P63036	DnaJ homolog subfamily A member 1 [OS=Rattus norvegicus]	0.01	4.723	3	1	4	1	397	44.8	7.08	515.89	Pf00226, Pf00684, Pf01556	[GO:0000151]; GO:0044424; GO:1990234; GO:0005622; GO:0044464; GO:1902494; GO:0005575; GO:0005623; GO:0032991 [GO:0001664]; GO:0005102; GO:0005515; GO:0005488; GO:0003674 [GO:0001671]; GO:0008047; GO:0060590; GO:0030234; GO:0060589; GO:0098772; GO:0003674 [GO:0005515]; GO:0005488; GO:0003674 [GO:0005524]; GO:0032559; GO:0035639; GO:0030554; GO:0032555; GO:0043168; GO:1901265; GO:0017076; GO:003255…	65028	ENSRNOG00000007029.3	Dnaja1	5	HSP90 chaperone cycle for steroid hormone receptors (SHR)	Protein processing in endoplasmic reticulum	0.61	100	100	0.73118	6.95572e-17	8.17355e-17
P63100	Calcineurin subunit B type 1 [OS=Rattus norvegicus]	0	11.221	16	2	3	2	170	19.3	4.81	203.07	Pf00036, Pf12763, Pf13405, Pf13499, Pf13833	[GO:0000082]; GO:0044772; GO:0044843; GO:0044770; GO:1903047; GO:0022402; GO:0000278; GO:0007049; GO:0009987; GO:0008150 [GO:0000086]; GO:0044772; GO:0044839; GO:0044770; GO:1903047; GO:0022402; GO:0000278; GO:0007049; GO:0009987; GO:0008150 [GO:0000922]; GO:0005819; GO:0044430; GO:0015630; GO:0043232; GO:0005856; GO:0044446; GO:0043228; GO:0043229; GO:0044422; GO:0044424; GO:0043226; GO:0005575;…	29748	ENSRNOG00000043210.4	Ppp3r1	14	FCERI mediated Ca+2 mobilization; CLEC7A (Dectin-1) induces NFAT activation; Ca2+ pathway; Activation of BAD and translocation to mitochondria	Oxytocin signaling pathway; MAPK signaling pathway; Calcium signaling pathway; B cell receptor signaling pathway; Alzheimer's disease; Axon guidance; VEGF signaling pathway; Tuberculosis; T cell receptor signaling pathway; Natural killer cell mediated cytotoxicity; Glutamatergic synapse; Renin secretion; Oocyte meiosis; Amyotrophic lateral sclerosis (ALS); Glucagon signaling pathway; Amphetamine …	2.024	100	100	0.236236	6.95572e-17	8.17355e-17
P70580	Membrane-associated progesterone receptor component 1 [OS=Rattus norvegicus]	0	12.681	14	2	6	2	195	21.6	4.6	713	Pf00173	[GO:0005496]; GO:0008289; GO:0097159; GO:0005488; GO:0003674 [GO:0005783]; GO:0012505; GO:0043231; GO:0044444; GO:0044464; GO:0043227; GO:0043229; GO:0005737; GO:0044424; GO:0005575; GO:0005623; GO:0043226; GO:0005622 [GO:0007411]; GO:0007409; GO:0097485; GO:0048667; GO:0048812; GO:0061564; GO:0006928; GO:0006935; GO:0000904; GO:0048666; GO:0031175; GO:0120039; GO:0009987; GO:0042221; GO:0042330;…	291948	ENSRNOG00000012786.7	Pgrmc1	X	Neutrophil degranulation		0.921	100	100	0.985156	6.95572e-17	8.17355e-17
P83732	60S ribosomal protein L24 [OS=Rattus norvegicus]	0.005	5.625	8	1	6	1	157	17.8	11.25	669.58	Pf01246	[GO:0000027]; GO:0022618; GO:0042255; GO:0042273; GO:0022613; GO:0034622; GO:0071826; GO:0042254; GO:0070925; GO:0044085; GO:0065003; GO:0043933; GO:0006996; GO:0022607; GO:0071840; GO:0016043; GO:0008150; GO:0009987 [GO:0003674] [GO:0003723]; GO:0003676; GO:0097159; GO:1901363; GO:0005488; GO:0003674 [GO:0003735]; GO:0005198; GO:0003674 [GO:0005737]; GO:0044424; GO:0005622; GO:0044464; GO:000557…	64307		Rpl24	11		Ribosome	1.188	100	100	0.918234	6.95572e-17	8.17355e-17
P85845	Fascin [OS=Rattus norvegicus]	0	26.058	13	5	10	5	493	54.5	6.74	1331.51	Pf06268	[GO:0001725]; GO:0042641; GO:0097517; GO:0015629; GO:0044430; GO:0032432; GO:0005856; GO:0044446; GO:0043232; GO:0043229; GO:0044422; GO:0044424; GO:0043228; GO:0043226; GO:0005575; GO:0005622; GO:0044464; GO:0005623 [GO:0001726]; GO:0031252; GO:0120025; GO:0044464; GO:0042995; GO:0005575; GO:0005623 [GO:0001889]; GO:0048732; GO:0061008; GO:0048513; GO:0048731; GO:0048856; GO:0007275; GO:0032502;…	683788		Fscn1; LOC683788	12			0.631	100	100	0.793172	6.95572e-17	8.17355e-17
P86182	Coiled-coil domain-containing protein 22 [OS=Rattus norvegicus]	0.03	2.425	2	1	4	1	627	70.8	6.11	309.78	Pf05667	[GO:0005768]; GO:0012505; GO:0031410; GO:0044464; GO:0044444; GO:0097708; GO:0005575; GO:0005623; GO:0005737; GO:0044424; GO:0031982; GO:0043229; GO:0005622; GO:0043227; GO:0043226 [GO:0006810]; GO:0051234; GO:0051179; GO:0008150 [GO:0006878]; GO:0046916; GO:0055070; GO:0006875; GO:0055076; GO:0030003; GO:0055065; GO:0006873; GO:0055080; GO:0098771; GO:0050801; GO:0055082; GO:0048878; GO:0019725;…	317381	ENSRNOG00000010846.5	Ccdc22	X	Neddylation		1.921	100	100	0.272489	6.95572e-17	8.17355e-17
Q07066	Peroxisomal membrane protein 2 [OS=Rattus norvegicus]	0.056	1.818	5	1	2	1	194	22.6	10.2		Pf04117	[GO:0005515]; GO:0005488; GO:0003674 [GO:0005737]; GO:0044424; GO:0005622; GO:0044464; GO:0005575; GO:0005623 [GO:0005739]; GO:0043231; GO:0044444; GO:0043227; GO:0043229; GO:0005737; GO:0044424; GO:0043226; GO:0005622; GO:0044464; GO:0005575; GO:0005623 [GO:0005777]; GO:0042579; GO:0043231; GO:0044444; GO:0043227; GO:0043229; GO:0005737; GO:0044424; GO:0043226; GO:0005622; GO:0044464; GO:0005575…	29533		Pxmp2	12		Peroxisome	0.147	100	100	1.0734e-13	6.95572e-17	8.17355e-17
Q3KRD8	eukaryotic translation initiation factor 6 [OS=Rattus norvegicus]	0.012	4.296	4	1	6	1	245	26.6	4.74	586.34	Pf01912	[GO:0000054]; GO:0033750; GO:0042254; GO:0051656; GO:0071428; GO:0008104; GO:0051640; GO:0022613; GO:0051234; GO:0071426; GO:0033036; GO:0051641; GO:0044085; GO:0051179; GO:0006405; GO:0006611; GO:0071166; GO:0071840; GO:0008150; GO:0050658; GO:0051168; GO:0006886; GO:0050657; GO:0051236; GO:0006913; GO:0015031; GO:0034613; GO:0046907; GO:0015931; GO:0006403; GO:0051169; GO:0015833; GO:0045184; G…	305506	ENSRNOG00000049497.2	Eif6	3		Ribosome biogenesis in eukaryotes	1.805	100	100	0.52975	6.95572e-17	8.17355e-17
Q498E0	Thioredoxin domain-containing protein 12 [OS=Rattus norvegicus]	0.001	7.986	14	2	6	2	170	19	5.4	645.58	Pf00085, Pf13098, Pf13899	[GO:0005783]; GO:0012505; GO:0043231; GO:0044444; GO:0044464; GO:0043227; GO:0043229; GO:0005737; GO:0044424; GO:0005575; GO:0005623; GO:0043226; GO:0005622 [GO:0005788]; GO:0044432; GO:0070013; GO:0005783; GO:0044444; GO:0044446; GO:0043229; GO:0043233; GO:0044424; GO:0012505; GO:0043231; GO:0005737; GO:0044422; GO:0043226; GO:0031974; GO:0005622; GO:0044464; GO:0043227; GO:0005575; GO:0005623 […	298370	ENSRNOG00000008090.6	Txndc12	5		Glutathione metabolism	0.839	100	100	0.963531	6.95572e-17	8.17355e-17
Q4FZT2	Protein phosphatase methylesterase 1 [OS=Rattus norvegicus]	0.025	2.589	3	1	2	1	386	42.3	5.97	213.96	Pf00561, Pf07819, Pf12695, Pf12697	[GO:0002028]; GO:0006814; GO:0010959; GO:0015672; GO:0030001; GO:0043269; GO:0006812; GO:0006811; GO:0051049; GO:0006810; GO:0032879; GO:0051234; GO:0050789; GO:0051179; GO:0008150; GO:0065007 [GO:0006482]; GO:0008214; GO:0070988; GO:0006464; GO:0008152; GO:0036211; GO:0044267; GO:0008150; GO:0019538; GO:0043412; GO:0044260; GO:0043170; GO:0044238; GO:1901564; GO:0044237; GO:0071704; GO:0006807; …	361613	ENSRNOG00000017227.7	Ppme1	1			0.826	100	100	0.967982	6.95572e-17	8.17355e-17
Q4V8K1	Metalloreductase STEAP4 [OS=Rattus norvegicus]	0.082	1.551	3	1	1	1	470	52.7	9.13		Pf01794, Pf03446, Pf03807	[GO:0000139]; GO:0044431; GO:0098588; GO:0098791; GO:0005794; GO:0044444; GO:0044446; GO:0031090; GO:0031984; GO:0012505; GO:0043231; GO:0005737; GO:0044424; GO:0043229; GO:0044422; GO:0016020; GO:0043227; GO:0044464; GO:0005622; GO:0043226; GO:0005575; GO:0005623 [GO:0004616]; GO:0016616; GO:0016614; GO:0016491; GO:0003824; GO:0003674 [GO:0005768]; GO:0012505; GO:0031410; GO:0044464; GO:0044444;…	499991	ENSRNOG00000008602.8	Steap4	4			0.01	100		8.40598e-17	6.95572e-17
Q5BJP3	Ubiquitin-fold modifier 1 [OS=Rattus norvegicus]	0	9.662	60	3	5	3	85	9.1	9.31	346.72	Pf03671	[GO:0005634]; GO:0043231; GO:0043227; GO:0043229; GO:0043226; GO:0044424; GO:0005575; GO:0005622; GO:0044464; GO:0005623 [GO:0005737]; GO:0044424; GO:0005622; GO:0044464; GO:0005575; GO:0005623 [GO:0005783]; GO:0012505; GO:0043231; GO:0044444; GO:0044464; GO:0043227; GO:0043229; GO:0005737; GO:0044424; GO:0005575; GO:0005623; GO:0043226; GO:0005622 [GO:0033146]; GO:0030520; GO:0033143; GO:0030518…	365797	ENSRNOG00000038176.3	Ufm1	2			1.094	100	100	0.8894	6.95572e-17	8.17355e-17
Q5EBA1	ATP-dependent RNA helicase SUPV3L1, mitochondrial [OS=Rattus norvegicus]	0.001	8.25	3	2	5	2	776	86.7	7.93	313.97	Pf00271, Pf12513	[GO:0000166]; GO:0036094; GO:1901265; GO:0005488; GO:0097159; GO:1901363; GO:0003674 [GO:0000958]; GO:0000957; GO:0006402; GO:0000959; GO:0006401; GO:0010629; GO:0016071; GO:0016070; GO:0034655; GO:0044265; GO:0010467; GO:0010468; GO:0010605; GO:0044260; GO:0090304; GO:0006139; GO:0019439; GO:0044270; GO:0046700; GO:1901361; GO:0009057; GO:0044248; GO:0043170; GO:0060255; GO:0009892; GO:0044237; …	294385		Supv3l1	20			0.194	100	100	0.000471559	6.95572e-17	8.17355e-17
Q5FVQ0	Zinc transporter zip8 [OS=Rattus norvegicus]	0.088	1.485	2	1	4	1	462	50.1	5.73	307.2	Pf02535	[GO:0005385]; GO:0046915; GO:0072509; GO:0046873; GO:0022890; GO:0008324; GO:0015075; GO:0022891; GO:0022857; GO:0022892; GO:0005215; GO:0003674 [GO:0005886]; GO:0016020; GO:0044464; GO:0071944; GO:0005575; GO:0005623 [GO:0005887]; GO:0016021; GO:0031226; GO:0031224; GO:0044459; GO:0044425; GO:0005886; GO:0044464; GO:0005575; GO:0016020; GO:0071944; GO:0005623 [GO:0006810]; GO:0051234; GO:0051179…	295455	ENSRNOG00000012508.6	Slc39a8	2	Zinc influx into cells by the SLC39 gene family		1.688	100	100	0.538325	6.95572e-17	8.17355e-17
Q5I0D7	xaa-Pro dipeptidase [OS=Rattus norvegicus]	0.011	4.601	4	1	1	1	492	54.7	5.95		Pf00557, Pf05195	[GO:0004177]; GO:0008238; GO:0070011; GO:0008233; GO:0016787; GO:0140096; GO:0003824; GO:0003674 [GO:0006508]; GO:0019538; GO:0043170; GO:0044238; GO:1901564; GO:0071704; GO:0008152; GO:0006807; GO:0008150 [GO:0008233]; GO:0016787; GO:0140096; GO:0003824; GO:0003674 [GO:0008237]; GO:0070011; GO:0008233; GO:0016787; GO:0140096; GO:0003824; GO:0003674 [GO:0016787]; GO:0003824; GO:0003674 [GO:001680…	292808		Pepd	1			0.589	100	100	0.724523	6.95572e-17	8.17355e-17
Q5RJQ4	NAD-dependent protein deacetylase sirtuin-2 [OS=Rattus norvegicus]	0	9.49	7	2	7	2	350	39.3	7.08	685.31	Pf02146	[GO:0000122]; GO:0006357; GO:0006366; GO:0045892; GO:0006355; GO:0006351; GO:0010629; GO:1903507; GO:2000113; GO:0010468; GO:1903506; GO:2000112; GO:0010467; GO:0034645; GO:0097659; GO:0010605; GO:1902679; GO:0010558; GO:0031327; GO:0060255; GO:2001141; GO:0010556; GO:0031326; GO:0043170; GO:0009059; GO:0044249; GO:0044260; GO:0032774; GO:0009892; GO:0051253; GO:0009890; GO:0031324; GO:0019222; G…	361532	ENSRNOG00000020102.6	Sirt2	1			0.657	100	100	0.571253	6.95572e-17	8.17355e-17
Q5U1Z2	Trafficking protein particle complex subunit 3 [OS=Rattus norvegicus]	0.004	6.291	12	2	4	2	180	20.3	4.96	193.17	Pf04051	[GO:0000139]; GO:0044431; GO:0098588; GO:0098791; GO:0005794; GO:0044444; GO:0044446; GO:0031090; GO:0031984; GO:0012505; GO:0043231; GO:0005737; GO:0044424; GO:0043229; GO:0044422; GO:0016020; GO:0043227; GO:0044464; GO:0005622; GO:0043226; GO:0005575; GO:0005623 [GO:0005783]; GO:0012505; GO:0043231; GO:0044444; GO:0044464; GO:0043227; GO:0043229; GO:0005737; GO:0044424; GO:0005575; GO:0005623; …	362599	ENSRNOG00000010550.6	Trappc3	5	COPII (Coat Protein 2) Mediated Vesicle Transport; RAB GEFs exchange GTP for GDP on RABs		1.295	100	100	0.665157	6.95572e-17	8.17355e-17
Q5U2R0	Methionine adenosyltransferase 2 subunit beta [OS=Rattus norvegicus]	0.002	7.727	7	2	4	2	334	37.4	6.95	363.6	Pf00106, Pf01370, Pf02719, Pf04321, Pf07993, Pf13460	[GO:0003674] [GO:0003824]; GO:0003674 [GO:0005575] [GO:0005634]; GO:0043231; GO:0043227; GO:0043229; GO:0043226; GO:0044424; GO:0005575; GO:0005622; GO:0044464; GO:0005623 [GO:0005739]; GO:0043231; GO:0044444; GO:0043227; GO:0043229; GO:0005737; GO:0044424; GO:0043226; GO:0005622; GO:0044464; GO:0005575; GO:0005623 [GO:0006556]; GO:0009108; GO:0044272; GO:0046500; GO:1901576; GO:0006732; GO:00511…	683630	ENSRNOG00000003177.7	Mat2b	10		Biosynthesis of amino acids; Metabolic pathways; Cysteine and methionine metabolism	0.268	100	100	0.0878071	6.95572e-17	8.17355e-17
Q5U316	Ras-related protein Rab-35 [OS=Rattus norvegicus]	0	12.867	17	3	68	2	201	23	8.29	5639.52	Pf00006, Pf00025, Pf00071, Pf00735, Pf01926, Pf04670, Pf08477, Pf13191	[GO:0000166]; GO:0036094; GO:1901265; GO:0005488; GO:0097159; GO:1901363; GO:0003674 [GO:0000910]; GO:0022402; GO:0051301; GO:0007049; GO:0009987; GO:0008150 [GO:0003924]; GO:0017111; GO:0016462; GO:0016818; GO:0016817; GO:0016787; GO:0003824; GO:0003674 [GO:0005524]; GO:0032559; GO:0035639; GO:0030554; GO:0032555; GO:0043168; GO:1901265; GO:0017076; GO:0032553; GO:0043167; GO:0097159; GO:1901363…	288700	ENSRNOG00000022014.4	Rab35	12	TBC/RABGAPs; RAB GEFs exchange GTP for GDP on RABs	Endocytosis	5.375	100	100	2.42004e-06	6.95572e-17	8.17355e-17
Q5U3Z3	isochorismatase domain-containing protein 2 [OS=Rattus norvegicus]	0	22.76	21	2	13	2	210	23.1	7.83	1366.85	Pf00857	[GO:0003824]; GO:0003674 [GO:0005634]; GO:0043231; GO:0043227; GO:0043229; GO:0043226; GO:0044424; GO:0005575; GO:0005622; GO:0044464; GO:0005623 [GO:0005737]; GO:0044424; GO:0005622; GO:0044464; GO:0005575; GO:0005623 [GO:0005739]; GO:0043231; GO:0044444; GO:0043227; GO:0043229; GO:0005737; GO:0044424; GO:0043226; GO:0005622; GO:0044464; GO:0005575; GO:0005623 [GO:0008152]; GO:0008150 [GO:003164…	361501	ENSRNOG00000016829.3	Isoc2b	1			1.438	100	100	0.77568	6.95572e-17	8.17355e-17
Q5U4F3	Protein FAM107B [OS=Rattus norvegicus]	0.055	1.843	6	1	1	1	131	15.6	8.31	219.1	Pf06625	[GO:0007605]; GO:0050954; GO:0007600; GO:0050877; GO:0003008; GO:0032501; GO:0008150	498796	ENSRNOG00000014886.5	Fam107b	17			0.198	100	100	0.000642523	6.95572e-17	8.17355e-17
Q5XI41	Translocating chain-associated membrane protein 1 [OS=Rattus norvegicus]	0.024	2.77	4	1	1	1	374	43	9.67		Pf03798, Pf08390	[GO:0005783]; GO:0012505; GO:0043231; GO:0044444; GO:0044464; GO:0043227; GO:0043229; GO:0005737; GO:0044424; GO:0005575; GO:0005623; GO:0043226; GO:0005622 [GO:0005789]; GO:0016020; GO:0042175; GO:0044425; GO:0044432; GO:0098827; GO:0005575; GO:0012505; GO:0044464; GO:0005783; GO:0044444; GO:0044446; GO:0031984; GO:0005623; GO:0043231; GO:0005737; GO:0044424; GO:0043229; GO:0044422; GO:0043227; …	312903	ENSRNOG00000007892.6	Tram1	5		Protein processing in endoplasmic reticulum	1.223	100	100	0.343404	6.95572e-17	8.17355e-17
Q5XIC2	Evolutionarily conserved signaling intermediate in Toll pathway, mitochondrial [OS=Rattus norvegicus]	0.039	2.064	2	1	4	1	434	49.6	6.43	276.54	Pf06239, Pf14784	[GO:0001707]; GO:0001704; GO:0048332; GO:0007369; GO:0048646; GO:0007498; GO:0048729; GO:0048598; GO:0009653; GO:0032502; GO:0009888; GO:0009790; GO:0048856; GO:0008150; GO:0007275; GO:0032501 [GO:0002376]; GO:0008150 [GO:0003700]; GO:0140110; GO:0003674 [GO:0004871]; GO:0003674 [GO:0005634]; GO:0043231; GO:0043227; GO:0043229; GO:0043226; GO:0044424; GO:0005575; GO:0005622; GO:0044464; GO:000562…	300447	ENSRNOG00000014128.5	Ecsit	8	MyD88 cascade initiated on plasma membrane; TRAF6 mediated induction of NFkB and MAP kinases upon TLR7/8 or 9 activation; Complex I biogenesis; MyD88:Mal cascade initiated on plasma membrane; Activated TLR4 signalling	MAPK signaling pathway	0.261	100	100	0.00506891	6.95572e-17	8.17355e-17
Q5XIE0	Acidic leucine-rich nuclear phosphoprotein 32 family member E [OS=Rattus norvegicus]	0	17.069	18	3	15	3	258	29.4	3.89	1554.57	Pf12799, Pf13855, Pf14580	[GO:0000812]; GO:0097346; GO:0070603; GO:0000790; GO:0044454; GO:1904949; GO:0000785; GO:0000228; GO:0044427; GO:0044428; GO:1902494; GO:0005694; GO:0031981; GO:0044446; GO:0005634; GO:0032991; GO:0043232; GO:0070013; GO:0043229; GO:0044422; GO:0044424; GO:0043231; GO:0005575; GO:0043228; GO:0043233; GO:0043226; GO:0005622; GO:0044464; GO:0043227; GO:0031974; GO:0005623 [GO:0005515]; GO:0005488; …	361999	ENSRNOG00000021168.7	Anp32e	2			2.062	100	100	0.13436	6.95572e-17	8.17355e-17
Q5XIM7	Lysine--tRNA ligase [OS=Rattus norvegicus]	0	31.195	12	6	15	6	626	71.6	6.6	1441.28	Pf00152, Pf00587, Pf01336	[GO:0000049]; GO:0003723; GO:0003676; GO:0097159; GO:1901363; GO:0005488; GO:0003674 [GO:0000166]; GO:0036094; GO:1901265; GO:0005488; GO:0097159; GO:1901363; GO:0003674 [GO:0000187]; GO:0032147; GO:0043406; GO:0045860; GO:0043405; GO:0043410; GO:0071902; GO:0001934; GO:0033674; GO:0045859; GO:0043408; GO:0071900; GO:0000165; GO:1902533; GO:0001932; GO:0006468; GO:0031401; GO:0042327; GO:0043549;…	292028	ENSRNOG00000019456.6	Kars	19		Aminoacyl-tRNA biosynthesis	1.167	100	100	0.910719	6.95572e-17	8.17355e-17
Q62689	Tyrosine-protein kinase JAK2 [OS=Rattus norvegicus]	0.05	1.931	1	1	2	1	1132	130.5	7.37	171.43	Pf00017, Pf00069, Pf07714, Pf14531	[GO:0000166]; GO:0036094; GO:1901265; GO:0005488; GO:0097159; GO:1901363; GO:0003674 [GO:0000186]; GO:0032147; GO:0043406; GO:0045860; GO:0043405; GO:0043410; GO:0071902; GO:0001934; GO:0033674; GO:0045859; GO:0043408; GO:0071900; GO:0000165; GO:1902533; GO:0001932; GO:0006468; GO:0031401; GO:0042327; GO:0043549; GO:0051347; GO:1902531; GO:0023014; GO:0035556; GO:0009967; GO:0031399; GO:0042325; …	24514	ENSRNOG00000059968.1	Jak2	1	G beta:gamma signalling through PI3Kgamma; Regulation of IFNG signaling; Signaling by Leptin; MAPK1 (ERK2) activation; MAPK3 (ERK1) activation; Interleukin-4 and 13 signaling; Signaling by SCF-KIT; Growth hormone receptor signaling; RAF activation; Factors involved in megakaryocyte development and platelet production; Cyclin D associated events in G1; Interleukin-35 Signalling; Interleukin recept…	Herpes simplex infection; Measles; AGE-RAGE signaling pathway in diabetic complications; Tuberculosis; Influenza A; Prolactin signaling pathway; Leishmaniasis; Signaling pathways regulating pluripotency of stem cells; PI3K-Akt signaling pathway; EGFR tyrosine kinase inhibitor resistance; Cholinergic synapse; Toxoplasmosis; Jak-STAT signaling pathway; Adipocytokine signaling pathway; Chemokine sig…	1.342	100	100	0.811466	6.95572e-17	8.17355e-17
Q62696	Disks large homolog 1 [OS=Rattus norvegicus]	0.044	1.988	1	1	1	1	911	100.5	5.95		Pf00018, Pf00595, Pf00625, Pf07653, Pf09058, Pf10600, Pf10608, Pf13180	[GO:0000122]; GO:0006357; GO:0006366; GO:0045892; GO:0006355; GO:0006351; GO:0010629; GO:1903507; GO:2000113; GO:0010468; GO:1903506; GO:2000112; GO:0010467; GO:0034645; GO:0097659; GO:0010605; GO:1902679; GO:0010558; GO:0031327; GO:0060255; GO:2001141; GO:0010556; GO:0031326; GO:0043170; GO:0009059; GO:0044249; GO:0044260; GO:0032774; GO:0009892; GO:0051253; GO:0009890; GO:0031324; GO:0019222; G…	25252		Dlg1	11		Viral carcinogenesis; T cell receptor signaling pathway; HTLV-I infection; Hippo signaling pathway	1.08	100	100	0.878937	6.95572e-17	8.17355e-17
Q62698	Cytoplasmic dynein 1 light intermediate chain 2 [OS=Rattus norvegicus]	0	14.003	13	3	4	3	497	54.7	5.76	308.3	Pf05783	[GO:0000166]; GO:0036094; GO:1901265; GO:0005488; GO:0097159; GO:1901363; GO:0003674 [GO:0000226]; GO:0007010; GO:0007017; GO:0006996; GO:0009987; GO:0016043; GO:0008150; GO:0071840 [GO:0000776]; GO:0000775; GO:0043232; GO:0043234; GO:0044427; GO:0098687; GO:0043228; GO:0043229; GO:0032991; GO:0005694; GO:0044446; GO:0043226; GO:0044424; GO:0005575; GO:0044422; GO:0005622; GO:0044464; GO:0005623 …	81655	ENSRNOG00000025791.7	Dync1li2	19	Amplification of signal from unattached kinetochores via a MAD2 inhibitory signal; HSP90 chaperone cycle for steroid hormone receptors (SHR); RHO GTPases Activate Formins; Resolution of Sister Chromatid Cohesion; Separation of Sister Chromatids; MHC class II antigen presentation; COPI-independent Golgi-to-ER retrograde traffic; COPI-mediated anterograde transport	Vasopressin-regulated water reabsorption; Salmonella infection; Phagosome	2.153	100	100	0.242605	6.95572e-17	8.17355e-17
Q62711	1-phosphatidylinositol 4,5-bisphosphate phosphodiesterase delta-4 [OS=Rattus norvegicus]	0.024	2.734	2	1	9	1	772	88.9	5.35		Pf00168, Pf00169, Pf00387, Pf00388, Pf03009, Pf09279, Pf14788	[GO:0004435]; GO:0004629; GO:0004620; GO:0008081; GO:0016298; GO:0042578; GO:0016788; GO:0016787; GO:0003824; GO:0003674 [GO:0004629]; GO:0004620; GO:0008081; GO:0016298; GO:0042578; GO:0016788; GO:0016787; GO:0003824; GO:0003674 [GO:0004871]; GO:0003674 [GO:0005509]; GO:0046872; GO:0043169; GO:0043167; GO:0005488; GO:0003674 [GO:0005515]; GO:0005488; GO:0003674 [GO:0005622]; GO:0044464; GO:00055…	140693	ENSRNOG00000016361.8	Plcd4	9	Synthesis of IP3 and IP4 in the cytosol	Calcium signaling pathway; AGE-RAGE signaling pathway in diabetic complications; Inositol phosphate metabolism; Metabolic pathways; Phosphatidylinositol signaling system; Thyroid hormone signaling pathway	3.292	100	100	0.0789845	6.95572e-17	8.17355e-17
Q63312	pleckstrin homology-like domain family B member 1 [OS=Rattus norvegicus]	0	16.835	7	4	7	4	831	93.5	7.62	711.83	Pf00169, Pf14593, Pf15409	[GO:0010470]; GO:0007369; GO:0022603; GO:0045995; GO:0048598; GO:0009653; GO:0050793; GO:0009790; GO:2000026; GO:0032502; GO:0048856; GO:0050789; GO:0007275; GO:0051239; GO:0008150; GO:0065007; GO:0032501 [GO:0010717]; GO:0001837; GO:0045595; GO:2000026; GO:0048762; GO:0030154; GO:0050793; GO:0050794; GO:0007275; GO:0051239; GO:0060485; GO:0048869; GO:0032502; GO:0050789; GO:0009987; GO:0032501; …	171434		Phldb1	8			1.438	100	100	0.696394	6.95572e-17	8.17355e-17
Q66H20	Polypyrimidine tract-binding protein 2 [OS=Rattus norvegicus]	0.025	2.672	2	1	2	1	531	57.5	8.66	226.21	Pf00076, Pf13893, Pf14259	[GO:0003676]; GO:0097159; GO:1901363; GO:0005488; GO:0003674 [GO:0003723]; GO:0003676; GO:0097159; GO:1901363; GO:0005488; GO:0003674 [GO:0003729]; GO:0003723; GO:0003676; GO:0097159; GO:1901363; GO:0005488; GO:0003674 [GO:0005634]; GO:0043231; GO:0043227; GO:0043229; GO:0043226; GO:0044424; GO:0005575; GO:0005622; GO:0044464; GO:0005623 [GO:0005681]; GO:0030529; GO:0044428; GO:0044424; GO:199090…	310820	ENSRNOG00000010827.7	Ptbp2	2			0.856	100	100	0.978257	6.95572e-17	8.17355e-17
Q68FQ2	Junctional adhesion molecule C [OS=Rattus norvegicus]	0.079	1.614	3	1	1	1	310	34.8	7.25		Pf00047, Pf07679, Pf07686, Pf08205, Pf13895, Pf13927	[GO:0001525]; GO:0048514; GO:0048646; GO:0001568; GO:0009653; GO:0032502; GO:0001944; GO:0048856; GO:0008150; GO:0048731; GO:0072358; GO:0007275; GO:0072359; GO:0032501 [GO:0001780]; GO:0001776; GO:0002262; GO:0002376; GO:0048872; GO:0008150; GO:0042592; GO:0065008; GO:0065007 [GO:0002250]; GO:0006955; GO:0002376; GO:0050896; GO:0008150 [GO:0002318]; GO:0002244; GO:0030097; GO:0030154; GO:0048534…	315509	ENSRNOG00000009149.4	Jam3	8	Cell surface interactions at the vascular wall; Integrin cell surface interactions	Tight junction; Leukocyte transendothelial migration; Cell adhesion molecules (CAMs)	0.01	100		8.40598e-17	6.95572e-17
Q6AXT5	Ras-related protein Rab-21 [OS=Rattus norvegicus]	0	38.593	36	6	17	6	223	24.1	7.94	2296.8	Pf00025, Pf00071, Pf08477	[GO:0000139]; GO:0044431; GO:0098588; GO:0098791; GO:0005794; GO:0044444; GO:0044446; GO:0031090; GO:0031984; GO:0012505; GO:0043231; GO:0005737; GO:0044424; GO:0043229; GO:0044422; GO:0016020; GO:0043227; GO:0044464; GO:0005622; GO:0043226; GO:0005575; GO:0005623 [GO:0000166]; GO:0036094; GO:1901265; GO:0005488; GO:0097159; GO:1901363; GO:0003674 [GO:0003924]; GO:0017111; GO:0016462; GO:0016818;…	299799	ENSRNOG00000003923.4	Rab21	7	RAB GEFs exchange GTP for GDP on RABs		1.744	100	100	0.364397	6.95572e-17	8.17355e-17
Q6AY55	dephospho-CoA kinase domain-containing protein [OS=Rattus norvegicus]	0	13.096	10	2	10	2	240	27.3	9.69	1514.14	Pf01121, Pf13189	[GO:0000166]; GO:0036094; GO:1901265; GO:0005488; GO:0097159; GO:1901363; GO:0003674 [GO:0004140]; GO:0016301; GO:0016773; GO:0016772; GO:0016740; GO:0003824; GO:0003674 [GO:0005524]; GO:0032559; GO:0035639; GO:0030554; GO:0032555; GO:0043168; GO:1901265; GO:0017076; GO:0032553; GO:0043167; GO:0097159; GO:1901363; GO:0000166; GO:0097367; GO:0005488; GO:0036094; GO:0003674 [GO:0005739]; GO:0043231…	360639	ENSRNOG00000021682.4	Dcakd	10			0.783	100	100	0.960478	6.95572e-17	8.17355e-17
Q6AZ50	ubiquitin-like-conjugating enzyme ATG3 [OS=Rattus norvegicus]	0.016	3.829	4	1	2	1	314	35.8	4.74	173.54	Pf03986, Pf03987, Pf10381	[GO:0000045]; GO:0070925; GO:1905037; GO:0006996; GO:0022607; GO:0007033; GO:0016236; GO:0016043; GO:0044085; GO:0006914; GO:0009987; GO:0071840; GO:0044248; GO:0061919; GO:0008150; GO:0009056; GO:0044237; GO:0008152 [GO:0000153]; GO:0000151; GO:0044444; GO:0044424; GO:1990234; GO:0005737; GO:0005622; GO:0044464; GO:1902494; GO:0005575; GO:0005623; GO:0032991 [GO:0000422]; GO:0006914; GO:0061726;…	171415	ENSRNOG00000002094.6	Atg3	11	Macroautophagy	Autophagy	0.418	100	100	0.39029	6.95572e-17	8.17355e-17
Q6MG12	Uncharacterized protein C6orf136 homolog [OS=Rattus norvegicus]	0.004	6.103	12	2	4	2	172	20.4	8.91	391.77	Pf10184	[GO:0005739]; GO:0043231; GO:0044444; GO:0043227; GO:0043229; GO:0005737; GO:0044424; GO:0043226; GO:0005622; GO:0044464; GO:0005575; GO:0005623	294231		RGD1302996	20			0.117	100	100	7.92194e-05	6.95572e-17	8.17355e-17
Q6MG49-1	Large proline-rich protein BAG6 [OS=Rattus norvegicus]	0.003	7.047	1	1	2	1	1146	119.9	5.66	232.57	Pf00240, Pf11976, Pf12057	[GO:0001822]; GO:0048513; GO:0072001; GO:0048731; GO:0048856; GO:0001655; GO:0007275; GO:0032502; GO:0032501; GO:0008150 [GO:0002376]; GO:0008150 [GO:0002429]; GO:0002757; GO:0002768; GO:0002253; GO:0002764; GO:0007166; GO:0002376; GO:0050778; GO:0007165; GO:0050776; GO:0008150; GO:0002684; GO:0006955; GO:0048584; GO:0007154; GO:0009987; GO:0023052; GO:0050794; GO:0051716; GO:0002682; GO:0048583;…	94342	ENSRNOG00000000851.8	Bag6	20			0.407	100	100	0.337176	6.95572e-17	8.17355e-17
Q6QBQ4	Phospholipid scramblase 3 [OS=Rattus norvegicus]	0.017	3.727	3	1	14	1	296	31.6	6.64	1431.19	Pf03803	[GO:0003674] [GO:0005739]; GO:0043231; GO:0044444; GO:0043227; GO:0043229; GO:0005737; GO:0044424; GO:0043226; GO:0005622; GO:0044464; GO:0005575; GO:0005623 [GO:0005886]; GO:0016020; GO:0044464; GO:0071944; GO:0005575; GO:0005623 [GO:0006915]; GO:0012501; GO:0008219; GO:0009987; GO:0008150 [GO:0008150] [GO:0016020]; GO:0005575 [GO:0016021]; GO:0031224; GO:0044425; GO:0005575; GO:0016020 [GO:0017…	360549	ENSRNOG00000027914.5	Plscr3	10			0.888	100	100	0.999366	6.95572e-17	8.17355e-17
Q6XFR6	Glycophorin-C [OS=Rattus norvegicus]	0.001	8.149	27	1	2	1	95	10.4	5.06	285.04		[GO:0004872]; GO:0060089; GO:0003674 [GO:0005102]; GO:0005515; GO:0005488; GO:0003674 [GO:0005886]; GO:0016020; GO:0044464; GO:0071944; GO:0005575; GO:0005623 [GO:0005887]; GO:0016021; GO:0031226; GO:0031224; GO:0044459; GO:0044425; GO:0005886; GO:0044464; GO:0005575; GO:0016020; GO:0071944; GO:0005623 [GO:0005913]; GO:0005911; GO:0005912; GO:0030054; GO:0070161; GO:0005575 [GO:0007156]; GO:00987…	364837	ENSRNOG00000029939.3	Gypc	18		Malaria	0.01	100		8.40598e-17	6.95572e-17
Q75WE7	von Willebrand factor A domain-containing protein 5A [OS=Rattus norvegicus]	0.025	2.636	2	1	1	1	822	91.4	6.64		Pf00092, Pf08487, Pf13519, Pf13757, Pf13768		301097; 108348048		Vwa5a; LOC108348048	8; 3			1.187	100	100	0.773672	6.95572e-17	8.17355e-17
Q7TQ94	Deaminated glutathione amidase [OS=Rattus norvegicus]	0	14.98	13	2	4	2	327	36.1	7.03	694.57	Pf00795	[GO:0005634]; GO:0043231; GO:0043227; GO:0043229; GO:0043226; GO:0044424; GO:0005575; GO:0005622; GO:0044464; GO:0005623 [GO:0005737]; GO:0044424; GO:0005622; GO:0044464; GO:0005575; GO:0005623 [GO:0005739]; GO:0043231; GO:0044444; GO:0043227; GO:0043229; GO:0005737; GO:0044424; GO:0043226; GO:0005622; GO:0044464; GO:0005575; GO:0005623 [GO:0006807]; GO:0008152; GO:0008150 [GO:0008418]; GO:001681…	289222		Nit1	13			0.798	100	100	0.932986	6.95572e-17	8.17355e-17
Q7TT47	Paraplegin [OS=Rattus norvegicus]	0.003	7.441	4	2	5	2	744	82.1	9.11	308.88	Pf00004, Pf01434, Pf05496, Pf06068, Pf07724, Pf07728	[GO:0000166]; GO:0036094; GO:1901265; GO:0005488; GO:0097159; GO:1901363; GO:0003674 [GO:0003674] [GO:0003678]; GO:0004386; GO:0140097; GO:0017111; GO:0003824; GO:0016462; GO:0003674; GO:0016818; GO:0016817; GO:0016787 [GO:0004222]; GO:0004175; GO:0008237; GO:0070011; GO:0008233; GO:0016787; GO:0140096; GO:0003824; GO:0003674 [GO:0005524]; GO:0032559; GO:0035639; GO:0030554; GO:0032555; GO:004316…	353231	ENSRNOG00000015150.6	Spg7	19	Processing of SMDT1		3.293	100	100	0.00175039	6.95572e-17	8.17355e-17
Q8CGS4	Charged multivesicular body protein 3 [OS=Rattus norvegicus]	0.004	6.116	5	1	3	1	223	25	5.12	218.32	Pf03357	[GO:0000815]; GO:0010008; GO:0036452; GO:0098796; GO:0044440; GO:0098588; GO:0098805; GO:0043234; GO:0044425; GO:0005768; GO:0044433; GO:0031090; GO:0016020; GO:0032991; GO:0005575; GO:0012505; GO:0031410; GO:0044444; GO:0044446; GO:0043227; GO:0044422; GO:0044464; GO:0097708; GO:0005737; GO:0044424; GO:0043229; GO:0043226; GO:0005623; GO:0031982; GO:0005622 [GO:0000920]; GO:0009987; GO:0051301; …	282834	ENSRNOG00000007356.4	Chmp3	4	Macroautophagy; Endosomal Sorting Complex Required For Transport (ESCRT)	Endocytosis	0.609	100	100	0.708085	6.95572e-17	8.17355e-17
Q8K3X8	Heat shock factor-binding protein 1 [OS=Rattus norvegicus]	0.005	5.6	14	1	3	1	76	8.6	4.31	291.85	Pf06825	[GO:0003714]; GO:0003712; GO:0000989; GO:0000988; GO:0140110; GO:0003674 [GO:0005634]; GO:0043231; GO:0043227; GO:0043229; GO:0043226; GO:0044424; GO:0005575; GO:0005622; GO:0044464; GO:0005623 [GO:0005856]; GO:0043232; GO:0043228; GO:0043229; GO:0043226; GO:0044424; GO:0005575; GO:0005622; GO:0044464; GO:0005623 [GO:0006936]; GO:0003012; GO:0003008; GO:0032501; GO:0008150 [GO:0035987]; GO:000170…	286899	ENSRNOG00000014415.6	Hsbp1	19	Attenuation phase		0.584	100	100	0.653693	6.95572e-17	8.17355e-17
Q91V33	KH domain-containing, RNA-binding, signal transduction-associated protein 1 [OS=Rattus norvegicus]	0.025	2.588	3	1	2	1	443	48.3	8.72	177.77	Pf00013, Pf13014	[GO:0000086]; GO:0044772; GO:0044839; GO:0044770; GO:1903047; GO:0022402; GO:0000278; GO:0007049; GO:0009987; GO:0008150 [GO:0003676]; GO:0097159; GO:1901363; GO:0005488; GO:0003674 [GO:0003723]; GO:0003676; GO:0097159; GO:1901363; GO:0005488; GO:0003674 [GO:0005070]; GO:0030674; GO:0035591; GO:0005515; GO:0060090; GO:0005488; GO:0003674 [GO:0005515]; GO:0005488; GO:0003674 [GO:0005634]; GO:00432…	117268	ENSRNOG00000046794.1	Khdrbs1	5	PTK6 Regulates Proteins Involved in RNA Processing		1.004	100	100	0.968757	6.95572e-17	8.17355e-17
Q925G0	RNA-binding protein 3 [OS=Rattus norvegicus]	0.025	2.84	21	1	2	1	155	16.8	7.58	125.11	Pf00076, Pf13893, Pf14259	[GO:0003676]; GO:0097159; GO:1901363; GO:0005488; GO:0003674 [GO:0003723]; GO:0003676; GO:0097159; GO:1901363; GO:0005488; GO:0003674 [GO:0005515]; GO:0005488; GO:0003674 [GO:0005634]; GO:0043231; GO:0043227; GO:0043229; GO:0043226; GO:0044424; GO:0005575; GO:0005622; GO:0044464; GO:0005623 [GO:0005654]; GO:0031981; GO:0044428; GO:0070013; GO:0005634; GO:0044446; GO:0043229; GO:0043233; GO:004442…	114488		Rbm3	X			1.811	100	100	0.49003	6.95572e-17	8.17355e-17
Q9JIT3	Transducin-like enhancer protein 3 [OS=Rattus norvegicus]	0.031	2.365	1	1	12	1	764	82.6	7.2	1153.43	Pf00400, Pf03920	[GO:0005515]; GO:0005488; GO:0003674 [GO:0005634]; GO:0043231; GO:0043227; GO:0043229; GO:0043226; GO:0044424; GO:0005575; GO:0005622; GO:0044464; GO:0005623 [GO:0005654]; GO:0031981; GO:0044428; GO:0070013; GO:0005634; GO:0044446; GO:0043229; GO:0043233; GO:0044424; GO:0043231; GO:0044422; GO:0043226; GO:0031974; GO:0005622; GO:0044464; GO:0043227; GO:0005575; GO:0005623 [GO:0006351]; GO:0010467…	84424	ENSRNOG00000013013.6	Tle3	8	Deactivation of the beta-catenin transactivating complex; Formation of the beta-catenin:TCF transactivating complex; Repression of WNT target genes		6.848	100	100	0.00100605	6.95572e-17	8.17355e-17
Q9JJH5-3	Isoform 2 of 6-phosphofructo-2-kinase/fructose-2,6-bisphosphatase 2 [OS=Rattus norvegicus]	0.056	1.81	2	1	11	1	534	61.6	8.48	838.58	Pf00300, Pf01591, Pf13207, Pf13671	[GO:0003873]; GO:0008443; GO:0016773; GO:0019200; GO:0016772; GO:0016301; GO:0016740; GO:0003824; GO:0003674 [GO:0004331]; GO:0050308; GO:0019203; GO:0016791; GO:0042578; GO:0016788; GO:0016787; GO:0003824; GO:0003674 [GO:0005524]; GO:0032559; GO:0035639; GO:0030554; GO:0032555; GO:0043168; GO:1901265; GO:0017076; GO:0032553; GO:0043167; GO:0097159; GO:1901363; GO:0000166; GO:0097367; GO:0005488;…	24640	ENSRNOG00000004162.8	Pfkfb2	13			0.659	100	100	0.73693	6.95572e-17	8.17355e-17
Q9JLA3	UDP-glucose:glycoprotein glucosyltransferase 1 [OS=Rattus norvegicus]	0.016	3.858	3	2	3	2	1551	176.3	5.66		Pf06427	[GO:0000009]; GO:0000030; GO:0016758; GO:0016757; GO:0016740; GO:0003824; GO:0003674 [GO:0000026]; GO:0000030; GO:0016758; GO:0016757; GO:0016740; GO:0003824; GO:0003674 [GO:0000030]; GO:0016758; GO:0016757; GO:0016740; GO:0003824; GO:0003674 [GO:0000033]; GO:0000030; GO:0016758; GO:0016757; GO:0016740; GO:0003824; GO:0003674 [GO:0001962]; GO:0008378; GO:0016758; GO:0016757; GO:0016740; GO:000382…	171129	ENSRNOG00000014901.5	Uggt1	9	ER Quality Control Compartment (ERQC)	Protein processing in endoplasmic reticulum	0.512	100	100	0.0236151	6.95572e-17	8.17355e-17
Q9QUL6	Vesicle-fusing ATPase [OS=Rattus norvegicus]	0.024	3.014	1	1	4	1	744	82.6	6.99		Pf00004, Pf00910, Pf01078, Pf02359, Pf02933, Pf05272, Pf05496, Pf06068, Pf07724, Pf07728, Pf13173, Pf13191, Pf13207, Pf13401	[GO:0000149]; GO:0005515; GO:0005488; GO:0003674 [GO:0000166]; GO:0036094; GO:1901265; GO:0005488; GO:0097159; GO:1901363; GO:0003674 [GO:0001921]; GO:0001881; GO:0001919; GO:0010604; GO:0023056; GO:0031325; GO:0023051; GO:0043112; GO:0031323; GO:0060255; GO:0009893; GO:0043170; GO:0023052; GO:0048518; GO:0044237; GO:0048522; GO:0050789; GO:0044260; GO:0019222; GO:0050794; GO:0008152; GO:0071704;…	60355		Nsf	10		Synaptic vesicle cycle; GABAergic synapse; Vasopressin-regulated water reabsorption	0.01	100	100	8.40598e-17	6.95572e-17	8.17355e-17
Q9QZR6	Septin-9 [OS=Rattus norvegicus]	0.016	3.798	3	2	3	2	564	63.8	8.47	201.23	Pf00735, Pf01926, Pf03193, Pf04548	[GO:0000166]; GO:0036094; GO:1901265; GO:0005488; GO:0097159; GO:1901363; GO:0003674 [GO:0001725]; GO:0042641; GO:0097517; GO:0015629; GO:0044430; GO:0032432; GO:0005856; GO:0044446; GO:0043232; GO:0043229; GO:0044422; GO:0044424; GO:0043228; GO:0043226; GO:0005575; GO:0005622; GO:0044464; GO:0005623 [GO:0003674] [GO:0003924]; GO:0017111; GO:0016462; GO:0016818; GO:0016817; GO:0016787; GO:0003824…	83788		Sept9	10		Bacterial invasion of epithelial cells	0.848	100	100	0.977121	6.95572e-17	8.17355e-17
Q9WVR3-1	Phosphatidylinositol 3,4,5-trisphosphate 5-phosphatase 2 [OS=Rattus norvegicus]	0.017	3.7	2	1	1	1	1257	139.1	6.48		Pf00017, Pf00536, Pf03372, Pf07647	[GO:0001958]; GO:0036075; GO:0060350; GO:0001503; GO:0060349; GO:0032501; GO:0009887; GO:0048705; GO:0060348; GO:0008150; GO:0009653; GO:0048513; GO:0001501; GO:0032502; GO:0048856; GO:0048731; GO:0007275 [GO:0002376]; GO:0008150 [GO:0003779]; GO:0008092; GO:0005515; GO:0005488; GO:0003674 [GO:0004445]; GO:0046030; GO:0052745; GO:0016791; GO:0042578; GO:0016788; GO:0016787; GO:0003824; GO:0003674…	65038		Inppl1	1		B cell receptor signaling pathway; Inositol phosphate metabolism; Fc gamma R-mediated phagocytosis; Phosphatidylinositol signaling system; Insulin signaling pathway	1.825	100	100	0.278014	6.95572e-17	8.17355e-17
Q9Z0V5	Peroxiredoxin-4 [OS=Rattus norvegicus]	0.001	8.225	8	2	96	1	273	31	6.65	9725.68	Pf00578, Pf08534, Pf10417	[GO:0004601]; GO:0016209; GO:0016684; GO:0003674; GO:0016491; GO:0003824 [GO:0005576]; GO:0005575 [GO:0005615]; GO:0044421; GO:0005575; GO:0005576 [GO:0005634]; GO:0043231; GO:0043227; GO:0043229; GO:0043226; GO:0044424; GO:0005575; GO:0005622; GO:0044464; GO:0005623 [GO:0005737]; GO:0044424; GO:0005622; GO:0044464; GO:0005575; GO:0005623 [GO:0005739]; GO:0043231; GO:0044444; GO:0043227; GO:00432…	85274	ENSRNOG00000003763.7	Prdx4	X	Neutrophil degranulation		0.277	100	100	0.0572318	6.95572e-17	8.17355e-17
Q9Z142	Transmembrane protein 33 [OS=Rattus norvegicus]	0.005	5.611	9	2	3	2	247	28	9.66		Pf03661	[GO:0003674] [GO:0005575] [GO:0005634]; GO:0043231; GO:0043227; GO:0043229; GO:0043226; GO:0044424; GO:0005575; GO:0005622; GO:0044464; GO:0005623 [GO:0005635]; GO:0012505; GO:0031967; GO:0044428; GO:0044464; GO:0031975; GO:0043227; GO:0044446; GO:0005634; GO:0005575; GO:0005623; GO:0043226; GO:0043229; GO:0044422; GO:0044424; GO:0043231; GO:0005622 [GO:0005643]; GO:0005635; GO:0043234; GO:004442…	59303		Tmem33	14			1.188	100	100	0.862753	6.95572e-17	8.17355e-17
Q9Z2L9-3	Isoform 3 of Protein NDRG4 [OS=Rattus norvegicus]	0.003	6.987	4	1	1	1	404	44.3	6.23		Pf03096, Pf12697	[GO:0003674] [GO:0005737]; GO:0044424; GO:0005622; GO:0044464; GO:0005575; GO:0005623 [GO:0005739]; GO:0043231; GO:0044444; GO:0043227; GO:0043229; GO:0005737; GO:0044424; GO:0043226; GO:0005622; GO:0044464; GO:0005575; GO:0005623 [GO:0005789]; GO:0016020; GO:0042175; GO:0044425; GO:0044432; GO:0098827; GO:0005575; GO:0012505; GO:0044464; GO:0005783; GO:0044444; GO:0044446; GO:0031984; GO:0005623…	64457		Ndrg4	19			1.234	100	100	0.72771	6.95572e-17	8.17355e-17
Q63190	Emerin [OS=Rattus norvegicus]	0.03	2.414	5	1	2	1	260	29.7	5.2		Pf03020	[GO:0003674] [GO:0003779]; GO:0008092; GO:0005515; GO:0005488; GO:0003674 [GO:0005634]; GO:0043231; GO:0043227; GO:0043229; GO:0043226; GO:0044424; GO:0005575; GO:0005622; GO:0044464; GO:0005623 [GO:0005635]; GO:0012505; GO:0031967; GO:0044428; GO:0044464; GO:0031975; GO:0043227; GO:0044446; GO:0005634; GO:0005575; GO:0005623; GO:0043226; GO:0043229; GO:0044422; GO:0044424; GO:0043231; GO:0005622…	25437		Emd	X		Arrhythmogenic right ventricular cardiomyopathy (ARVC); Dilated cardiomyopathy; Hypertrophic cardiomyopathy (HCM)	0.032	95.474	3.148	8.40598e-17	6.95572e-17	0.094063
Q921A4	Cytoglobin [OS=Rattus norvegicus]	0	46.414	41	6	43	6	190	21.5	6.8	5024.16	Pf00042	[GO:0001666]; GO:0006950; GO:0036293; GO:0050896; GO:0070482; GO:0008150; GO:0009628 [GO:0004096]; GO:0004601; GO:0016209; GO:0016684; GO:0003674; GO:0016491; GO:0003824 [GO:0004601]; GO:0016209; GO:0016684; GO:0003674; GO:0016491; GO:0003824 [GO:0005344]; GO:0005215; GO:0140104; GO:0003674 [GO:0005506]; GO:0046914; GO:0046872; GO:0043169; GO:0043167; GO:0005488; GO:0003674 [GO:0005737]; GO:00444…	170520	ENSRNOG00000011541.4	Cygb	10	Intracellular oxygen transport; eNOS activation		0.929	39.627	2.102	0.978257	1.4157e-12	0.392254
Q7TS56	Carbonyl reductase family member 4 [OS=Rattus norvegicus]	0	11.555	19	4	11	4	236	25.3	9.58	672.4	Pf00106, Pf08659, Pf13561	[GO:0000252]; GO:0016616; GO:0016614; GO:0016491; GO:0003824; GO:0003674 [GO:0003955]; GO:0016655; GO:0016651; GO:0016491; GO:0003824; GO:0003674 [GO:0004033]; GO:0016616; GO:0016614; GO:0016491; GO:0003824; GO:0003674 [GO:0004448]; GO:0016616; GO:0016614; GO:0016491; GO:0003824; GO:0003674 [GO:0004495]; GO:0016616; GO:0016614; GO:0016491; GO:0003824; GO:0003674 [GO:0005739]; GO:0043231; GO:00444…	359725	ENSRNOG00000024411.6	Cbr4	16	Fatty acyl-CoA biosynthesis		0.015	36.352	0.555	8.40598e-17	5.09317e-12	0.709153
Q4KM74	Vesicle-trafficking protein SEC22b [OS=Rattus norvegicus]	0	20.877	21	3	21	3	215	24.7	8.51	1280.75	Pf00957, Pf13774	[GO:0000139]; GO:0044431; GO:0098588; GO:0098791; GO:0005794; GO:0044444; GO:0044446; GO:0031090; GO:0031984; GO:0012505; GO:0043231; GO:0005737; GO:0044424; GO:0043229; GO:0044422; GO:0016020; GO:0043227; GO:0044464; GO:0005622; GO:0043226; GO:0005575; GO:0005623 [GO:0005484]; GO:0005515; GO:0005488; GO:0003674 [GO:0005783]; GO:0012505; GO:0043231; GO:0044444; GO:0044464; GO:0043227; GO:0043229;…	310710	ENSRNOG00000018673.8	Sec22b	2	ER-Phagosome pathway; COPI-dependent Golgi-to-ER retrograde traffic; Cargo concentration in the ER; COPII (Coat Protein 2) Mediated Vesicle Transport	Legionellosis; SNARE interactions in vesicular transport; Phagosome	0.145	20.585	1.504	8.40598e-17	1.14312e-08	0.749382
Q66HL2	Src substrate cortactin [OS=Rattus norvegicus]	0.005	5.758	5	2	7	2	509	56.9	5.24	622.73	Pf00018, Pf02218, Pf07653, Pf14604	[GO:0001726]; GO:0031252; GO:0120025; GO:0044464; GO:0042995; GO:0005575; GO:0005623 [GO:0002102]; GO:0015629; GO:0043232; GO:0043234; GO:0044430; GO:0005856; GO:0043228; GO:0043229; GO:0032991; GO:0044446; GO:0043226; GO:0044424; GO:0005575; GO:0044422; GO:0005622; GO:0044464; GO:0005623 [GO:0005515]; GO:0005488; GO:0003674 [GO:0005522]; GO:0005515; GO:0005488; GO:0003674 [GO:0005737]; GO:004442…	60465	ENSRNOG00000050994.3; ENSRNOG00000047280.3	Cttn	1	Clathrin-mediated endocytosis	Tight junction; Bacterial invasion of epithelial cells; Proteoglycans in cancer	0.134	16.489	2.216	7.10341e-06	1.59727e-07	0.345132
Q6AYH5	dynactin subunit 2 [OS=Rattus norvegicus]	0	74.541	44	14	87	14	402	44.1	5.26	10380.5	Pf04912	[GO:0000278]; GO:0007049; GO:0009987; GO:0008150 [GO:0000776]; GO:0000775; GO:0043232; GO:0043234; GO:0044427; GO:0098687; GO:0043228; GO:0043229; GO:0032991; GO:0005694; GO:0044446; GO:0043226; GO:0044424; GO:0005575; GO:0044422; GO:0005622; GO:0044464; GO:0005623 [GO:0003674] [GO:0003774]; GO:0017111; GO:0016462; GO:0016818; GO:0016817; GO:0016787; GO:0003824; GO:0003674 [GO:0005737]; GO:004442…	299850	ENSRNOG00000025481.4	Dctn2	7	Regulation of PLK1 Activity at G2/M Transition; HSP90 chaperone cycle for steroid hormone receptors (SHR); AURKA Activation by TPX2; Recruitment of mitotic centrosome proteins and complexes; Loss of Nlp from mitotic centrosomes; Anchoring of the basal body to the plasma membrane; MHC class II antigen presentation; COPI-independent Golgi-to-ER retrograde traffic; Recruitment of NuMA to mitotic cen…	Vasopressin-regulated water reabsorption; Huntington's disease	0.58	16.107	1.408	0.116434	2.07767e-07	0.811348
Q8R478	WW domain-binding protein 2 [OS=Rattus norvegicus]	0.003	7.025	5	1	2	1	262	28.1	6.33	321.63	Pf02893, Pf10349	[GO:0000790]; GO:0000785; GO:0044454; GO:0044427; GO:0000228; GO:0044428; GO:0005694; GO:0044446; GO:0031981; GO:0005634; GO:0043232; GO:0043229; GO:0044422; GO:0044424; GO:0070013; GO:0043231; GO:0043228; GO:0043226; GO:0005575; GO:0005622; GO:0044464; GO:0043233; GO:0043227; GO:0005623; GO:0031974 [GO:0000979]; GO:0000977; GO:0001046; GO:0000976; GO:0001012; GO:0001047; GO:0044212; GO:1990837; …	192645		Wbp2	10			0.229	15.335	3.512	2.50788e-07	3.61031e-07	0.0558314
P17209	Myosin light chain 4 [OS=Rattus norvegicus]	0	66.834	31	6	622	4	193	21.3	5.03	69293.5	Pf13499	[GO:0002026]; GO:0008016; GO:0065008; GO:0060047; GO:1903522; GO:0065007; GO:0003015; GO:0008015; GO:0044057; GO:0008150; GO:0003013; GO:0003008; GO:0051239; GO:0032501; GO:0050789 [GO:0003785]; GO:0003779; GO:0008092; GO:0005515; GO:0005488; GO:0003674 [GO:0005509]; GO:0046872; GO:0043169; GO:0043167; GO:0005488; GO:0003674 [GO:0016459]; GO:0015629; GO:0043234; GO:0044430; GO:0005856; GO:0032991…	688228		Myl4	10			0.259	12.8	2.957	2.19533e-09	2.5853e-06	0.122523
Q04666	Transcription factor HES-1 [OS=Rattus norvegicus]	0.039	2.09	3	1	13	1	281	29.6	9.61	1163.87	Pf00010, Pf07527	[GO:0000122]; GO:0006357; GO:0006366; GO:0045892; GO:0006355; GO:0006351; GO:0010629; GO:1903507; GO:2000113; GO:0010468; GO:1903506; GO:2000112; GO:0010467; GO:0034645; GO:0097659; GO:0010605; GO:1902679; GO:0010558; GO:0031327; GO:0060255; GO:2001141; GO:0010556; GO:0031326; GO:0043170; GO:0009059; GO:0044249; GO:0044260; GO:0032774; GO:0009892; GO:0051253; GO:0009890; GO:0031324; GO:0019222; G…	29577		Hes1	11		Fanconi anemia pathway; Notch signaling pathway; Breast cancer; Maturity onset diabetes of the young	0.148	10.921	1.615	1.04079e-13	1.29726e-05	0.693658
Q80U96	Exportin-1 [OS=Rattus norvegicus]	0	10.597	3	2	3	2	1071	123	6.07	72.13	Pf03810, Pf08389, Pf08767	[GO:0000054]; GO:0033750; GO:0042254; GO:0051656; GO:0071428; GO:0008104; GO:0051640; GO:0022613; GO:0051234; GO:0071426; GO:0033036; GO:0051641; GO:0044085; GO:0051179; GO:0006405; GO:0006611; GO:0071166; GO:0071840; GO:0008150; GO:0050658; GO:0051168; GO:0006886; GO:0050657; GO:0051236; GO:0006913; GO:0015031; GO:0034613; GO:0046907; GO:0015931; GO:0006403; GO:0051169; GO:0015833; GO:0045184; G…	85252	ENSRNOG00000009935.5	Xpo1	14	Amplification of signal from unattached kinetochores via a MAD2 inhibitory signal; MAPK6/MAPK4 signaling; RHO GTPases Activate Formins; Cyclin A/B1/B2 associated events during G2/M transition; Deactivation of the beta-catenin transactivating complex; Resolution of Sister Chromatid Cohesion; HuR (ELAVL1) binds and stabilizes mRNA; Separation of Sister Chromatids	Ribosome biogenesis in eukaryotes; Epstein-Barr virus infection; Influenza A; RNA transport; HTLV-I infection	0.173	9.765	0.805	1.03426e-06	3.83206e-05	0.964942
Q3ZU82	Golgin subfamily A member 5 [OS=Rattus norvegicus]	0.025	2.573	1	1	4	1	728	82.3	6.05		Pf01576, Pf04111, Pf04156, Pf04799, Pf04977, Pf05557, Pf05622, Pf06160, Pf07111, Pf07888, Pf08317, Pf09787, Pf10174, Pf10234, Pf11559, Pf12128, Pf13166	[GO:0000137]; GO:0031985; GO:0005795; GO:0098791; GO:0031984; GO:0044431; GO:0043227; GO:0044446; GO:0005794; GO:0044444; GO:0043226; GO:0043229; GO:0044422; GO:0044424; GO:0012505; GO:0043231; GO:0005737; GO:0005575; GO:0005622; GO:0044464; GO:0005623 [GO:0000138]; GO:0031985; GO:0005795; GO:0098791; GO:0031984; GO:0044431; GO:0043227; GO:0044446; GO:0005794; GO:0044444; GO:0043226; GO:0043229; …	299258		Golga5	6			0.703	9.065	4.887	0.835637	7.56998e-05	0.00876798
Q63279	Keratin, type I cytoskeletal 19 [OS=Rattus norvegicus]	0.003	7.195	6	3	28	1	403	44.6	5.31	2074.84	Pf00038	[GO:0005198]; GO:0003674 [GO:0005515]; GO:0005488; GO:0003674 [GO:0005882]; GO:0045111; GO:0099513; GO:0005856; GO:0044430; GO:0099512; GO:0043232; GO:0044446; GO:0099081; GO:0043228; GO:0043229; GO:0044422; GO:0044424; GO:0099080; GO:0043226; GO:0005575; GO:0005622; GO:0044464; GO:0005623 [GO:0005886]; GO:0016020; GO:0044464; GO:0071944; GO:0005575; GO:0005623 [GO:0007219]; GO:0007166; GO:000716…	360626	ENSRNOG00000014233.4	Krt19	10	Formation of the cornified envelope		0.47	8.999	3.958	0.0144211	8.07368e-05	0.0303694
P62944-1	AP-2 complex subunit beta [OS=Rattus norvegicus]	0	92.619	22	16	106	9	937	104.5	5.38	11725.2	Pf01602, Pf02883, Pf09066, Pf12717, Pf13646	[GO:0003279]; GO:0003205; GO:0048856; GO:0007507; GO:0032502; GO:0048513; GO:0072359; GO:0008150; GO:0048731; GO:0007275; GO:0032501 [GO:0003281]; GO:0003231; GO:0003279; GO:0003205; GO:0048856; GO:0007507; GO:0032502; GO:0048513; GO:0072359; GO:0008150; GO:0048731; GO:0007275; GO:0032501 [GO:0005488]; GO:0003674 [GO:0005515]; GO:0005488; GO:0003674 [GO:0005623]; GO:0005575 [GO:0005802]; GO:00987…	140670	ENSRNOG00000061543.1	Ap2b1; LOC100912146	10	Trafficking of GluR2-containing AMPA receptors; Recycling pathway of L1; Retrograde neurotrophin signalling; WNT5A-dependent internalization of FZD4; MHC class II antigen presentation; LDL clearance; Cargo recognition for clathrin-mediated endocytosis; WNT5A-dependent internalization of FZD2, FZD5 and ROR2; VLDLR internalisation and degradation	Endocrine and other factor-regulated calcium reabsorption; Synaptic vesicle cycle; Endocytosis; Huntington's disease	0.958	8.614	1.402	0.932986	0.000119511	0.812798
Q4QQW3	hydroxyacid-oxoacid transhydrogenase, mitochondrial [OS=Rattus norvegicus]	0	8.913	7	2	4	2	467	50.2	7.55	156.08	Pf00465, Pf13685	[GO:0003674] [GO:0004022]; GO:0016616; GO:0016614; GO:0016491; GO:0003824; GO:0003674 [GO:0005575] [GO:0005739]; GO:0043231; GO:0044444; GO:0043227; GO:0043229; GO:0005737; GO:0044424; GO:0043226; GO:0005622; GO:0044464; GO:0005575; GO:0005623 [GO:0005829]; GO:0044444; GO:0005737; GO:0044424; GO:0005622; GO:0044464; GO:0005575; GO:0005623 [GO:0008150] [GO:0015993]; GO:0006818; GO:0006810; GO:0051…	362474	ENSRNOG00000007069.6	Adhfe1	5	Interconversion of 2-oxoglutarate and 2-hydroxyglutarate		0.032	8.376	0.736	8.40598e-17	0.000152123	0.931231
P97544	Phospholipid phosphatase 3 [OS=Rattus norvegicus]	0.035	2.194	4	1	3	1	312	35.3	9.14		Pf01569	[GO:0001568]; GO:0001944; GO:0048856; GO:0048731; GO:0072358; GO:0032502; GO:0007275; GO:0072359; GO:0008150; GO:0032501 [GO:0001702]; GO:0007369; GO:0048598; GO:0009653; GO:0009790; GO:0032502; GO:0048856; GO:0007275; GO:0008150; GO:0032501 [GO:0001933]; GO:0001932; GO:0006468; GO:0031400; GO:0042326; GO:0031399; GO:0042325; GO:0006464; GO:0016310; GO:0032269; GO:0045936; GO:0032268; GO:0019220;…	192270		Ppap2b; Plpp3	5			0.251	8.351	2.099	0.00222342	0.000155783	0.392254
Q62908	Cysteine and glycine-rich protein 2 [OS=Rattus norvegicus]	0.004	6.106	9	2	15	2	193	20.9	8.62	1241.41	Pf00412	[GO:0005515]; GO:0005488; GO:0003674 [GO:0005634]; GO:0043231; GO:0043227; GO:0043229; GO:0043226; GO:0044424; GO:0005575; GO:0005622; GO:0044464; GO:0005623 [GO:0005925]; GO:0005924; GO:0005912; GO:0030055; GO:0070161; GO:0030054; GO:0005575 [GO:0007275]; GO:0032501; GO:0048856; GO:0008150; GO:0032502 [GO:0008270]; GO:0046914; GO:0046872; GO:0043169; GO:0043167; GO:0005488; GO:0003674 [GO:003015…	29317		Csrp2	7			0.407	8.194	3.332	0.123322	0.000183215	0.0720731
Q2TL32	e3 ubiquitin-protein ligase UBR4 [OS=Rattus norvegicus]	0.016	3.82	0	2	2	2	5194	573.4	6.07		Pf02207, Pf13764	[GO:0004842]; GO:0019787; GO:0016740; GO:0140096; GO:0003824; GO:0003674 [GO:0005488]; GO:0003674 [GO:0005515]; GO:0005488; GO:0003674 [GO:0005516]; GO:0005515; GO:0005488; GO:0003674 [GO:0005634]; GO:0043231; GO:0043227; GO:0043229; GO:0043226; GO:0044424; GO:0005575; GO:0005622; GO:0044464; GO:0005623 [GO:0005654]; GO:0031981; GO:0044428; GO:0070013; GO:0005634; GO:0044446; GO:0043229; GO:00432…	313658		Ubr4	5		Viral carcinogenesis	0.124	7.882	0.974	0.000409394	0.000256448	0.999595
Q99ND9	rwd domain-containing protein 1 [OS=Rattus norvegicus]	0.037	2.126	4	1	2	1	243	27.8	4.26		Pf05773	[GO:0002181]; GO:0006412; GO:0010467; GO:0034645; GO:0043043; GO:0044267; GO:0043170; GO:0009059; GO:0044249; GO:0044260; GO:0006518; GO:0043604; GO:1901566; GO:0019538; GO:0071704; GO:1901576; GO:0009058; GO:0044237; GO:0043603; GO:1901564; GO:0044271; GO:0044238; GO:0008152; GO:0009987; GO:0034641; GO:0006807; GO:0008150 [GO:0005515]; GO:0005488; GO:0003674 [GO:0005737]; GO:0044424; GO:0005622;…	259218	ENSRNOG00000042916.3	Rwdd1	20			0.01	7.726	0.01	8.40598e-17	0.000303695	8.17355e-17
P62912	60S ribosomal protein L32 [OS=Rattus norvegicus]	0	13.689	10	1	17	1	135	15.9	11.33	2177.53	Pf01655	[GO:0003674] [GO:0003723]; GO:0003676; GO:0097159; GO:1901363; GO:0005488; GO:0003674 [GO:0003735]; GO:0005198; GO:0003674 [GO:0005622]; GO:0044464; GO:0005575; GO:0005623 [GO:0005840]; GO:0030529; GO:0043232; GO:0044444; GO:0044424; GO:1990904; GO:0043228; GO:0043229; GO:0005737; GO:0005622; GO:0044464; GO:0032991; GO:0043226; GO:0005575; GO:0005623 [GO:0006412]; GO:0010467; GO:0034645; GO:00430…	28298	ENSRNOG00000032605.2; ENSRNOG00000010746.5	Rpl32	4; 6		Ribosome	0.246	7.724	1.902	0.000652301	0.000303695	0.489679
A2VCX1	TIP41-like protein [OS=Rattus norvegicus]	0.019	3.427	4	1	2	1	271	31.2	5.52		Pf04176	[GO:0000077]; GO:0006974; GO:0031570; GO:0033554; GO:0000075; GO:0006950; GO:0051716; GO:0009987; GO:0045786; GO:0050896; GO:0008150; GO:0007049; GO:0048523; GO:0051726; GO:0048519; GO:0050794; GO:0050789; GO:0065007 [GO:0005737]; GO:0044424; GO:0005622; GO:0044464; GO:0005575; GO:0005623 [GO:0032515]; GO:0010923; GO:0035308; GO:0043666; GO:0010921; GO:0035305; GO:0051346; GO:0006470; GO:0031400;…	360869	ENSRNOG00000003048.6	Tiprl	13			0.189	7.463	1.411	0.00506891	0.000405989	0.809127
Q9WVR7	Protein phosphatase 1F [OS=Rattus norvegicus]	0.004	5.983	9	2	3	2	450	49.1	5.35	162.98	Pf00481, Pf13672	[GO:0003824]; GO:0003674 [GO:0004721]; GO:0016791; GO:0140096; GO:0042578; GO:0003824; GO:0016788; GO:0003674; GO:0016787 [GO:0004722]; GO:0004721; GO:0016791; GO:0140096; GO:0042578; GO:0003824; GO:0016788; GO:0003674; GO:0016787 [GO:0005829]; GO:0044444; GO:0005737; GO:0044424; GO:0005622; GO:0044464; GO:0005575; GO:0005623 [GO:0006469]; GO:0001933; GO:0033673; GO:0045859; GO:0001932; GO:000646…	287931	ENSRNOG00000037909.2	Ppm1f	11			0.041	7.339	0.298	8.40598e-17	0.000466206	0.12568
B2GUZ1	Ubiquitin carboxyl-terminal hydrolase 4 [OS=Rattus norvegicus]	0.031	2.384	2	1	2	1	961	108.3	5.64		Pf00443, Pf06337, Pf13423, Pf14836	[GO:0000244]; GO:0000387; GO:0000398; GO:0022618; GO:0000377; GO:0006397; GO:0022613; GO:0034622; GO:0071826; GO:0000375; GO:0006396; GO:0016071; GO:0044085; GO:0065003; GO:0043933; GO:0008380; GO:0010467; GO:0016070; GO:0071840; GO:0022607; GO:0016043; GO:0043170; GO:0044260; GO:0090304; GO:0008150; GO:0009987; GO:0071704; GO:0044237; GO:0006139; GO:0008152; GO:0006725; GO:0034641; GO:0044238; G…	290864	ENSRNOG00000054863.1	Usp4	8	Ub-specific processing proteases		0.142	7.142	1.337	7.274e-06	0.00057957	0.855652
Q9QYU2	Elongation factor Ts, mitochondrial [OS=Rattus norvegicus]	0	94.591	54	9	72	9	324	35.2	6.43	11132.5	Pf00627, Pf00889	[GO:0003723]; GO:0003676; GO:0097159; GO:1901363; GO:0005488; GO:0003674 [GO:0003746]; GO:0008135; GO:0003723; GO:0003676; GO:0097159; GO:1901363; GO:0005488; GO:0003674 [GO:0005515]; GO:0005488; GO:0003674 [GO:0005622]; GO:0044464; GO:0005575; GO:0005623 [GO:0005634]; GO:0043231; GO:0043227; GO:0043229; GO:0043226; GO:0044424; GO:0005575; GO:0005622; GO:0044464; GO:0005623 [GO:0005739]; GO:00432…	679068		Tsfm	7			0.796	7.107	3.641	0.871362	0.000601908	0.0473748
P21396	Amine oxidase [flavin-containing] A [OS=Rattus norvegicus]	0	342.709	53	23	2463	23	526	59.5	7.93	333668	Pf01593, Pf13450	[GO:0005739]; GO:0043231; GO:0044444; GO:0043227; GO:0043229; GO:0005737; GO:0044424; GO:0043226; GO:0005622; GO:0044464; GO:0005575; GO:0005623 [GO:0005741]; GO:0031966; GO:0031968; GO:0005740; GO:0031090; GO:0044429; GO:0019867; GO:0031967; GO:0044424; GO:0098588; GO:0098805; GO:0016020; GO:0043227; GO:0044422; GO:0005739; GO:0044444; GO:0044446; GO:0031975; GO:0005622; GO:0044464; GO:0005575; …	29253		Maoa	X			1.193	6.517	6.941	0.410252	0.00118328	0.000702967
Q6AY31	Uncharacterized protein C4orf36 homolog [OS=Rattus norvegicus]	0.037	2.134	7	1	10	1	117	13.3	9.42	982.25	Pf15022		498330	ENSRNOG00000060245.1	LOC498330; Aff1-as1	14			0.752	6.507	3.856	0.77619	0.00119551	0.0353012
Q5XIH6	tripartite motif-containing protein 54 [OS=Rattus norvegicus]	0	36.898	27	7	53	4	364	41	5.12	6611.93	Pf00097, Pf00643, Pf13445, Pf13639, Pf13920, Pf13923, Pf14634, Pf14835, Pf15227	[GO:0005515]; GO:0005488; GO:0003674 [GO:0005622]; GO:0044464; GO:0005575; GO:0005623 [GO:0005737]; GO:0044424; GO:0005622; GO:0044464; GO:0005575; GO:0005623 [GO:0005856]; GO:0043232; GO:0043228; GO:0043229; GO:0043226; GO:0044424; GO:0005575; GO:0005622; GO:0044464; GO:0005623 [GO:0005874]; GO:0015630; GO:0099513; GO:0005856; GO:0044430; GO:0099512; GO:0043232; GO:0044446; GO:0099081; GO:004322…	362708	ENSRNOG00000006146.6	Trim54	6			1.41	6.375	1.422	0.586511	0.00139666	0.805428
O88900	growth factor receptor-bound protein 14 [OS=Rattus norvegicus]	0.025	2.954	2	1	5	1	538	60.6	8.54	319.29	Pf00017, Pf00169, Pf00788, Pf08947	[GO:0005070]; GO:0030674; GO:0035591; GO:0005515; GO:0060090; GO:0005488; GO:0003674 [GO:0005515]; GO:0005488; GO:0003674 [GO:0005737]; GO:0044424; GO:0005622; GO:0044464; GO:0005575; GO:0005623 [GO:0005768]; GO:0012505; GO:0031410; GO:0044464; GO:0044444; GO:0097708; GO:0005575; GO:0005623; GO:0005737; GO:0044424; GO:0031982; GO:0043229; GO:0005622; GO:0043227; GO:0043226 [GO:0005794]; GO:001250…	58844		Grb14	3			0.363	6.364	2.313	0.0335137	0.00141114	0.30098
P20761	Ig gamma-2b chain C region [OS=Rattus norvegicus]	0	53.201	26	5	103	5	333	36.5	7.64	11362.4	Pf07654	[GO:0003823]; GO:0005488; GO:0003674 [GO:0006910]; GO:0006909; GO:0008037; GO:0006897; GO:0009987; GO:0016192; GO:0098657; GO:0008150; GO:0006810; GO:0051234; GO:0051179 [GO:0006911]; GO:0006909; GO:0099024; GO:0006897; GO:0010324; GO:0016192; GO:0098657; GO:0061024; GO:0006810; GO:0016043; GO:0051234; GO:0009987; GO:0071840; GO:0051179; GO:0008150 [GO:0006958]; GO:0002455; GO:0006956; GO:0006959…	299357	ENSRNOG00000048402.2	Igh-1a; Igh-6	6	Classical antibody-mediated complement activation; Role of phospholipids in phagocytosis; Regulation of Complement cascade; Regulation of actin dynamics for phagocytic cup formation; FCGR activation		0.714	5.615	1.406	0.555792	0.00362521	0.811578
D4ABP9	F-box only protein 3 [OS=Rattus norvegicus]	0.005	5.199	5	1	4	1	480	55.3	5	231.24	Pf00646, Pf04379, Pf06881, Pf09346, Pf12937	[GO:0005515]; GO:0005488; GO:0003674 [GO:0005634]; GO:0043231; GO:0043227; GO:0043229; GO:0043226; GO:0044424; GO:0005575; GO:0005622; GO:0044464; GO:0005623 [GO:0005654]; GO:0031981; GO:0044428; GO:0070013; GO:0005634; GO:0044446; GO:0043229; GO:0043233; GO:0044424; GO:0043231; GO:0044422; GO:0043226; GO:0031974; GO:0005622; GO:0044464; GO:0043227; GO:0005575; GO:0005623 [GO:0005829]; GO:0044444…	690634	ENSRNOG00000009549.4	Fbxo3	3			0.982	5.399	5.746	0.947978	0.00478397	0.00286577
Q63415	proprotein convertase subtilisin/kexin type 6 [OS=Rattus norvegicus]	0.025	2.63	1	1	3	1	937	104	7.65	109.56	Pf00082, Pf00757, Pf01483, Pf03302, Pf08686, Pf14843	[GO:0004175]; GO:0070011; GO:0008233; GO:0016787; GO:0140096; GO:0003824; GO:0003674 [GO:0004252]; GO:0004175; GO:0008236; GO:0070011; GO:0017171; GO:0008233; GO:0016787; GO:0140096; GO:0003824; GO:0003674 [GO:0004714]; GO:0004713; GO:0019199; GO:0004672; GO:0004888; GO:0016301; GO:0016773; GO:0140096; GO:0038023; GO:0099600; GO:0016772; GO:0003824; GO:0004871; GO:0004872; GO:0016740; GO:0003674;…	25507		Pcsk6	1			1.467	5.287	9.451	0.182284	0.00551436	5.04257e-05
Q9Z2P6	Synaptosomal-associated protein 29 [OS=Rattus norvegicus]	0.019	3.495	5	1	1	1	257	29.1	5.48		Pf05739	[GO:0000139]; GO:0044431; GO:0098588; GO:0098791; GO:0005794; GO:0044444; GO:0044446; GO:0031090; GO:0031984; GO:0012505; GO:0043231; GO:0005737; GO:0044424; GO:0043229; GO:0044422; GO:0016020; GO:0043227; GO:0044464; GO:0005622; GO:0043226; GO:0005575; GO:0005623 [GO:0000421]; GO:0005774; GO:0005776; GO:0044437; GO:0098588; GO:0098805; GO:0005773; GO:0044444; GO:0044446; GO:0031090; GO:0016020; …	116500		Snap29	11			0.425	4.944	3.084	0.153765	0.00851155	0.102385
Q9WU49	Calcium-regulated heat stable protein 1 [OS=Rattus norvegicus]	0	49.367	48	4	22	4	147	15.9	8.21	2825.48	Pf00313	[GO:0000177]; GO:0000178; GO:0044444; GO:0044424; GO:1905354; GO:0005737; GO:0005622; GO:0044464; GO:1902494; GO:0005575; GO:0005623; GO:0032991 [GO:0000932]; GO:0036464; GO:0035770; GO:0044444; GO:0030529; GO:0043232; GO:0005737; GO:0044424; GO:1990904; GO:0043228; GO:0043229; GO:0005622; GO:0044464; GO:0032991; GO:0043226; GO:0005575; GO:0005623 [GO:0003676]; GO:0097159; GO:1901363; GO:0005488;…	260416	ENSRNOG00000002610.5	Carhsp1	10			0.781	4.921	3.049	0.923817	0.00876069	0.10774
D3ZXS4	Leucine-rich repeat-containing protein 39 [OS=Rattus norvegicus]	0.003	7.428	10	3	25	3	334	38.7	5.9	1632.13	Pf12799, Pf13855	[GO:0005515]; GO:0005488; GO:0003674 [GO:0005737]; GO:0044424; GO:0005622; GO:0044464; GO:0005575; GO:0005623 [GO:0031430]; GO:0031672; GO:0044449; GO:0030017; GO:0043292; GO:0044422; GO:0044444; GO:0030016; GO:0043232; GO:0099512; GO:0005575; GO:0043226; GO:0005737; GO:0044424; GO:0043228; GO:0043229; GO:0099081; GO:0005622; GO:0044464; GO:0099080; GO:0005623	691307	ENSRNOG00000015117.5	Lrrc39	2			1.43	4.886	2.104	0.512642	0.00915675	0.392254
P18484	AP-2 complex subunit alpha-2 [OS=Rattus norvegicus]	0	24.477	11	6	10	6	938	104	6.93	654.44	Pf01602, Pf02296, Pf02883, Pf13646	[GO:0005488]; GO:0003674 [GO:0005515]; GO:0005488; GO:0003674 [GO:0005575] [GO:0005794]; GO:0012505; GO:0043231; GO:0044444; GO:0044464; GO:0043227; GO:0043229; GO:0005737; GO:0044424; GO:0005575; GO:0005623; GO:0043226; GO:0005622 [GO:0005886]; GO:0016020; GO:0044464; GO:0071944; GO:0005575; GO:0005623 [GO:0005905]; GO:0012505; GO:0044464; GO:0098589; GO:0005575; GO:0005623; GO:0016020; GO:00444…	81637		Ap2a2	1			0.973	4.696	4.569	0.960478	0.0118853	0.012934
P62744	AP-2 complex subunit sigma [OS=Rattus norvegicus]	0	9.489	19	3	6	3	142	17	6.18	641.03	Pf01217	[GO:0005794]; GO:0012505; GO:0043231; GO:0044444; GO:0044464; GO:0043227; GO:0043229; GO:0005737; GO:0044424; GO:0005575; GO:0005623; GO:0043226; GO:0005622 [GO:0005886]; GO:0016020; GO:0044464; GO:0071944; GO:0005575; GO:0005623 [GO:0005905]; GO:0012505; GO:0044464; GO:0098589; GO:0005575; GO:0005623; GO:0016020; GO:0044425; GO:0098805 [GO:0006810]; GO:0051234; GO:0051179; GO:0008150 [GO:0006886…	65046	ENSRNOG00000015865.5	Ap2s1	1	Trafficking of GluR2-containing AMPA receptors; Recycling pathway of L1; Retrograde neurotrophin signalling; WNT5A-dependent internalization of FZD4; MHC class II antigen presentation; LDL clearance; Cargo recognition for clathrin-mediated endocytosis; WNT5A-dependent internalization of FZD2, FZD5 and ROR2; VLDLR internalisation and degradation	Endocrine and other factor-regulated calcium reabsorption; Synaptic vesicle cycle; Endocytosis; Huntington's disease	1.703	4.616	3.527	0.386769	0.0132933	0.0548081
Q7TSP2	Kinesin-like protein KIF15 [OS=Rattus norvegicus]	0.015	3.919	1	1	34	1	1385	159.4	5.66	2413.33	Pf00225, Pf02463, Pf04111, Pf09726, Pf12128, Pf12711	[GO:0000166]; GO:0036094; GO:1901265; GO:0005488; GO:0097159; GO:1901363; GO:0003674 [GO:0003777]; GO:0003774; GO:0017111; GO:0016462; GO:0016818; GO:0016817; GO:0016787; GO:0003824; GO:0003674 [GO:0005524]; GO:0032559; GO:0035639; GO:0030554; GO:0032555; GO:0043168; GO:1901265; GO:0017076; GO:0032553; GO:0043167; GO:0097159; GO:1901363; GO:0000166; GO:0097367; GO:0005488; GO:0036094; GO:0003674 …	353302		Kif15	8			0.272	4.45	1.048	1.15018e-08	0.0168112	0.977374
Q7TNY6	Golgi resident protein GCP60 [OS=Rattus norvegicus]	0.003	7.269	5	2	4	2	526	60.4	5.03	384.45	Pf00373, Pf00887, Pf13897	[GO:0000062]; GO:0043168; GO:0050662; GO:1901567; GO:1901681; GO:0043167; GO:0048037; GO:0005488; GO:0003674 [GO:0000139]; GO:0044431; GO:0098588; GO:0098791; GO:0005794; GO:0044444; GO:0044446; GO:0031090; GO:0031984; GO:0012505; GO:0043231; GO:0005737; GO:0044424; GO:0043229; GO:0044422; GO:0016020; GO:0043227; GO:0044464; GO:0005622; GO:0043226; GO:0005575; GO:0005623 [GO:0005739]; GO:0043231;…	289312		Acbd3	13			0.14	4.416	0.617	1.39723e-06	0.0176306	0.807269
P18445	60S ribosomal protein L27a [OS=Rattus norvegicus]	0	15.541	28	4	15	4	148	16.6	11.12	1474.13	Pf00828	[GO:0002181]; GO:0006412; GO:0010467; GO:0034645; GO:0043043; GO:0044267; GO:0043170; GO:0009059; GO:0044249; GO:0044260; GO:0006518; GO:0043604; GO:1901566; GO:0019538; GO:0071704; GO:1901576; GO:0009058; GO:0044237; GO:0043603; GO:1901564; GO:0044271; GO:0044238; GO:0008152; GO:0009987; GO:0034641; GO:0006807; GO:0008150 [GO:0003674] [GO:0003723]; GO:0003676; GO:0097159; GO:1901363; GO:0005488;…	293418	ENSRNOG00000014214.5	Rpl27a	1		Ribosome	0.239	4.405	0.776	1.21091e-06	0.0178635	0.961265
P54921	alpha-soluble nsf attachment protein [OS=Rattus norvegicus]	0	34.191	29	6	22	6	295	33.2	5.45	2718.36	Pf14938	[GO:0000149]; GO:0005515; GO:0005488; GO:0003674 [GO:0005483]; GO:0005515; GO:0005488; GO:0003674 [GO:0005515]; GO:0005488; GO:0003674 [GO:0005774]; GO:0044437; GO:0098588; GO:0098805; GO:0005773; GO:0044444; GO:0044446; GO:0031090; GO:0016020; GO:0043231; GO:0005737; GO:0044424; GO:0043229; GO:0044422; GO:0043227; GO:0005575; GO:0005622; GO:0044464; GO:0043226; GO:0005623 [GO:0005886]; GO:001602…	140673	ENSRNOG00000001494.6	Napa	1	Golgi Associated Vesicle Biogenesis; Intra-Golgi traffic; Retrograde transport at the Trans-Golgi-Network; COPI-dependent Golgi-to-ER retrograde traffic; COPII (Coat Protein 2) Mediated Vesicle Transport; COPI-mediated anterograde transport	Synaptic vesicle cycle	0.509	4.315	1.178	0.13436	0.0202743	0.936076
P42930	Heat shock protein beta-1 [OS=Rattus norvegicus]	0	128.159	60	10	765	10	206	22.9	6.55	107130	Pf00011	[GO:0000502]; GO:0043234; GO:0044424; GO:1905369; GO:0032991; GO:0005622; GO:0044464; GO:1905368; GO:0005575; GO:0005623; GO:1902494 [GO:0001895]; GO:0001894; GO:0048871; GO:0060249; GO:0032501; GO:0042592; GO:0008150; GO:0065008; GO:0065007 [GO:0001932]; GO:0006468; GO:0031399; GO:0042325; GO:0006464; GO:0016310; GO:0032268; GO:0019220; GO:0036211; GO:0044267; GO:0006796; GO:0031323; GO:0051246;…	24471		Hspb1	12			0.745	4.282	2.543	0.684902	0.0211707	0.222388
Q499N6	UBX domain-containing protein 1 [OS=Rattus norvegicus]	0	26.197	15	2	7	2	297	33.6	5.26	497.81	Pf00627, Pf00789	[GO:0000502]; GO:0043234; GO:0044424; GO:1905369; GO:0032991; GO:0005622; GO:0044464; GO:1905368; GO:0005575; GO:0005623; GO:1902494 [GO:0005515]; GO:0005488; GO:0003674 [GO:0005634]; GO:0043231; GO:0043227; GO:0043229; GO:0043226; GO:0044424; GO:0005575; GO:0005622; GO:0044464; GO:0005623 [GO:0005737]; GO:0044424; GO:0005622; GO:0044464; GO:0005575; GO:0005623 [GO:0005783]; GO:0012505; GO:004323…	293719	ENSRNOG00000019666.7	Ubxn1	1	N-glycan trimming in the ER and Calnexin/Calreticulin cycle		0.181	4.257	0.771	4.2716e-05	0.0217996	0.959308
P35434	ATP synthase subunit delta, mitochondrial [OS=Rattus norvegicus]	0	101.693	38	4	487	4	168	17.6	5.24	71461	Pf02823	[GO:0000275]; GO:0005753; GO:0045261; GO:0098800; GO:0045259; GO:0033178; GO:0044424; GO:0005743; GO:0044455; GO:0098796; GO:0098798; GO:0016469; GO:0005622; GO:0044464; GO:0019866; GO:0031966; GO:0044425; GO:0044429; GO:0043234; GO:0005575; GO:0005623; GO:0031090; GO:0031967; GO:0005740; GO:0016020; GO:0005739; GO:0044444; GO:0044446; GO:0032991; GO:0043227; GO:0044422; GO:0031975; GO:0043231; G…	245965		Atp5d	7		Alzheimer's disease; Oxidative phosphorylation; Metabolic pathways; Parkinson's disease; Huntington's disease	1.048	4.058	2.694	0.753472	0.029345	0.178832
Q920A6	Retinoid-inducible serine carboxypeptidase [OS=Rattus norvegicus]	0	21.934	16	5	27	5	452	51.1	5.53	2657.44	Pf00450	[GO:0004180]; GO:0008238; GO:0070011; GO:0008233; GO:0016787; GO:0140096; GO:0003824; GO:0003674 [GO:0004185]; GO:0004180; GO:0070008; GO:0008238; GO:0008236; GO:0070011; GO:0017171; GO:0008233; GO:0016787; GO:0140096; GO:0003824; GO:0003674 [GO:0005576]; GO:0005575 [GO:0005829]; GO:0044444; GO:0005737; GO:0044424; GO:0005622; GO:0044464; GO:0005575; GO:0005623 [GO:0006508]; GO:0019538; GO:004317…	114861	ENSRNOG00000002358.5	Scpep1	10			0.82	3.981	3.265	0.967462	0.0328343	0.0794426
P0C5H9	Mesencephalic astrocyte-derived neurotrophic factor [OS=Rattus norvegicus]	0	13.841	26	4	17	4	179	20.4	8.25	1476.35	Pf10208	[GO:0002014]; GO:0001980; GO:0003084; GO:0042310; GO:0001976; GO:0003073; GO:0045777; GO:0097756; GO:0050877; GO:0008217; GO:0097746; GO:0003008; GO:0008015; GO:0065008; GO:0035296; GO:0050880; GO:0032501; GO:0003013; GO:0065007; GO:0035150; GO:0003018; GO:0008150; GO:0090066 [GO:0003674] [GO:0003723]; GO:0003676; GO:0097159; GO:1901363; GO:0005488; GO:0003674 [GO:0005576]; GO:0005575 [GO:0005615…	315989	ENSRNOG00000014201.7	Manf	8			0.605	3.97	2.515	0.287369	0.0332667	0.231655
Q6P4Z9	COP9 signalosome complex subunit 8 [OS=Rattus norvegicus]	0	12.801	19	2	15	2	209	23.2	5.2	1171.99	Pf10075	[GO:0000338]; GO:0070646; GO:0006508; GO:0070647; GO:0019538; GO:0006464; GO:0043170; GO:0044238; GO:1901564; GO:0036211; GO:0044267; GO:0071704; GO:0008152; GO:0006807; GO:0043412; GO:0044260; GO:0008150; GO:0044237; GO:0009987 [GO:0005634]; GO:0043231; GO:0043227; GO:0043229; GO:0043226; GO:0044424; GO:0005575; GO:0005622; GO:0044464; GO:0005623 [GO:0005654]; GO:0031981; GO:0044428; GO:0070013;…	363283	ENSRNOG00000019635.6	Cops8	9	DNA Damage Recognition in GG-NER; Cargo recognition for clathrin-mediated endocytosis; Formation of TC-NER Pre-Incision Complex; Neddylation		0.955	3.908	3.059	0.971066	0.0363931	0.106422
P59215-2	Isoform Alpha-2 of Guanine nucleotide-binding protein G(o) subunit alpha [OS=Rattus norvegicus]	0	59.186	34	10	123	6	354	40.1	6.01	14718.1	Pf00025, Pf00503	[GO:0003924]; GO:0017111; GO:0016462; GO:0016818; GO:0016817; GO:0016787; GO:0003824; GO:0003674 [GO:0004871]; GO:0003674 [GO:0005515]; GO:0005488; GO:0003674 [GO:0005525]; GO:0032550; GO:0032561; GO:0035639; GO:0001883; GO:0032549; GO:0019001; GO:0032555; GO:0043168; GO:1901265; GO:0001882; GO:0017076; GO:0032553; GO:0043167; GO:0097159; GO:1901363; GO:0036094; GO:0097367; GO:0000166; GO:0005488…	50664		Gnao1	19			0.786	3.844	2.865	0.920208	0.0399822	0.140788
P19132	Ferritin heavy chain [OS=Rattus norvegicus]	0	22.133	31	5	34	5	182	21.1	6.3	3473.03	Pf00210	[GO:0004322]; GO:0016724; GO:0016722; GO:0016491; GO:0003824; GO:0003674 [GO:0005506]; GO:0046914; GO:0046872; GO:0043169; GO:0043167; GO:0005488; GO:0003674 [GO:0005515]; GO:0005488; GO:0003674 [GO:0005575] [GO:0005634]; GO:0043231; GO:0043227; GO:0043229; GO:0043226; GO:0044424; GO:0005575; GO:0005622; GO:0044464; GO:0005623 [GO:0005737]; GO:0044424; GO:0005622; GO:0044464; GO:0005575; GO:00056…	25319		Fth1	1		Mineral absorption	0.077	3.837	0.304	7.45218e-07	0.0402162	0.139211
P97536	cullin-associated nedd8-dissociated protein 1 [OS=Rattus norvegicus]	0	70.454	13	13	69	13	1230	136.3	5.78	7219.36	Pf08623, Pf12755, Pf13513	[GO:0000151]; GO:0044424; GO:1990234; GO:0005622; GO:0044464; GO:1902494; GO:0005575; GO:0005623; GO:0032991 [GO:0005488]; GO:0003674 [GO:0005634]; GO:0043231; GO:0043227; GO:0043229; GO:0043226; GO:0044424; GO:0005575; GO:0005622; GO:0044464; GO:0005623 [GO:0005654]; GO:0031981; GO:0044428; GO:0070013; GO:0005634; GO:0044446; GO:0043229; GO:0043233; GO:0044424; GO:0043231; GO:0044422; GO:0043226…	117152	ENSRNOG00000007834.5	Cand1	7	Iron uptake and transport; Neddylation; Neutrophil degranulation		0.962	3.837	3.613	0.960478	0.0402162	0.0492475
Q5HZV9-1	Protein phosphatase 1 regulatory subunit 7 [OS=Rattus norvegicus]	0	25.844	26	8	23	8	360	41.3	4.92	2384.12	Pf12799, Pf13855, Pf14580	[GO:0005515]; GO:0005488; GO:0003674 [GO:0005634]; GO:0043231; GO:0043227; GO:0043229; GO:0043226; GO:0044424; GO:0005575; GO:0005622; GO:0044464; GO:0005623 [GO:0005694]; GO:0043232; GO:0043228; GO:0043229; GO:0043226; GO:0044424; GO:0005575; GO:0005622; GO:0044464; GO:0005623 [GO:0007059]; GO:0009987; GO:0008150 [GO:0035307]; GO:0006470; GO:0031401; GO:0035304; GO:0035306; GO:0006464; GO:001631…	301618		Ppp1r7	9			0.698	3.834	2.642	0.809346	0.0402162	0.190785
P51635	alcohol dehydrogenase [NADP(+)] [OS=Rattus norvegicus]	0	41.576	33	7	70	7	325	36.5	7.31	8305.81	Pf00248	[GO:0003674] [GO:0004032]; GO:0008106; GO:0004033; GO:0016616; GO:0016614; GO:0016491; GO:0003824; GO:0003674 [GO:0005575] [GO:0005615]; GO:0044421; GO:0005575; GO:0005576 [GO:0005829]; GO:0044444; GO:0005737; GO:0044424; GO:0005622; GO:0044464; GO:0005575; GO:0005623 [GO:0008106]; GO:0004033; GO:0016616; GO:0016614; GO:0016491; GO:0003824; GO:0003674 [GO:0008150] [GO:0016324]; GO:0045177; GO:009…	78959	ENSRNOG00000016727.5	Akr1a1	5	Glutathione conjugation; Catabolism of glucuronate to xylulose-5-phosphate	Pentose and glucuronate interconversions; Glycolysis / Gluconeogenesis; Metabolic pathways; Glycerolipid metabolism	0.94	3.827	2.138	0.960354	0.0405418	0.388459
P47853	biglycan [OS=Rattus norvegicus]	0	112.051	42	10	176	9	369	41.7	7.52	23342.6	Pf01462, Pf12799, Pf13855, Pf14580	[GO:0001974]; GO:0048771; GO:0032501; GO:0008150 [GO:0004860]; GO:0019210; GO:0019887; GO:0004857; GO:0019207; GO:0030234; GO:0098772; GO:0003674 [GO:0005515]; GO:0005488; GO:0003674 [GO:0005539]; GO:0097367; GO:0005488; GO:0003674 [GO:0005576]; GO:0005575 [GO:0005578]; GO:0031012; GO:0044421; GO:0005575; GO:0005576 [GO:0005615]; GO:0044421; GO:0005575; GO:0005576 [GO:0005622]; GO:0044464; GO:000…	25181	ENSRNOG00000055962.1	Bgn	X	Dermatan sulfate biosynthesis; A tetrasaccharide linker sequence is required for GAG synthesis; Chondroitin sulfate biosynthesis; CS/DS degradation; ECM proteoglycans		1.149	3.783	3.666	0.490035	0.0431543	0.0462245
Q1JU68	Eukaryotic translation initiation factor 3 subunit A [OS=Rattus norvegicus]	0	19.553	5	6	11	6	1354	163.1	6.77	811.94	Pf01399	[GO:0001732]; GO:0002183; GO:0022618; GO:0002181; GO:0006413; GO:0022613; GO:0034622; GO:0071826; GO:0006412; GO:0044237; GO:0044085; GO:0065003; GO:0043933; GO:0010467; GO:0034645; GO:0043043; GO:0044267; GO:0008152; GO:0009987; GO:0071840; GO:0022607; GO:0016043; GO:0043170; GO:0009059; GO:0044249; GO:0044260; GO:0006518; GO:0043604; GO:1901566; GO:0019538; GO:0008150; GO:0071704; GO:1901576; G…	292148	ENSRNOG00000010117.7	Eif3a	1	GTP hydrolysis and joining of the 60S ribosomal subunit; Formation of the ternary complex, and subsequently, the 43S complex; Ribosomal scanning and start codon recognition; Formation of a pool of free 40S subunits; L13a-mediated translational silencing of Ceruloplasmin expression; Translation initiation complex formation	RNA transport	0.135	3.712	0.291	7.03248e-06	0.0480121	0.115549
P55053	Fatty acid-binding protein, epidermal [OS=Rattus norvegicus]	0	48.796	54	7	44	7	135	15.1	7.18	5623.5	Pf00061	[GO:0005215]; GO:0003674 [GO:0005504]; GO:0008289; GO:0033293; GO:0005488; GO:0031406; GO:0003674; GO:0043168; GO:0043177; GO:0043167; GO:0036094 [GO:0005737]; GO:0044424; GO:0005622; GO:0044464; GO:0005575; GO:0005623 [GO:0006006]; GO:0019318; GO:0005996; GO:0005975; GO:0044281; GO:0044238; GO:0071704; GO:0008152; GO:0008150 [GO:0006629]; GO:0044238; GO:0071704; GO:0008152; GO:0008150 [GO:000665…	140868	ENSRNOG00000049075.2	Fabp5	2	Triglyceride catabolism; Signaling by Retinoic Acid; Neutrophil degranulation	PPAR signaling pathway	1.043	0.289	0.311	0.903656	0.0498524	0.151941
Q6XUX2	Dual serine/threonine and tyrosine protein kinase [OS=Rattus norvegicus]	0.026	2.516	2	1	6	1	927	104.8	6.65	730.36	Pf00069, Pf07714, Pf14531	[GO:0000166]; GO:0036094; GO:1901265; GO:0005488; GO:0097159; GO:1901363; GO:0003674 [GO:0004672]; GO:0016301; GO:0016773; GO:0140096; GO:0016772; GO:0003824; GO:0016740; GO:0003674 [GO:0004674]; GO:0004672; GO:0016301; GO:0016773; GO:0140096; GO:0016772; GO:0003824; GO:0016740; GO:0003674 [GO:0004712]; GO:0004672; GO:0016301; GO:0016773; GO:0140096; GO:0016772; GO:0003824; GO:0016740; GO:0003674…	304791	ENSRNOG00000021298.4	Dstyk	13			0.764	0.289	0.242	0.918234	0.0500049	0.0493158
Q6AYN9	Coiled-coil domain-containing protein 181 [OS=Rattus norvegicus]	0.018	3.667	2	1	16	1	509	59.3	5.52	1217.53		[GO:0002177]; GO:0015630; GO:0044430; GO:0005856; GO:0044446; GO:0043232; GO:0043229; GO:0044422; GO:0044424; GO:0043228; GO:0043226; GO:0005575; GO:0005622; GO:0044464; GO:0005623 [GO:0005737]; GO:0044424; GO:0005622; GO:0044464; GO:0005575; GO:0005623 [GO:0005856]; GO:0043232; GO:0043228; GO:0043229; GO:0043226; GO:0044424; GO:0005575; GO:0005622; GO:0044464; GO:0005623 [GO:0005874]; GO:0015630…	360867	ENSRNOG00000002860.5	Ccdc181; RGD1309708	13			2.656	0.286	0.732	0.068721	0.0479045	0.93007
O35115	Four and a half LIM domains protein 2 [OS=Rattus norvegicus]	0	169.004	76	19	610	19	279	32.1	7.3	74541.7	Pf00412	[GO:0000122]; GO:0006357; GO:0006366; GO:0045892; GO:0006355; GO:0006351; GO:0010629; GO:1903507; GO:2000113; GO:0010468; GO:1903506; GO:2000112; GO:0010467; GO:0034645; GO:0097659; GO:0010605; GO:1902679; GO:0010558; GO:0031327; GO:0060255; GO:2001141; GO:0010556; GO:0031326; GO:0043170; GO:0009059; GO:0044249; GO:0044260; GO:0032774; GO:0009892; GO:0051253; GO:0009890; GO:0031324; GO:0019222; G…	63839	ENSRNOG00000016866.3	Fhl2	9		Osteoclast differentiation	0.92	0.278	0.25	0.978257	0.0402162	0.0568642
P36876	Serine/threonine-protein phosphatase 2A 55 kDa regulatory subunit B alpha isoform [OS=Rattus norvegicus]	0	53.569	24	8	37	8	447	51.6	6.2	4576.13		[GO:0000159]; GO:0008287; GO:0044424; GO:0044464; GO:1903293; GO:0005622; GO:0005575; GO:0005623; GO:1902494; GO:0032991 [GO:0000278]; GO:0007049; GO:0009987; GO:0008150 [GO:0004722]; GO:0004721; GO:0016791; GO:0140096; GO:0042578; GO:0003824; GO:0016788; GO:0003674; GO:0016787 [GO:0005515]; GO:0005488; GO:0003674 [GO:0005829]; GO:0044444; GO:0005737; GO:0044424; GO:0005622; GO:0044464; GO:000557…	117104	ENSRNOG00000011158.6	Ppp2r2a	15	Initiation of Nuclear Envelope Reformation; Cyclin A/B1/B2 associated events during G2/M transition; Nonsense Mediated Decay (NMD) enhanced by the Exon Junction Complex (EJC)	Tight junction; Sphingolipid signaling pathway; Adrenergic signaling in cardiomyocytes; mRNA surveillance pathway; Chagas disease (American trypanosomiasis); Hepatitis C; PI3K-Akt signaling pathway; AMPK signaling pathway; Dopaminergic synapse; Hippo signaling pathway	2.697	0.278	0.923	5.32719e-05	0.0405859	0.999595
P62902	60S ribosomal protein L31 [OS=Rattus norvegicus]	0.005	5.613	14	2	36	2	125	14.5	10.54	3096.78	Pf01198	[GO:0002181]; GO:0006412; GO:0010467; GO:0034645; GO:0043043; GO:0044267; GO:0043170; GO:0009059; GO:0044249; GO:0044260; GO:0006518; GO:0043604; GO:1901566; GO:0019538; GO:0071704; GO:1901576; GO:0009058; GO:0044237; GO:0043603; GO:1901564; GO:0044271; GO:0044238; GO:0008152; GO:0009987; GO:0034641; GO:0006807; GO:0008150 [GO:0003674] [GO:0003723]; GO:0003676; GO:0097159; GO:1901363; GO:0005488;…	64298	ENSRNOG00000013508.7	Rpl31	9		Ribosome	0.689	0.272	0.43	0.791198	0.0363931	0.417084
P36202	PDZ and LIM domain protein 4 [OS=Rattus norvegicus]	0.006	5.107	6	2	7	2	330	35.5	8.25	535.85	Pf00412, Pf00595	[GO:0001725]; GO:0042641; GO:0097517; GO:0015629; GO:0044430; GO:0032432; GO:0005856; GO:0044446; GO:0043232; GO:0043229; GO:0044422; GO:0044424; GO:0043228; GO:0043226; GO:0005575; GO:0005622; GO:0044464; GO:0005623 [GO:0005515]; GO:0005488; GO:0003674 [GO:0005634]; GO:0043231; GO:0043227; GO:0043229; GO:0043226; GO:0044424; GO:0005575; GO:0005622; GO:0044464; GO:0005623 [GO:0005737]; GO:0044424…	24915		Pdlim4; Ril	10			1.946	0.264	0.514	0.138105	0.0306514	0.633726
Q9ET09-1	magnesium transporter MRS2 homolog, mitochondrial [OS=Rattus norvegicus]	0.074	1.671	2	1	5	1	434	49.3	6.48	660		[GO:0005739]; GO:0043231; GO:0044444; GO:0043227; GO:0043229; GO:0005737; GO:0044424; GO:0043226; GO:0005622; GO:0044464; GO:0005575; GO:0005623 [GO:0005743]; GO:0019866; GO:0031966; GO:0031090; GO:0031967; GO:0044424; GO:0005740; GO:0044429; GO:0016020; GO:0043227; GO:0044422; GO:0031975; GO:0044446; GO:0005622; GO:0044464; GO:0005739; GO:0044444; GO:0005575; GO:0043226; GO:0043229; GO:0005623; …	79032	ENSRNOG00000017545.6	Mrs2	17	Miscellaneous transport and binding events		19.283	0.25	4.813	8.40598e-17	0.0216913	0.00961424
P20762	Ig gamma-2C chain C region [OS=Rattus norvegicus]	0	18.471	14	4	26	4	329	36.5	8.22	2845.38	Pf07654, Pf08205	[GO:0003823]; GO:0005488; GO:0003674	362795		LOC362795	6			0.929	0.247	0.9	0.978257	0.0205328	0.999595
Q5XFW8	protein SEC13 homolog [OS=Rattus norvegicus]	0.016	3.923	3	1	6	1	322	35.5	5.38	417.2	Pf00400	[GO:0000139]; GO:0044431; GO:0098588; GO:0098791; GO:0005794; GO:0044444; GO:0044446; GO:0031090; GO:0031984; GO:0012505; GO:0043231; GO:0005737; GO:0044424; GO:0043229; GO:0044422; GO:0016020; GO:0043227; GO:0044464; GO:0005622; GO:0043226; GO:0005575; GO:0005623 [GO:0000776]; GO:0000775; GO:0043232; GO:0043234; GO:0044427; GO:0098687; GO:0043228; GO:0043229; GO:0032991; GO:0005694; GO:0044446; …	297522	ENSRNOG00000010628.4	Sec13	4	Amplification of signal from unattached kinetochores via a MAD2 inhibitory signal; RHO GTPases Activate Formins; COPII (Coat Protein 2) Mediated Vesicle Transport; Antigen Presentation: Folding, assembly and peptide loading of class I MHC; Resolution of Sister Chromatid Cohesion; Separation of Sister Chromatids; MHC class II antigen presentation	Protein processing in endoplasmic reticulum; mTOR signaling pathway; RNA transport	2.542	0.246	0.735	0.213131	0.0198042	0.93007
Q80W96	Iron-sulfur cluster assembly 1 homolog, mitochondrial [OS=Rattus norvegicus]	0	11.146	22	2	9	2	129	14.1	9.07	662.47	Pf01521	[GO:0005198]; GO:0003674 [GO:0005739]; GO:0043231; GO:0044444; GO:0043227; GO:0043229; GO:0005737; GO:0044424; GO:0043226; GO:0005622; GO:0044464; GO:0005575; GO:0005623 [GO:0005759]; GO:0044429; GO:0070013; GO:0005739; GO:0044444; GO:0044446; GO:0043229; GO:0043233; GO:0044424; GO:0043231; GO:0005737; GO:0044422; GO:0043226; GO:0031974; GO:0005622; GO:0044464; GO:0043227; GO:0005575; GO:0005623 …	290985		Isca1	17			1.036	0.236	0.491	0.884909	0.0154761	0.580437
P05982	NAD(P)H dehydrogenase [quinone] 1 [OS=Rattus norvegicus]	0.017	3.679	4	1	2	1	274	30.9	8.43	253.03	Pf02525, Pf03358	[GO:0003723]; GO:0003676; GO:0097159; GO:1901363; GO:0005488; GO:0003674 [GO:0003955]; GO:0016655; GO:0016651; GO:0016491; GO:0003824; GO:0003674 [GO:0004784]; GO:0016209; GO:0016721; GO:0003674; GO:0016491; GO:0003824 [GO:0005737]; GO:0044424; GO:0005622; GO:0044464; GO:0005575; GO:0005623 [GO:0005829]; GO:0044444; GO:0005737; GO:0044424; GO:0005622; GO:0044464; GO:0005575; GO:0005623 [GO:000680…	24314	ENSRNOG00000012772.5	Nqo1	19	Regulation of ornithine decarboxylase (ODC)	Ubiquinone and other terpenoid-quinone biosynthesis	1.599	0.226	0.361	0.639652	0.0116661	0.264355
P08050	Gap junction alpha-1 protein [OS=Rattus norvegicus]	0	25.405	22	5	25	5	382	43	8.76	2262.96	Pf00029, Pf03508, Pf10582	[GO:0000139]; GO:0044431; GO:0098588; GO:0098791; GO:0005794; GO:0044444; GO:0044446; GO:0031090; GO:0031984; GO:0012505; GO:0043231; GO:0005737; GO:0044424; GO:0043229; GO:0044422; GO:0016020; GO:0043227; GO:0044464; GO:0005622; GO:0043226; GO:0005575; GO:0005623 [GO:0001649]; GO:0001503; GO:0030154; GO:0032501; GO:0048869; GO:0008150; GO:0009987; GO:0032502 [GO:0001701]; GO:0043009; GO:0009792;…	24392	ENSRNOG00000000805.6	Gja1	20	Microtubule-dependent trafficking of connexons from Golgi to the plasma membrane; c-src mediated regulation of Cx43 function and closure of gap junctions; Formation of annular gap junctions	Gap junction; Arrhythmogenic right ventricular cardiomyopathy (ARVC)	1.551	0.218	0.499	0.678397	0.00911197	0.6012
B2RYW8	MICOS complex subunit Mic10 [OS=Rattus norvegicus]	0.005	5.301	11	1	15	1	76	8.5	9.25	1730.46	Pf04418	[GO:0003674] [GO:0005575] [GO:0005739]; GO:0043231; GO:0044444; GO:0043227; GO:0043229; GO:0005737; GO:0044424; GO:0043226; GO:0005622; GO:0044464; GO:0005575; GO:0005623 [GO:0005743]; GO:0019866; GO:0031966; GO:0031090; GO:0031967; GO:0044424; GO:0005740; GO:0044429; GO:0016020; GO:0043227; GO:0044422; GO:0031975; GO:0044446; GO:0005622; GO:0044464; GO:0005739; GO:0044444; GO:0005575; GO:0043226…	362641	ENSRNOG00000042696.2	Minos1	5			0.716	0.213	0.145	0.907063	0.00806098	0.00205116
P11506-1	Isoform WB of Plasma membrane calcium-transporting ATPase 2 [OS=Rattus norvegicus]	0.032	2.287	1	1	1	1	1257	138.2	6.11		Pf00122, Pf00689, Pf00690, Pf00702, Pf08282, Pf12424, Pf12710, Pf13246	[GO:0000166]; GO:0036094; GO:1901265; GO:0005488; GO:0097159; GO:1901363; GO:0003674 [GO:0000902]; GO:0032989; GO:0009653; GO:0016043; GO:0048869; GO:0032502; GO:0048856; GO:0009987; GO:0071840; GO:0008150 [GO:0003407]; GO:0048856; GO:0060041; GO:0032502; GO:0043010; GO:0008150; GO:0001654; GO:0007423; GO:0048513; GO:0048731; GO:0007275; GO:0032501 [GO:0005388]; GO:0015085; GO:0015662; GO:0019829…	24215		Atp2b2	4			1.249	0.208	0.259	0.884909	0.00672351	0.0680736
Q5U2P1	Metal transporter CNNM2 [OS=Rattus norvegicus]	0.057	1.795	1	1	42	1	875	96.5	6.21		Pf00571, Pf01595	[GO:0005524]; GO:0032559; GO:0035639; GO:0030554; GO:0032555; GO:0043168; GO:1901265; GO:0017076; GO:0032553; GO:0043167; GO:0097159; GO:1901363; GO:0000166; GO:0097367; GO:0005488; GO:0036094; GO:0003674 [GO:0005886]; GO:0016020; GO:0044464; GO:0071944; GO:0005575; GO:0005623 [GO:0006810]; GO:0051234; GO:0051179; GO:0008150 [GO:0006811]; GO:0006810; GO:0051234; GO:0051179; GO:0008150 [GO:0010960…	294014	ENSRNOG00000020113.6	Cnnm2	1			0.462	0.199	0.061	0.0357058	0.0050557	7.89854e-07
Q91Y80	SH3 domain-binding protein 5 [OS=Rattus norvegicus]	0.011	4.349	3	2	11	2	457	50.8	5.14	900.96	Pf05276	[GO:0004860]; GO:0019210; GO:0019887; GO:0004857; GO:0019207; GO:0030234; GO:0098772; GO:0003674 [GO:0005515]; GO:0005488; GO:0003674 [GO:0005739]; GO:0043231; GO:0044444; GO:0043227; GO:0043229; GO:0005737; GO:0044424; GO:0043226; GO:0005622; GO:0044464; GO:0005575; GO:0005623 [GO:0006469]; GO:0001933; GO:0033673; GO:0045859; GO:0001932; GO:0006468; GO:0031400; GO:0042326; GO:0043549; GO:0051348…	117186	ENSRNOG00000052391.1	Sh3bp5	16			0.808	0.199	0.642	0.963093	0.00503965	0.839576
Q9JJS5	SH3 domain-binding protein 4 [OS=Rattus norvegicus]	0.073	1.678	1	1	38	1	961	107.4	7.52		Pf00018, Pf00791, Pf07653, Pf14604	[GO:0005092]; GO:0030695; GO:0060589; GO:0030234; GO:0098772; GO:0003674 [GO:0005515]; GO:0005488; GO:0003674 [GO:0005634]; GO:0043231; GO:0043227; GO:0043229; GO:0043226; GO:0044424; GO:0005575; GO:0005622; GO:0044464; GO:0005623 [GO:0005737]; GO:0044424; GO:0005622; GO:0044464; GO:0005575; GO:0005623 [GO:0005905]; GO:0012505; GO:0044464; GO:0098589; GO:0005575; GO:0005623; GO:0016020; GO:004442…	64634		Sh3bp4	9			2.2	0.194	0.426	0.0234853	0.00420443	0.40839
Q63060	glycerol kinase [OS=Rattus norvegicus]	0	22.457	11	4	7	4	524	57.4	5.66	653.34	Pf00370, Pf02782	[GO:0000166]; GO:0036094; GO:1901265; GO:0005488; GO:0097159; GO:1901363; GO:0003674 [GO:0004370]; GO:0016301; GO:0016773; GO:0016772; GO:0016740; GO:0003824; GO:0003674 [GO:0005524]; GO:0032559; GO:0035639; GO:0030554; GO:0032555; GO:0043168; GO:1901265; GO:0017076; GO:0032553; GO:0043167; GO:0097159; GO:1901363; GO:0000166; GO:0097367; GO:0005488; GO:0036094; GO:0003674 [GO:0005634]; GO:0043231…	79223		Gk	X		Metabolic pathways; Glycerolipid metabolism; PPAR signaling pathway	0.986	0.19	0.781	0.946839	0.00373181	0.961265
Q9EQT5	Tubulointerstitial nephritis antigen-like [OS=Rattus norvegicus]	0	9.953	5	2	4	2	467	52.8	6.93	416.17	Pf00112, Pf01033	[GO:0004197]; GO:0004175; GO:0008234; GO:0070011; GO:0008233; GO:0016787; GO:0140096; GO:0003824; GO:0003674 [GO:0005044]; GO:0038024; GO:0004872; GO:0005215; GO:0060089; GO:0003674 [GO:0005576]; GO:0005575 [GO:0005615]; GO:0044421; GO:0005575; GO:0005576 [GO:0005737]; GO:0044424; GO:0005622; GO:0044464; GO:0005575; GO:0005623 [GO:0005764]; GO:0000323; GO:0005773; GO:0043231; GO:0044444; GO:00432…	94174		Tinagl1	5				0.188	0.939		0.00345333	0.999595
P26770	adenylate cyclase type 4 [OS=Rattus norvegicus]	0.025	2.664	1	1	18	1	1064	118.7	7.9	1243.03	Pf00211, Pf06327	[GO:0000166]; GO:0036094; GO:1901265; GO:0005488; GO:0097159; GO:1901363; GO:0003674 [GO:0004016]; GO:0009975; GO:0016849; GO:0003824; GO:0016829; GO:0003674 [GO:0004383]; GO:0009975; GO:0016849; GO:0003824; GO:0016829; GO:0003674 [GO:0005524]; GO:0032559; GO:0035639; GO:0030554; GO:0032555; GO:0043168; GO:1901265; GO:0017076; GO:0032553; GO:0043167; GO:0097159; GO:1901363; GO:0000166; GO:0097367…	54223		Adcy4	15			2.647	0.187	0.846	0.206268	0.0033324	0.984117
Q68FW4	Syntaxin-18 [OS=Rattus norvegicus]	0.024	2.721	2	1	14	1	334	38.5	5.78	433.27	Pf10496	[GO:0000139]; GO:0044431; GO:0098588; GO:0098791; GO:0005794; GO:0044444; GO:0044446; GO:0031090; GO:0031984; GO:0012505; GO:0043231; GO:0005737; GO:0044424; GO:0043229; GO:0044422; GO:0016020; GO:0043227; GO:0044464; GO:0005622; GO:0043226; GO:0005575; GO:0005623 [GO:0005484]; GO:0005515; GO:0005488; GO:0003674 [GO:0005515]; GO:0005488; GO:0003674 [GO:0005783]; GO:0012505; GO:0043231; GO:0044444…	360953	ENSRNOG00000006139.7	Stx18	14	COPI-dependent Golgi-to-ER retrograde traffic	SNARE interactions in vesicular transport; Phagosome	1.797	0.171	0.288	0.233623	0.00164165	0.109423
Q9QW07	1-phosphatidylinositol 4,5-bisphosphate phosphodiesterase beta-4 [OS=Rattus norvegicus]	0	8.816	3	2	6	2	1175	134.4	6.84	464.34	Pf00168, Pf00387, Pf00388, Pf01576, Pf02463, Pf06631, Pf08703, Pf09279, Pf12128, Pf12474	[GO:0003774]; GO:0017111; GO:0016462; GO:0016818; GO:0016817; GO:0016787; GO:0003824; GO:0003674 [GO:0004435]; GO:0004629; GO:0004620; GO:0008081; GO:0016298; GO:0042578; GO:0016788; GO:0016787; GO:0003824; GO:0003674 [GO:0004674]; GO:0004672; GO:0016301; GO:0016773; GO:0140096; GO:0016772; GO:0003824; GO:0016740; GO:0003674 [GO:0004871]; GO:0003674 [GO:0005509]; GO:0046872; GO:0043169; GO:004316…	25031		Plcb4	3		Oxytocin signaling pathway; GnRH signaling pathway; Pancreatic secretion; Calcium signaling pathway; Sphingolipid signaling pathway; Adrenergic signaling in cardiomyocytes; Endocrine and other factor-regulated calcium reabsorption; Alzheimer's disease; Gap junction; Chagas disease (American trypanosomiasis); AGE-RAGE signaling pathway in diabetic complications; Retrograde endocannabinoid signalin…	3.359	0.16	0.574	0.0729171	0.000996982	0.737044
Q3MIE0	Enoyl-CoA hydratase domain-containing protein 3, mitochondrial [OS=Rattus norvegicus]	0	15.94	17	3	10	3	300	32.4	8.57	1356.36	Pf00378	[GO:0003824]; GO:0003674 [GO:0005739]; GO:0043231; GO:0044444; GO:0043227; GO:0043229; GO:0005737; GO:0044424; GO:0043226; GO:0005622; GO:0044464; GO:0005575; GO:0005623 [GO:0008152]; GO:0008150	684538		Echdc3	17			0.907	0.158	0.173	0.993542	0.000934375	0.0069514
Q5M853	KxDL motif-containing protein 1 [OS=Rattus norvegicus]	0.084	1.524	4	1	3	1	177	19.9	4.93	267.32	Pf10241	[GO:0005764]; GO:0000323; GO:0005773; GO:0043231; GO:0044444; GO:0043227; GO:0043229; GO:0005737; GO:0044424; GO:0043226; GO:0005622; GO:0044464; GO:0005575; GO:0005623 [GO:0005765]; GO:0005764; GO:0098852; GO:0000323; GO:0005774; GO:0005773; GO:0044437; GO:0098588; GO:0098805; GO:0043231; GO:0044444; GO:0044446; GO:0031090; GO:0016020; GO:0043227; GO:0043229; GO:0005737; GO:0044424; GO:0044422; …	498606	ENSRNOG00000019971.4	Kxd1	16			2.047	0.157	0.322	0.454499	0.000894871	0.173513
Q9Z1N3	unconventional myosin-IXa [OS=Rattus norvegicus]	0.079	1.604	0	1	12	1	2626	301.2	8.95		Pf00063, Pf00130, Pf00612, Pf00620, Pf00788	[GO:0000166]; GO:0036094; GO:1901265; GO:0005488; GO:0097159; GO:1901363; GO:0003674 [GO:0003674] [GO:0003774]; GO:0017111; GO:0016462; GO:0016818; GO:0016817; GO:0016787; GO:0003824; GO:0003674 [GO:0005096]; GO:0008047; GO:0030695; GO:0030234; GO:0060589; GO:0098772; GO:0003674 [GO:0005515]; GO:0005488; GO:0003674 [GO:0005524]; GO:0032559; GO:0035639; GO:0030554; GO:0032555; GO:0043168; GO:19012…	171296		Myo9a	8			0.935	0.157	0.147	0.978257	0.000867881	0.00220856
Q02353	Bifunctional heparan sulfate N-deacetylase/N-sulfotransferase 1 [OS=Rattus norvegicus]	0.011	4.547	2	2	25	2	882	100.7	7.77	2136.9	Pf00685, Pf12062	[GO:0000139]; GO:0044431; GO:0098588; GO:0098791; GO:0005794; GO:0044444; GO:0044446; GO:0031090; GO:0031984; GO:0012505; GO:0043231; GO:0005737; GO:0044424; GO:0043229; GO:0044422; GO:0016020; GO:0043227; GO:0044464; GO:0005622; GO:0043226; GO:0005575; GO:0005623 [GO:0000165]; GO:0023014; GO:0035556; GO:0006468; GO:0007165; GO:0006464; GO:0016310; GO:0007154; GO:0009987; GO:0023052; GO:0050794; …	29633	ENSRNOG00000019014.5	Ndst1	18	HS-GAG biosynthesis	Metabolic pathways; Glycosaminoglycan biosynthesis - heparan sulfate / heparin	2.83	0.151	0.63	0.0075103	0.000652367	0.823026
Q6YFQ1	Cytochrome c oxidase subunit 6B2 [OS=Rattus norvegicus]	0.03	2.418	8	1	24	1	88	10.5	9.36	2313.01	Pf02297	[GO:0004129]; GO:0009055; GO:0015002; GO:0015078; GO:0016676; GO:0016491; GO:0015077; GO:0016675; GO:0003824; GO:0022890; GO:0003674; GO:0008324; GO:0015075; GO:0022891; GO:0022857; GO:0022892; GO:0005215 [GO:0005739]; GO:0043231; GO:0044444; GO:0043227; GO:0043229; GO:0005737; GO:0044424; GO:0043226; GO:0005622; GO:0044464; GO:0005575; GO:0005623 [GO:0030061]; GO:0005743; GO:0044455; GO:0019866;…	654441	ENSRNOG00000038616.1	Cox6b2	1		Alzheimer's disease; Oxidative phosphorylation; Metabolic pathways; Parkinson's disease; Non-alcoholic fatty liver disease (NAFLD); Cardiac muscle contraction; Huntington's disease	1.619	0.148	0.272	0.349581	0.000559962	0.0854691
P0C0A1	Vacuolar protein-sorting-associated protein 25 [OS=Rattus norvegicus]	0.001	8.466	14	2	14	2	176	20.7	6.34	1583.77	Pf05871	[GO:0000814]; GO:0010008; GO:0036452; GO:0098796; GO:0044440; GO:0098588; GO:0098805; GO:0043234; GO:0044425; GO:0005768; GO:0044433; GO:0031090; GO:0016020; GO:0032991; GO:0005575; GO:0012505; GO:0031410; GO:0044444; GO:0044446; GO:0043227; GO:0044422; GO:0044464; GO:0097708; GO:0005737; GO:0044424; GO:0043229; GO:0043226; GO:0005623; GO:0031982; GO:0005622 [GO:0003674] [GO:0005198]; GO:0003674 …	681059	ENSRNOG00000051179.2	Vps25	10	Endosomal Sorting Complex Required For Transport (ESCRT)	Endocytosis	5.032	0.127	0.661	0.00797917	0.000156136	0.862658
Q99376	Transferrin receptor protein 1 [OS=Rattus norvegicus]	0.001	8.074	5	3	6	3	622	70.1	6.61	314.43	Pf02225, Pf04253, Pf04389	[GO:0001558]; GO:0016049; GO:0040008; GO:0051128; GO:0009987; GO:0040007; GO:0050789; GO:0016043; GO:0050794; GO:0008150; GO:0065007; GO:0071840 [GO:0001666]; GO:0006950; GO:0036293; GO:0050896; GO:0070482; GO:0008150; GO:0009628 [GO:0003723]; GO:0003676; GO:0097159; GO:1901363; GO:0005488; GO:0003674 [GO:0003725]; GO:0003723; GO:0003676; GO:0097159; GO:1901363; GO:0005488; GO:0003674 [GO:0004998…	64678		Tfrc	11			0.684	0.127		0.780629	0.000150046
P05554	CCAAT/enhancer-binding protein alpha [OS=Rattus norvegicus]	0.073	1.691	4	1	2	1	358	37.3	7.66	122.69	Pf00170, Pf07716	[GO:0000050]; GO:0019627; GO:0043604; GO:1901566; GO:0043603; GO:0044281; GO:0071941; GO:1901564; GO:0044271; GO:1901576; GO:0034641; GO:0008152; GO:0006807; GO:0071704; GO:0044249; GO:0009058; GO:0044237; GO:0008150; GO:0009987 [GO:0000122]; GO:0006357; GO:0006366; GO:0045892; GO:0006355; GO:0006351; GO:0010629; GO:1903507; GO:2000113; GO:0010468; GO:1903506; GO:2000112; GO:0010467; GO:0034645; …	24252		Cebpa	1		Acute myeloid leukemia; Transcriptional misregulation in cancer; Pathways in cancer; Non-alcoholic fatty liver disease (NAFLD)	10.719	0.115	1.233	9.454e-05	6.28683e-05	0.906546
Q5XIH4	Lipoyl synthase, mitochondrial [OS=Rattus norvegicus]	0.019	3.382	2	1	2	1	373	41.8	8.65	198.07	Pf04055	[GO:0001843]; GO:0014020; GO:0060606; GO:0001838; GO:0001841; GO:0035148; GO:0016331; GO:0072175; GO:0021915; GO:0035239; GO:0048646; GO:0002009; GO:0048598; GO:0060562; GO:0007399; GO:0035295; GO:0043009; GO:0060429; GO:0009653; GO:0032502; GO:0048729; GO:0009790; GO:0048731; GO:0007275; GO:0048856; GO:0009792; GO:0009888; GO:0008150; GO:0032501 [GO:0003674] [GO:0003824]; GO:0003674 [GO:0005575]…	305348	ENSRNOG00000002759.4	Lias	14	Glyoxylate metabolism and glycine degradation	Metabolic pathways; Lipoic acid metabolism	0.527	0.097	0.051	0.599275	1.23283e-05	1.18344e-07
Q62868	Rho-associated protein kinase 2 [OS=Rattus norvegicus]	0	17.235	6	6	8	6	1388	160.3	5.92	217.18	Pf00038, Pf00069, Pf00130, Pf01576, Pf01636, Pf02185, Pf04111, Pf05557, Pf05622, Pf06160, Pf07714, Pf07888, Pf08912, Pf09726, Pf09731, Pf11559, Pf12128, Pf12718, Pf12795, Pf13094, Pf14531	[GO:0000166]; GO:0036094; GO:1901265; GO:0005488; GO:0097159; GO:1901363; GO:0003674 [GO:0000921]; GO:0031106; GO:0043623; GO:0070925; GO:0032185; GO:0006461; GO:0034622; GO:0006996; GO:0022607; GO:0007010; GO:0065003; GO:0070271; GO:0071822; GO:0016043; GO:0044085; GO:0043933; GO:0009987; GO:0071840; GO:0008150 [GO:0001843]; GO:0014020; GO:0060606; GO:0001838; GO:0001841; GO:0035148; GO:0016331;…	25537		Rock2	6		Oxytocin signaling pathway; Sphingolipid signaling pathway; Axon guidance; Focal adhesion; cAMP signaling pathway; Regulation of actin cytoskeleton; Pathways in cancer; Platelet activation; Leukocyte transendothelial migration; Proteoglycans in cancer; Vascular smooth muscle contraction; Salmonella infection; Chemokine signaling pathway; cGMP-PKG signaling pathway; Wnt signaling pathway	1.467	0.093	0.158	0.770544	8.47193e-06	0.003806
Q4FZU2	Keratin, type II cytoskeletal 6A [OS=Rattus norvegicus]	0	23.572	10	6	71	1	552	59.2	7.94	7697.08	Pf00038, Pf01576, Pf04111, Pf04156, Pf05957, Pf12128, Pf13166	[GO:0002009]; GO:0048729; GO:0060429; GO:0009653; GO:0009888; GO:0032502; GO:0048856; GO:0008150 [GO:0003774]; GO:0017111; GO:0016462; GO:0016818; GO:0016817; GO:0016787; GO:0003824; GO:0003674 [GO:0005198]; GO:0003674 [GO:0005882]; GO:0045111; GO:0099513; GO:0005856; GO:0044430; GO:0099512; GO:0043232; GO:0044446; GO:0099081; GO:0043228; GO:0043229; GO:0044422; GO:0044424; GO:0099080; GO:0043226…	683313; 100365213		LOC683313; LOC100365213	7			3.479	0.092	0.324	0.00327766	7.27738e-06	0.178832
P15205	microtubule-associated protein 1B [OS=Rattus norvegicus]	0.004	5.958	1	2	22	1	2459	269.3	4.81	1537.52		[GO:0000226]; GO:0007010; GO:0007017; GO:0006996; GO:0009987; GO:0016043; GO:0008150; GO:0071840 [GO:0001578]; GO:0000226; GO:0007010; GO:0007017; GO:0006996; GO:0009987; GO:0016043; GO:0008150; GO:0071840 [GO:0001750]; GO:0044441; GO:0097458; GO:0097733; GO:0005929; GO:0044422; GO:0120038; GO:0044464; GO:0043005; GO:0097731; GO:0043226; GO:0120025; GO:0005575; GO:0044463; GO:0005623; GO:0097730;…	29456		Map1b	2			0.506	0.084	0.043	0.554197	2.93023e-06	1.39991e-08
Q923S8	pantothenate kinase 4 [OS=Rattus norvegicus]	0	18.427	7	4	9	4	773	86.2	6.24	791.49	Pf01937, Pf03630	[GO:0000166]; GO:0036094; GO:1901265; GO:0005488; GO:0097159; GO:1901363; GO:0003674 [GO:0004594]; GO:0016301; GO:0016773; GO:0016772; GO:0016740; GO:0003824; GO:0003674 [GO:0005524]; GO:0032559; GO:0035639; GO:0030554; GO:0032555; GO:0043168; GO:1901265; GO:0017076; GO:0032553; GO:0043167; GO:0097159; GO:1901363; GO:0000166; GO:0097367; GO:0005488; GO:0036094; GO:0003674 [GO:0005737]; GO:0044424…	171053		Pank4	5		Metabolic pathways; Pantothenate and CoA biosynthesis	0.36	0.074	1.64	0.299799	7.14128e-07	0.669977
Q6IFU8	Keratin, type I cytoskeletal 17 [OS=Rattus norvegicus]	0	9.966	6	3	25	1	433	48.1	5.02	2343.74	Pf00038, Pf07888	[GO:0002009]; GO:0048729; GO:0060429; GO:0009653; GO:0009888; GO:0032502; GO:0048856; GO:0008150 [GO:0005198]; GO:0003674 [GO:0005200]; GO:0005198; GO:0003674 [GO:0005737]; GO:0044424; GO:0005622; GO:0044464; GO:0005575; GO:0005623 [GO:0005882]; GO:0045111; GO:0099513; GO:0005856; GO:0044430; GO:0099512; GO:0043232; GO:0044446; GO:0099081; GO:0043228; GO:0043229; GO:0044422; GO:0044424; GO:009908…	287702	ENSRNOG00000026371.7	Krt17	10	Formation of the cornified envelope		0.01	0.067	0.01	8.40598e-17	2.44965e-07	8.17355e-17
O70511	Ankyrin-3 [OS=Rattus norvegicus]	0	16.628	3	5	9	5	2622	284.3	7.9	736.49	Pf00023, Pf00531, Pf00791, Pf12796, Pf13606, Pf13637, Pf13857	[GO:0000281]; GO:0061640; GO:1903047; GO:0000910; GO:0000278; GO:0022402; GO:0051301; GO:0007049; GO:0009987; GO:0008150 [GO:0005200]; GO:0005198; GO:0003674 [GO:0005515]; GO:0005488; GO:0003674 [GO:0005737]; GO:0044424; GO:0005622; GO:0044464; GO:0005575; GO:0005623 [GO:0005764]; GO:0000323; GO:0005773; GO:0043231; GO:0044444; GO:0043227; GO:0043229; GO:0005737; GO:0044424; GO:0043226; GO:000562…	361833		Ank3	20		Proteoglycans in cancer	0.639	0.058	0.037	0.787068	4.43775e-08	2.51676e-09
Q6P742	proteolipid protein 2 [OS=Rattus norvegicus]	0.019	3.533	8	1	6	1	151	16.5	7.17	631.05	Pf01284	[GO:0005789]; GO:0016020; GO:0042175; GO:0044425; GO:0044432; GO:0098827; GO:0005575; GO:0012505; GO:0044464; GO:0005783; GO:0044444; GO:0044446; GO:0031984; GO:0005623; GO:0043231; GO:0005737; GO:0044424; GO:0043229; GO:0044422; GO:0043227; GO:0005622; GO:0043226 [GO:0005886]; GO:0016020; GO:0044464; GO:0071944; GO:0005575; GO:0005623 [GO:0016020]; GO:0005575 [GO:0016021]; GO:0031224; GO:0044425…	302562	ENSRNOG00000039496.2	Plp2	X			4.452	0.051	0.228	4.0405e-05	9.96322e-09	0.0359827
Q6P791	ragulator complex protein LAMTOR1 [OS=Rattus norvegicus]	0	14.186	15	2	8	2	161	17.7	5.02	898.24	Pf15454	[GO:0001558]; GO:0016049; GO:0040008; GO:0051128; GO:0009987; GO:0040007; GO:0050789; GO:0016043; GO:0050794; GO:0008150; GO:0065007; GO:0071840 [GO:0001919]; GO:0001881; GO:0023051; GO:0031323; GO:0060255; GO:0043112; GO:0023052; GO:0050789; GO:0019222; GO:0044237; GO:0050794; GO:0043170; GO:0044260; GO:0008150; GO:0065007; GO:0008152; GO:0009987; GO:0071704 [GO:0005085]; GO:0051020; GO:0098772;…	100361543; 308869	ENSRNOG00000020016.3	LOC100361543; Lamtor1	X; 1	Macroautophagy; TP53 Regulates Metabolic Genes; Regulation of PTEN gene transcription; Neutrophil degranulation; mTORC1-mediated signalling; Energy dependent regulation of mTOR by LKB1-AMPK	mTOR signaling pathway	1.518	0.012	0.026	0.508272	6.95572e-17	3.17004e-11
Q9JI03	Collagen alpha-1(V) chain [OS=Rattus norvegicus]	0.007	4.921	0	1	4	1	1840	183.9	4.97	323.91	Pf01410, Pf02210, Pf13385	[GO:0001568]; GO:0001944; GO:0048856; GO:0048731; GO:0072358; GO:0032502; GO:0007275; GO:0072359; GO:0008150; GO:0032501 [GO:0003007]; GO:0007507; GO:0009887; GO:0048513; GO:0072359; GO:0009653; GO:0048731; GO:0048856; GO:0032502; GO:0007275; GO:0008150; GO:0032501 [GO:0005201]; GO:0005198; GO:0003674 [GO:0005576]; GO:0005575 [GO:0005578]; GO:0031012; GO:0044421; GO:0005575; GO:0005576 [GO:000558…	85490		Col5a1	3		Protein digestion and absorption	100	0.01	0.446	8.40598e-17	6.95572e-17	0.456213
B0BN86	Transmembrane protein 11, mitochondrial [OS=Rattus norvegicus]	0.017	3.734	5	1	3	1	190	21.3	7.36	404.85	Pf14972	[GO:0003674] [GO:0005575] [GO:0005739]; GO:0043231; GO:0044444; GO:0043227; GO:0043229; GO:0005737; GO:0044424; GO:0043226; GO:0005622; GO:0044464; GO:0005575; GO:0005623 [GO:0005743]; GO:0019866; GO:0031966; GO:0031090; GO:0031967; GO:0044424; GO:0005740; GO:0044429; GO:0016020; GO:0043227; GO:0044422; GO:0031975; GO:0044446; GO:0005622; GO:0044464; GO:0005739; GO:0044444; GO:0005575; GO:0043226…	303196	ENSRNOG00000005377.6	Tmem11	10			100	0.01	0.851	8.40598e-17	6.95572e-17	0.984117
B2RYT9	Translational activator of cytochrome c oxidase 1 [OS=Rattus norvegicus]	0.01	4.775	7	2	3	2	295	32.7	7.93	156.99	Pf01709	[GO:0005634]; GO:0043231; GO:0043227; GO:0043229; GO:0043226; GO:0044424; GO:0005575; GO:0005622; GO:0044464; GO:0005623 [GO:0005739]; GO:0043231; GO:0044444; GO:0043227; GO:0043229; GO:0005737; GO:0044424; GO:0043226; GO:0005622; GO:0044464; GO:0005575; GO:0005623 [GO:0006417]; GO:0006412; GO:0010608; GO:0032268; GO:0034248; GO:2000112; GO:0010467; GO:0034645; GO:0043043; GO:0044267; GO:0010468;…	360645		Taco1	10			100	0.01	0.21	8.40598e-17	6.95572e-17	0.0229801
B5DEQ3	Probable Xaa-Pro aminopeptidase 3 [OS=Rattus norvegicus]	0.003	7.501	5	1	3	1	506	56.4	7.14	279.49	Pf00557, Pf05195	[GO:0003094]; GO:0097205; GO:0003014; GO:0003008; GO:0032501; GO:0008150 [GO:0004177]; GO:0008238; GO:0070011; GO:0008233; GO:0016787; GO:0140096; GO:0003824; GO:0003674 [GO:0005739]; GO:0043231; GO:0044444; GO:0043227; GO:0043229; GO:0005737; GO:0044424; GO:0043226; GO:0005622; GO:0044464; GO:0005575; GO:0005623 [GO:0006508]; GO:0019538; GO:0043170; GO:0044238; GO:1901564; GO:0071704; GO:0008152…	685823		Xpnpep3	7			100	0.01	3.255	8.40598e-17	6.95572e-17	0.0805632
D3ZKF5	Serine protease HTR4 [OS=Rattus norvegicus]	0.036	2.162	3	1	2	1	488	52.2	7.96	139.21	Pf00089, Pf00219, Pf00595, Pf13180, Pf13365	[GO:0001558]; GO:0016049; GO:0040008; GO:0051128; GO:0009987; GO:0040007; GO:0050789; GO:0016043; GO:0050794; GO:0008150; GO:0065007; GO:0071840 [GO:0004175]; GO:0070011; GO:0008233; GO:0016787; GO:0140096; GO:0003824; GO:0003674 [GO:0004252]; GO:0004175; GO:0008236; GO:0070011; GO:0017171; GO:0008233; GO:0016787; GO:0140096; GO:0003824; GO:0003674 [GO:0005515]; GO:0005488; GO:0003674 [GO:0005520…	306564		Htra4	16			100	0.01	0.148	8.40598e-17	6.95572e-17	0.00237499
D3ZN43	NADH dehydrogenase (ubiquinone) complex I, assembly factor 6 [OS=Rattus norvegicus]	0.018	3.661	3	1	2	1	333	38.5	9.63	217.51	Pf00494	[GO:0005634]; GO:0043231; GO:0043227; GO:0043229; GO:0043226; GO:0044424; GO:0005575; GO:0005622; GO:0044464; GO:0005623 [GO:0005737]; GO:0044424; GO:0005622; GO:0044464; GO:0005575; GO:0005623 [GO:0005739]; GO:0043231; GO:0044444; GO:0043227; GO:0043229; GO:0005737; GO:0044424; GO:0043226; GO:0005622; GO:0044464; GO:0005575; GO:0005623 [GO:0005743]; GO:0019866; GO:0031966; GO:0031090; GO:0031967…	297821		Ndufaf6	5			100	0.01	1.219	8.40598e-17	6.95572e-17	0.907622
D4AAT7	ATP-dependent (S)-NAD(P)H-hydrate dehydratase [OS=Rattus norvegicus]	0	10.869	9	3	6	3	343	36.5	7.52	659.73	Pf01256	[GO:0000166]; GO:0036094; GO:1901265; GO:0005488; GO:0097159; GO:1901363; GO:0003674 [GO:0003674] [GO:0005524]; GO:0032559; GO:0035639; GO:0030554; GO:0032555; GO:0043168; GO:1901265; GO:0017076; GO:0032553; GO:0043167; GO:0097159; GO:1901363; GO:0000166; GO:0097367; GO:0005488; GO:0036094; GO:0003674 [GO:0005575] [GO:0005739]; GO:0043231; GO:0044444; GO:0043227; GO:0043229; GO:0005737; GO:004442…	361185		Carkd; Naxd	16			100	0.01	1.736	8.40598e-17	6.95572e-17	0.610652
D4ACP5	ATP-dependent DNA helicase Q5 [OS=Rattus norvegicus]	0.089	1.473	1	1	34	1	973	107.2	8.51	3806.4	Pf00270, Pf00271, Pf06959	[GO:0000166]; GO:0036094; GO:1901265; GO:0005488; GO:0097159; GO:1901363; GO:0003674 [GO:0000278]; GO:0007049; GO:0009987; GO:0008150 [GO:0000724]; GO:0000725; GO:0006302; GO:0006281; GO:0006310; GO:0006259; GO:0006974; GO:0044260; GO:0090304; GO:0033554; GO:0043170; GO:0044237; GO:0006139; GO:0006950; GO:0051716; GO:0071704; GO:0008152; GO:0009987; GO:0006725; GO:0034641; GO:0044238; GO:0046483;…	287834	ENSRNOG00000005107.5	Recql5	10			100	0.01	0.147	8.40598e-17	6.95572e-17	0.00227533
F1LPQ2	Activating signal cointegrator 1 complex subunit 3 [OS=Rattus norvegicus]	0.079	1.594	0	1	2	1	2197	250.1	6.83	152.2	Pf00270, Pf00271, Pf02889	[GO:0000166]; GO:0036094; GO:1901265; GO:0005488; GO:0097159; GO:1901363; GO:0003674 [GO:0003676]; GO:0097159; GO:1901363; GO:0005488; GO:0003674 [GO:0003723]; GO:0003676; GO:0097159; GO:1901363; GO:0005488; GO:0003674 [GO:0004386]; GO:0017111; GO:0016462; GO:0016818; GO:0016817; GO:0016787; GO:0003824; GO:0003674 [GO:0005524]; GO:0032559; GO:0035639; GO:0030554; GO:0032555; GO:0043168; GO:190126…	309887		Ascc3	20				0.01	0.01		6.95572e-17	8.17355e-17
G3V7W1	programmed cell death protein 6 [OS=Rattus norvegicus]	0	24.978	32	4	12	4	191	21.9	5.64	1405.34	Pf00036, Pf13405, Pf13499, Pf13833	[GO:0000139]; GO:0044431; GO:0098588; GO:0098791; GO:0005794; GO:0044444; GO:0044446; GO:0031090; GO:0031984; GO:0012505; GO:0043231; GO:0005737; GO:0044424; GO:0043229; GO:0044422; GO:0016020; GO:0043227; GO:0044464; GO:0005622; GO:0043226; GO:0005575; GO:0005623 [GO:0000287]; GO:0046872; GO:0043169; GO:0043167; GO:0005488; GO:0003674 [GO:0001525]; GO:0048514; GO:0048646; GO:0001568; GO:0009653;…	308061	ENSRNOG00000014485.5	Pdcd6	1			100	0.01	0.205	8.40598e-17	6.95572e-17	0.0195856
O08815	STE20-like serine/threonine-protein kinase [OS=Rattus norvegicus]	0.005	5.287	2	2	2	2	1206	137.8	5.02		Pf00069, Pf07714, Pf12474, Pf14531	[GO:0000166]; GO:0036094; GO:1901265; GO:0005488; GO:0097159; GO:1901363; GO:0003674 [GO:0004672]; GO:0016301; GO:0016773; GO:0140096; GO:0016772; GO:0003824; GO:0016740; GO:0003674 [GO:0004674]; GO:0004672; GO:0016301; GO:0016773; GO:0140096; GO:0016772; GO:0003824; GO:0016740; GO:0003674 [GO:0005515]; GO:0005488; GO:0003674 [GO:0005524]; GO:0032559; GO:0035639; GO:0030554; GO:0032555; GO:004316…	54308		Slk	1		Oocyte meiosis	100	0.01	0.313	8.40598e-17	6.95572e-17	0.15557
O35568	EGF-containing fibulin-like extracellular matrix protein 1 [OS=Rattus norvegicus]	0.002	7.787	4	2	4	2	493	54.6	5.11	509.15	Pf06247, Pf07645, Pf12662, Pf12947, Pf14670	[GO:0005006]; GO:0004714; GO:0004713; GO:0019199; GO:0004672; GO:0004888; GO:0016301; GO:0016773; GO:0140096; GO:0038023; GO:0099600; GO:0016772; GO:0003824; GO:0004871; GO:0004872; GO:0016740; GO:0003674; GO:0060089 [GO:0005154]; GO:0070851; GO:0005102; GO:0005515; GO:0005488; GO:0003674 [GO:0005509]; GO:0046872; GO:0043169; GO:0043167; GO:0005488; GO:0003674 [GO:0005515]; GO:0005488; GO:0003674…	305604		Efemp1	14				0.01	0.01		6.95572e-17	8.17355e-17
O70377	Synaptosomal-associated protein 23 [OS=Rattus norvegicus]	0.025	2.579	5	1	2	1	210	23.2	4.93	82.85	Pf00835, Pf05739	[GO:0002553]; GO:0002441; GO:0043303; GO:0046907; GO:0140029; GO:0001821; GO:0002349; GO:0046879; GO:0002279; GO:0002448; GO:0032418; GO:0043299; GO:0051656; GO:0006810; GO:0051641; GO:0051649; GO:0006887; GO:0009987; GO:0046903; GO:0051608; GO:0002532; GO:0009914; GO:0023061; GO:0002275; GO:0045576; GO:0002444; GO:0051640; GO:0002252; GO:0045055; GO:0051234; GO:0051179; GO:0016192; GO:0032940; G…	64630		Snap23	3		Platelet activation; SNARE interactions in vesicular transport	100	0.01	0.321	8.40598e-17	6.95572e-17	0.171695
O70593	Small glutamine-rich tetratricopeptide repeat-containing protein alpha [OS=Rattus norvegicus]	0	10.043	8	2	6	2	314	34.1	5.12	704.57	Pf00515, Pf07719, Pf13181, Pf13414, Pf13424, Pf13431, Pf13432, Pf14559	[GO:0005515]; GO:0005488; GO:0003674 [GO:0005634]; GO:0043231; GO:0043227; GO:0043229; GO:0043226; GO:0044424; GO:0005575; GO:0005622; GO:0044464; GO:0005623 [GO:0005737]; GO:0044424; GO:0005622; GO:0044464; GO:0005575; GO:0005623 [GO:0005829]; GO:0044444; GO:0005737; GO:0044424; GO:0005622; GO:0044464; GO:0005575; GO:0005623 [GO:0016020]; GO:0005575 [GO:0030433]; GO:0036503; GO:0043161; GO:00102…	64667	ENSRNOG00000019891.6	Sgta	7				0.01	0.01		6.95572e-17	8.17355e-17
P05504	ATP synthase subunit A [OS=Rattus norvegicus]	0.004	6.217	8	2	4	2	226	25.1	9.88	451.48	Pf00119	[GO:0003674] [GO:0005575] [GO:0005739]; GO:0043231; GO:0044444; GO:0043227; GO:0043229; GO:0005737; GO:0044424; GO:0043226; GO:0005622; GO:0044464; GO:0005575; GO:0005623 [GO:0005743]; GO:0019866; GO:0031966; GO:0031090; GO:0031967; GO:0044424; GO:0005740; GO:0044429; GO:0016020; GO:0043227; GO:0044422; GO:0031975; GO:0044446; GO:0005622; GO:0044464; GO:0005739; GO:0044444; GO:0005575; GO:0043226…	26197	ENSRNOG00000031979.3	ATP6	MT	Formation of ATP by chemiosmotic coupling; Cristae formation	Alzheimer's disease; Oxidative phosphorylation; Metabolic pathways; Parkinson's disease; Huntington's disease	100	0.01	6.681	8.40598e-17	6.95572e-17	0.000945675
P08011	Microsomal glutathione S-transferase 1 [OS=Rattus norvegicus]	0.001	8.116	8	1	4	1	155	17.5	9.61	522.23	Pf01124	[GO:0004364]; GO:0016765; GO:0016740; GO:0003824; GO:0003674 [GO:0004602]; GO:0004601; GO:0016209; GO:0016684; GO:0003674; GO:0016491; GO:0003824 [GO:0005634]; GO:0043231; GO:0043227; GO:0043229; GO:0043226; GO:0044424; GO:0005575; GO:0005622; GO:0044464; GO:0005623 [GO:0005739]; GO:0043231; GO:0044444; GO:0043227; GO:0043229; GO:0005737; GO:0044424; GO:0043226; GO:0005622; GO:0044464; GO:0005575…	171341	ENSRNOG00000007743.7	Mgst1	4	Glutathione conjugation; Aflatoxin activation and detoxification; Neutrophil degranulation	Platinum drug resistance; Chemical carcinogenesis; Metabolism of xenobiotics by cytochrome P450; Glutathione metabolism; Drug metabolism - cytochrome P450	100	0.01	0.678	8.40598e-17	6.95572e-17	0.883548
P08644	GTPase KRas [OS=Rattus norvegicus]	0.023	3.147	6	1	4	1	189	21.6	6.77	390.52	Pf00009, Pf00071, Pf02421, Pf08477	[GO:0000166]; GO:0036094; GO:1901265; GO:0005488; GO:0097159; GO:1901363; GO:0003674 [GO:0001889]; GO:0048732; GO:0061008; GO:0048513; GO:0048731; GO:0048856; GO:0007275; GO:0032502; GO:0032501; GO:0008150 [GO:0001934]; GO:0001932; GO:0006468; GO:0031401; GO:0042327; GO:0031399; GO:0042325; GO:0006464; GO:0016310; GO:0032270; GO:0045937; GO:0032268; GO:0019220; GO:0036211; GO:0044267; GO:0006796;…	24525	ENSRNOG00000009338.6	Kras	4	VEGFR2 mediated cell proliferation; Signaling by GPCR; GRB2 events in EGFR signaling; SHC-mediated cascade:FGFR1; Tie2 Signaling; FRS-mediated FGFR2 signaling; FRS-mediated FGFR3 signaling; PTK6 Regulates RHO GTPases, RAS GTPase and MAP kinases; FRS-mediated FGFR1 signaling; SHC-mediated cascade:FGFR3; NCAM signaling for neurite out-growth; Signaling by SCF-KIT; EGFR Transactivation by Gastrin; D…	Oxytocin signaling pathway; GnRH signaling pathway; Endometrial cancer; Tight junction; MAPK signaling pathway; Alcoholism; ErbB signaling pathway; Sphingolipid signaling pathway; B cell receptor signaling pathway; Viral carcinogenesis; Apoptosis; Aldosterone-regulated sodium reabsorption; Neurotrophin signaling pathway; Axon guidance; Gap junction; Glioma; Longevity regulating pathway; Hepatitis…	100	0.01	0.665	8.40598e-17	6.95572e-17	0.869256
P13601	Aldehyde dehydrogenase, cytosolic 1 [OS=Rattus norvegicus]	0	31.106	12	5	169	1	501	54.5	7.42	16811.2	Pf00171, Pf05893, Pf07368	[GO:0003995]; GO:0016627; GO:0016491; GO:0003824; GO:0003674 [GO:0004028]; GO:0016620; GO:0016903; GO:0016491; GO:0003824; GO:0003674 [GO:0004029]; GO:0016620; GO:0016903; GO:0016491; GO:0003824; GO:0003674 [GO:0005737]; GO:0044424; GO:0005622; GO:0044464; GO:0005575; GO:0005623 [GO:0005829]; GO:0044444; GO:0005737; GO:0044424; GO:0005622; GO:0044464; GO:0005575; GO:0005623 [GO:0006068]; GO:00060…	29651		Aldh1a7	1		Metabolic pathways; Retinol metabolism	100	0.01	0.422	8.40598e-17	6.95572e-17	0.399438
P14659	Heat shock-related 70 kDa protein 2 [OS=Rattus norvegicus]	0	157.392	25	15	949	2	633	69.6	5.67	119963	Pf00012, Pf06723	[GO:0000166]; GO:0036094; GO:1901265; GO:0005488; GO:0097159; GO:1901363; GO:0003674 [GO:0000795]; GO:0099086; GO:0000794; GO:0044454; GO:0000228; GO:0000793; GO:0044427; GO:0044428; GO:0005694; GO:0031981; GO:0044446; GO:0005634; GO:0043232; GO:0070013; GO:0043229; GO:0044422; GO:0044424; GO:0043231; GO:0043228; GO:0043233; GO:0043226; GO:0005575; GO:0005622; GO:0044464; GO:0043227; GO:0031974; …	60460	ENSRNOG00000006472.5	Hspa2	6		MAPK signaling pathway; Antigen processing and presentation; Measles; Longevity regulating pathway - multiple species; Legionellosis; Epstein-Barr virus infection; Influenza A; Estrogen signaling pathway; Protein processing in endoplasmic reticulum; Toxoplasmosis; Spliceosome; Endocytosis	100	0.01	1.564	8.40598e-17	6.95572e-17	0.717095
P18596-1	Sarcoplasmic/endoplasmic reticulum calcium atpase 3 [OS=Rattus norvegicus]	0	71.791	12	9	553	1	1061	116.2	5.74	61729.3	Pf00122, Pf00689, Pf00690, Pf00702, Pf08282, Pf12710, Pf13246	[GO:0000166]; GO:0036094; GO:1901265; GO:0005488; GO:0097159; GO:1901363; GO:0003674 [GO:0005388]; GO:0015085; GO:0015662; GO:0019829; GO:0046873; GO:0072509; GO:0042625; GO:0008324; GO:0022890; GO:0022853; GO:0042626; GO:0015075; GO:0022804; GO:0015405; GO:0016820; GO:0043492; GO:0022891; GO:0022857; GO:0015399; GO:0016817; GO:0042623; GO:0022892; GO:0005215; GO:0016787; GO:0016887; GO:0003674; …	25391		Atp2a3	10		Pancreatic secretion; Calcium signaling pathway; Alzheimer's disease; cGMP-PKG signaling pathway	100	0.01	1.159	8.40598e-17	6.95572e-17	0.949439
P21818	Stathmin-2 [OS=Rattus norvegicus]	0.005	5.345	11	2	4	1	179	20.7	8.63	430.7	Pf00836, Pf04111	[GO:0005515]; GO:0005488; GO:0003674 [GO:0005737]; GO:0044424; GO:0005622; GO:0044464; GO:0005575; GO:0005623 [GO:0005768]; GO:0012505; GO:0031410; GO:0044464; GO:0044444; GO:0097708; GO:0005575; GO:0005623; GO:0005737; GO:0044424; GO:0031982; GO:0043229; GO:0005622; GO:0043227; GO:0043226 [GO:0005794]; GO:0012505; GO:0043231; GO:0044444; GO:0044464; GO:0043227; GO:0043229; GO:0005737; GO:0044424…	84510	ENSRNOG00000011705.7	Stmn2	2			100	0.01	0.321	8.40598e-17	6.95572e-17	0.171695
P26376	Interferon-induced transmembrane protein 3 [OS=Rattus norvegicus]	0.077	1.633	6	1	4	1	137	15	7.9	268.44	Pf04505	[GO:0003674] [GO:0005575] [GO:0005634]; GO:0043231; GO:0043227; GO:0043229; GO:0043226; GO:0044424; GO:0005575; GO:0005622; GO:0044464; GO:0005623 [GO:0005737]; GO:0044424; GO:0005622; GO:0044464; GO:0005575; GO:0005623 [GO:0005764]; GO:0000323; GO:0005773; GO:0043231; GO:0044444; GO:0043227; GO:0043229; GO:0005737; GO:0044424; GO:0043226; GO:0005622; GO:0044464; GO:0005575; GO:0005623 [GO:000576…	361673	ENSRNOG00000015078.7	Ifitm3	1	Immunoregulatory interactions between a Lymphoid and a non-Lymphoid cell			0.01	0.01		6.95572e-17	8.17355e-17
P27321	Calpastatin [OS=Rattus norvegicus]	0.005	5.394	2	1	2	1	713	77.3	5.2	268.23	Pf00748	[GO:0001889]; GO:0048732; GO:0061008; GO:0048513; GO:0048731; GO:0048856; GO:0007275; GO:0032502; GO:0032501; GO:0008150 [GO:0002020]; GO:0019899; GO:0005515; GO:0005488; GO:0003674 [GO:0003723]; GO:0003676; GO:0097159; GO:1901363; GO:0005488; GO:0003674 [GO:0004869]; GO:0004866; GO:0030414; GO:0061135; GO:0004857; GO:0061134; GO:0030234; GO:0098772; GO:0003674 [GO:0005515]; GO:0005488; GO:000367…	25403		Cast	2			100	0.01	1.923	8.40598e-17	6.95572e-17	0.47572
P27732-1	Voltage-dependent L-type calcium channel subunit alpha-1D [OS=Rattus norvegicus]	0.057	1.805	0	1	4	1	2203	250	7.11	140.29	Pf00520, Pf08016, Pf08763	[GO:0005216]; GO:0015075; GO:0022838; GO:0022891; GO:0015267; GO:0022857; GO:0022892; GO:0022803; GO:0005215; GO:0003674 [GO:0005244]; GO:0005216; GO:0022832; GO:0015075; GO:0022838; GO:0022836; GO:0022891; GO:0015267; GO:0022857; GO:0022892; GO:0022803; GO:0005215; GO:0003674 [GO:0005245]; GO:0005262; GO:0022843; GO:0005261; GO:0015085; GO:0005244; GO:0005216; GO:0008324; GO:0046873; GO:0072509;…	29716		Cacna1d	16		Oxytocin signaling pathway; GnRH signaling pathway; MAPK signaling pathway; Calcium signaling pathway; Adrenergic signaling in cardiomyocytes; Alzheimer's disease; Retrograde endocannabinoid signaling; cAMP signaling pathway; Glutamatergic synapse; Renin secretion; Cholinergic synapse; Carbohydrate digestion and absorption; GABAergic synapse; Circadian entrainment; Aldosterone synthesis and secre…	100	0.01	4.748	8.40598e-17	6.95572e-17	0.0100578
P31211	corticosteroid-binding globulin [OS=Rattus norvegicus]	0	13.499	9	3	7	3	396	44.6	4.98	778.27	Pf00079	[GO:0003674] [GO:0004867]; GO:0004866; GO:0030414; GO:0061135; GO:0004857; GO:0061134; GO:0030234; GO:0098772; GO:0003674 [GO:0005496]; GO:0008289; GO:0097159; GO:0005488; GO:0003674 [GO:0005575] [GO:0005576]; GO:0005575 [GO:0005615]; GO:0044421; GO:0005575; GO:0005576 [GO:0006810]; GO:0051234; GO:0051179; GO:0008150 [GO:0008150] [GO:0008211]; GO:0008202; GO:0006629; GO:1901360; GO:0044238; GO:00…	299270	ENSRNOG00000009438.7	Serpina6	6			100	0.01	5.121	8.40598e-17	6.95572e-17	0.00642564
P35571	Glycerol-3-phosphate dehydrogenase, mitochondrial [OS=Rattus norvegicus]	0.001	7.833	3	2	3	2	727	80.9	6.62	212.14	Pf00890, Pf01266, Pf03486, Pf07992, Pf12831, Pf13405, Pf13499	[GO:0004367]; GO:0016616; GO:0016614; GO:0016491; GO:0003824; GO:0003674 [GO:0004368]; GO:0016901; GO:0016614; GO:0016491; GO:0003824; GO:0003674 [GO:0005509]; GO:0046872; GO:0043169; GO:0043167; GO:0005488; GO:0003674 [GO:0005739]; GO:0043231; GO:0044444; GO:0043227; GO:0043229; GO:0005737; GO:0044424; GO:0043226; GO:0005622; GO:0044464; GO:0005575; GO:0005623 [GO:0005743]; GO:0019866; GO:003196…	25062		Gpd2	3		Glycerophospholipid metabolism	100	0.01	0.206	8.40598e-17	6.95572e-17	0.0202499
P47196	RAC-alpha serine/threonine-protein kinase [OS=Rattus norvegicus]	0.088	1.489	2	1	1	1	480	55.7	5.9		Pf00069, Pf00169, Pf00433, Pf07714, Pf14531, Pf15413	(content is truncated) [GO:0000060]; GO:0006606; GO:0006886; GO:0017038; GO:0034504; GO:0051170; GO:0072594; GO:0015031; GO:0034613; GO:0046907; GO:0033365; GO:0006913; GO:0045184; GO:0015833; GO:0008104; GO:0070727; GO:0006810; GO:0051641; GO:0051649; GO:0051169; GO:0051234; GO:0042886; GO:0071702; GO:0033036; GO:0051179; GO:0071705; GO:0008150 [GO:0000166]; GO:0036094; GO:1901265; GO:0005488; G…	24185	ENSRNOG00000028629.3	Akt1	6	PI5P, PP2A and IER3 Regulate PI3K/AKT Signaling; VEGFR2 mediated vascular permeability; Regulation of PTEN stability and activity; Downregulation of ERBB2:ERBB3 signaling; AKT phosphorylates targets in the cytosol; Butyrate Response Factor 1 (BRF1) binds and destabilizes mRNA; GPVI-mediated activation cascade; G beta:gamma signalling through PI3Kgamma; Tetrahydrobiopterin (BH4) synthesis, recycli…	Endometrial cancer; Tight junction; MAPK signaling pathway; ErbB signaling pathway; Sphingolipid signaling pathway; Regulation of lipolysis in adipocytes; B cell receptor signaling pathway; Adrenergic signaling in cardiomyocytes; Apoptosis; Neurotrophin signaling pathway; Measles; Glioma; Chagas disease (American trypanosomiasis); Longevity regulating pathway; Hepatitis B; AGE-RAGE signaling path…		0.01	0.01		6.95572e-17	8.17355e-17
P48284	Carbonic anhydrase 4 [OS=Rattus norvegicus]	0.032	2.318	4	1	2	1	309	35.1	6.8	113.89	Pf00194	[GO:0004089]; GO:0016836; GO:0016835; GO:0016829; GO:0003824; GO:0003674 [GO:0005791]; GO:0005783; GO:0012505; GO:0043231; GO:0044444; GO:0044464; GO:0043227; GO:0043229; GO:0005737; GO:0044424; GO:0005575; GO:0005623; GO:0043226; GO:0005622 [GO:0005793]; GO:0043231; GO:0044444; GO:0043227; GO:0043229; GO:0005737; GO:0044424; GO:0043226; GO:0005622; GO:0044464; GO:0005575; GO:0005623 [GO:0005794]…	29242		Car4	10		Proximal tubule bicarbonate reclamation; Nitrogen metabolism		0.01	0.01		6.95572e-17	8.17355e-17
P54319	Phospholipase A-2-activating protein [OS=Rattus norvegicus]	0	19.264	6	4	12	4	795	87	6.09	1763.74	Pf00400, Pf08324, Pf09070	[GO:0005515]; GO:0005488; GO:0003674 [GO:0005634]; GO:0043231; GO:0043227; GO:0043229; GO:0043226; GO:0044424; GO:0005575; GO:0005622; GO:0044464; GO:0005623 [GO:0005737]; GO:0044424; GO:0005622; GO:0044464; GO:0005575; GO:0005623 [GO:0006954]; GO:0006952; GO:0006950; GO:0050896; GO:0008150 [GO:0010992]; GO:0019725; GO:0009987; GO:0042592; GO:0008150; GO:0065008; GO:0065007 [GO:0016005]; GO:00160…	116645	ENSRNOG00000007753.6	Plaa	5		Protein processing in endoplasmic reticulum	100	0.01	1.299	8.40598e-17	6.95572e-17	0.87589
P62501	TSC22 domain family protein 1 [OS=Rattus norvegicus]	0.003	7.416	14	2	14	2	143	15.6	5.2	1742.51	Pf01166, Pf06156	[GO:0000978]; GO:0000977; GO:0000987; GO:0000976; GO:0001012; GO:0044212; GO:1990837; GO:0000975; GO:0003690; GO:0043565; GO:0001067; GO:0003677; GO:0003676; GO:0097159; GO:1901363; GO:0005488; GO:0003674 [GO:0001077]; GO:0000982; GO:0001228; GO:0000981; GO:0003700; GO:0140110; GO:0003674 [GO:0003700]; GO:0140110; GO:0003674 [GO:0005634]; GO:0043231; GO:0043227; GO:0043229; GO:0043226; GO:0044424…	498545	ENSRNOG00000001030.8	Tsc22d1	15			100	0.01	0.978	8.40598e-17	6.95572e-17	0.999595
P70645	bleomycin hydrolase [OS=Rattus norvegicus]	0	8.675	5	2	8	2	454	52.3	6.48	783.87	Pf03051	[GO:0004177]; GO:0008238; GO:0070011; GO:0008233; GO:0016787; GO:0140096; GO:0003824; GO:0003674 [GO:0004197]; GO:0004175; GO:0008234; GO:0070011; GO:0008233; GO:0016787; GO:0140096; GO:0003824; GO:0003674 [GO:0005634]; GO:0043231; GO:0043227; GO:0043229; GO:0043226; GO:0044424; GO:0005575; GO:0005622; GO:0044464; GO:0005623 [GO:0005737]; GO:0044424; GO:0005622; GO:0044464; GO:0005575; GO:0005623…	287552		Blmh	10			100	0.01	0.73	8.40598e-17	6.95572e-17	0.93007
P80299	Bifunctional epoxide hydrolase 2 [OS=Rattus norvegicus]	0	18.412	9	4	8	4	554	62.3	6.19	854.41	Pf00561, Pf00702, Pf12146, Pf12695, Pf12697, Pf13242, Pf13419	[GO:0000287]; GO:0046872; GO:0043169; GO:0043167; GO:0005488; GO:0003674 [GO:0002539]; GO:0002538; GO:0002532; GO:0006954; GO:0032501; GO:0006952; GO:0008150; GO:0006950; GO:0050896 [GO:0003824]; GO:0003674 [GO:0004301]; GO:0016803; GO:0016801; GO:0016787; GO:0003824; GO:0003674 [GO:0005102]; GO:0005515; GO:0005488; GO:0003674 [GO:0005737]; GO:0044424; GO:0005622; GO:0044464; GO:0005575; GO:00056…	65030		Ephx2	15		Arachidonic acid metabolism; Metabolic pathways; Peroxisome	100	0.01	8.889	8.40598e-17	6.95572e-17	8.68375e-05
P80385	5'-AMP-activated protein kinase subunit gamma-1 [OS=Rattus norvegicus]	0	9.548	12	3	8	3	330	37.4	6.96	776.4	Pf00571	[GO:0000166]; GO:0036094; GO:1901265; GO:0005488; GO:0097159; GO:1901363; GO:0003674 [GO:0004672]; GO:0016301; GO:0016773; GO:0140096; GO:0016772; GO:0003824; GO:0016740; GO:0003674 [GO:0004679]; GO:0004674; GO:0060089; GO:0004672; GO:0003674; GO:0016301; GO:0016773; GO:0140096; GO:0016772; GO:0003824; GO:0016740 [GO:0005515]; GO:0005488; GO:0003674 [GO:0005524]; GO:0032559; GO:0035639; GO:003055…	25520	ENSRNOG00000061499.1	Prkag1	7	Deactivation of the beta-catenin transactivating complex; RUNX1 regulates genes involved in megakaryocyte differentiation and platelet function; Formation of the beta-catenin:TCF transactivating complex; PKMTs methylate histone lysines	Oxytocin signaling pathway; Longevity regulating pathway; Longevity regulating pathway - multiple species; AMPK signaling pathway; FoxO signaling pathway; Circadian rhythm; Insulin resistance; Glucagon signaling pathway; Non-alcoholic fatty liver disease (NAFLD); Adipocytokine signaling pathway; Insulin signaling pathway; Hypertrophic cardiomyopathy (HCM)	100	0.01	1.366	8.40598e-17	6.95572e-17	0.835385
P83953	Importin subunit alpha-5 [OS=Rattus norvegicus]	0.005	5.485	3	1	2	1	538	60.1	4.97	271.34	Pf00514, Pf01749, Pf13513, Pf13646	[GO:0005488]; GO:0003674 [GO:0005515]; GO:0005488; GO:0003674 [GO:0005634]; GO:0043231; GO:0043227; GO:0043229; GO:0043226; GO:0044424; GO:0005575; GO:0005622; GO:0044464; GO:0005623 [GO:0005643]; GO:0005635; GO:0043234; GO:0044428; GO:0012505; GO:0031967; GO:0032991; GO:0005634; GO:0044446; GO:0044464; GO:0031975; GO:0043227; GO:0005575; GO:0043231; GO:0043229; GO:0044422; GO:0044424; GO:0005623…	288064		Kpna1	11			100	0.01	1.97	8.40598e-17	6.95572e-17	0.456213
P85007	immediate early response 3-interacting protein 1 [OS=Rattus norvegicus]	0	9.785	34	2	10	2	82	9	8.22	996.04	Pf08571	[GO:0005783]; GO:0012505; GO:0043231; GO:0044444; GO:0044464; GO:0043227; GO:0043229; GO:0005737; GO:0044424; GO:0005575; GO:0005623; GO:0043226; GO:0005622 [GO:0005789]; GO:0016020; GO:0042175; GO:0044425; GO:0044432; GO:0098827; GO:0005575; GO:0012505; GO:0044464; GO:0005783; GO:0044444; GO:0044446; GO:0031984; GO:0005623; GO:0043231; GO:0005737; GO:0044424; GO:0043229; GO:0044422; GO:0043227; …	361351		Hdhd2	18			100	0.01	0.985	8.40598e-17	6.95572e-17	0.999595
P97829-1	Leukocyte surface antigen CD47 [OS=Rattus norvegicus]	0.024	3.019	3	1	4	1	303	33	8.63	345.16	Pf04549, Pf08204	[GO:0005886]; GO:0016020; GO:0044464; GO:0071944; GO:0005575; GO:0005623 [GO:0005887]; GO:0016021; GO:0031226; GO:0031224; GO:0044459; GO:0044425; GO:0005886; GO:0044464; GO:0005575; GO:0016020; GO:0071944; GO:0005623 [GO:0007155]; GO:0022610; GO:0008150 [GO:0007229]; GO:0007166; GO:0007165; GO:0007154; GO:0009987; GO:0023052; GO:0050794; GO:0051716; GO:0008150; GO:0050789; GO:0050896; GO:0065007…	29364	ENSRNOG00000001964.7	Cd47	11	Cell surface interactions at the vascular wall; Integrin cell surface interactions; Signal regulatory protein family interactions; Neutrophil degranulation	ECM-receptor interaction	100	0.01	2.678	8.40598e-17	6.95572e-17	0.183079
P97879	Glutamate receptor-interacting protein 1 [OS=Rattus norvegicus]	0.079	1.584	1	1	2	1	1112	120.2	6.55	182.43	Pf00595, Pf13180	[GO:0005102]; GO:0005515; GO:0005488; GO:0003674 [GO:0005515]; GO:0005488; GO:0003674 [GO:0005737]; GO:0044424; GO:0005622; GO:0044464; GO:0005575; GO:0005623 [GO:0005783]; GO:0012505; GO:0043231; GO:0044444; GO:0044464; GO:0043227; GO:0043229; GO:0005737; GO:0044424; GO:0005575; GO:0005623; GO:0043226; GO:0005622 [GO:0005789]; GO:0016020; GO:0042175; GO:0044425; GO:0044432; GO:0098827; GO:000557…	84016		Grip1	7			100	0.01	1.451	8.40598e-17	6.95572e-17	0.78868
Q08415	Kynurenine--oxoglutarate transaminase 1, mitochondrial [OS=Rattus norvegicus]	0	10.471	10	4	12	3	457	51.6	7.72	1142.18	Pf00155, Pf01041, Pf01053, Pf01212	[GO:0003824]; GO:0003674 [GO:0005654]; GO:0031981; GO:0044428; GO:0070013; GO:0005634; GO:0044446; GO:0043229; GO:0043233; GO:0044424; GO:0043231; GO:0044422; GO:0043226; GO:0031974; GO:0005622; GO:0044464; GO:0043227; GO:0005575; GO:0005623 [GO:0005737]; GO:0044424; GO:0005622; GO:0044464; GO:0005575; GO:0005623 [GO:0005739]; GO:0043231; GO:0044444; GO:0043227; GO:0043229; GO:0005737; GO:0044424…	311844		Ccbl1; Kyat1	3		Chemical carcinogenesis; Tryptophan metabolism; Metabolic pathways; Selenocompound metabolism	100	0.01	0.706	8.40598e-17	6.95572e-17	0.906546
Q32PX7	Far upstream element-binding protein 1 [OS=Rattus norvegicus]	0.005	5.783	4	2	2	2	639	67.2	7.61		Pf00013, Pf07650, Pf13014	[GO:0001205]; GO:0001228; GO:0003705; GO:0000981; GO:0003700; GO:0140110; GO:0003674 [GO:0003676]; GO:0097159; GO:1901363; GO:0005488; GO:0003674 [GO:0003677]; GO:0003676; GO:0097159; GO:1901363; GO:0005488; GO:0003674 [GO:0003723]; GO:0003676; GO:0097159; GO:1901363; GO:0005488; GO:0003674 [GO:0005634]; GO:0043231; GO:0043227; GO:0043229; GO:0043226; GO:0044424; GO:0005575; GO:0005622; GO:004446…	654496		Fubp1	2			100	0.01		8.40598e-17	6.95572e-17
Q32Q06	AP-1 complex subunit mu-1 [OS=Rattus norvegicus]	0.03	2.402	3	1	1	1	423	48.5	7.3		Pf00928	[GO:0005794]; GO:0012505; GO:0043231; GO:0044444; GO:0044464; GO:0043227; GO:0043229; GO:0005737; GO:0044424; GO:0005575; GO:0005623; GO:0043226; GO:0005622 [GO:0006810]; GO:0051234; GO:0051179; GO:0008150 [GO:0006886]; GO:0015031; GO:0034613; GO:0046907; GO:0015833; GO:0045184; GO:0008104; GO:0070727; GO:0006810; GO:0051641; GO:0051649; GO:0042886; GO:0071702; GO:0051234; GO:0033036; GO:0051179;…	306332	ENSRNOG00000014454.5	Ap1m1	16	MHC class II antigen presentation; Golgi Associated Vesicle Biogenesis; Lysosome Vesicle Biogenesis; Neutrophil degranulation	Lysosome	100	0.01	0.092	8.40598e-17	6.95572e-17	4.83057e-05
Q3KRE0	ATPase family AAA domain-containing protein 3 [OS=Rattus norvegicus]	0	18.046	7	4	10	4	591	66.7	9.29	1003.05	Pf00004, Pf00910, Pf01078, Pf05707, Pf06745, Pf07728, Pf12037, Pf13191, Pf13207, Pf13401	[GO:0000166]; GO:0036094; GO:1901265; GO:0005488; GO:0097159; GO:1901363; GO:0003674 [GO:0003723]; GO:0003676; GO:0097159; GO:1901363; GO:0005488; GO:0003674 [GO:0003724]; GO:0004386; GO:0140098; GO:0017111; GO:0003824; GO:0016462; GO:0003674; GO:0016818; GO:0016817; GO:0016787 [GO:0005524]; GO:0032559; GO:0035639; GO:0030554; GO:0032555; GO:0043168; GO:1901265; GO:0017076; GO:0032553; GO:0043167…	298682	ENSRNOG00000018118.6	Atad3a	5	Neutrophil degranulation		100	0.01	0.382	8.40598e-17	6.95572e-17	0.309337
Q4FZU6	Annexin A8 [OS=Rattus norvegicus]	0.038	2.105	3	1	3	1	327	36.7	5.77	135.19	Pf00191	[GO:0003674] [GO:0005509]; GO:0046872; GO:0043169; GO:0043167; GO:0005488; GO:0003674 [GO:0005544]; GO:0005543; GO:0008289; GO:0043168; GO:0005488; GO:0043167; GO:0003674 [GO:0005546]; GO:1902936; GO:1901981; GO:0035091; GO:0005543; GO:0008289; GO:0043168; GO:0005488; GO:0043167; GO:0003674 [GO:0005547]; GO:1901981; GO:0035091; GO:0005543; GO:0008289; GO:0043168; GO:0005488; GO:0043167; GO:000367…	306283	ENSRNOG00000060949.1	Anxa8	16			100	0.01	0.715	8.40598e-17	6.95572e-17	0.906546
Q4KLH6-1	Centrosomal protein of 162 kDa [OS=Rattus norvegicus]	0.065	1.75	0	1	2	1	1403	160.9	5.73	251.02	Pf00038, Pf03962, Pf04111, Pf09726, Pf10174, Pf12004, Pf12128, Pf13514	[GO:0005198]; GO:0003674 [GO:0005634]; GO:0043231; GO:0043227; GO:0043229; GO:0043226; GO:0044424; GO:0005575; GO:0005622; GO:0044464; GO:0005623 [GO:0005737]; GO:0044424; GO:0005622; GO:0044464; GO:0005575; GO:0005623 [GO:0005813]; GO:0005815; GO:0015630; GO:0044430; GO:0005856; GO:0044446; GO:0043232; GO:0043229; GO:0044422; GO:0044424; GO:0043228; GO:0043226; GO:0005575; GO:0005622; GO:0044464…	300880	ENSRNOG00000010608.6	RGD1307365; Cep162	8	Anchoring of the basal body to the plasma membrane		100	0.01	1.648	8.40598e-17	6.95572e-17	0.663218
Q566Q8	UPF0696 protein C11orf68 homolog [OS=Rattus norvegicus]	0.023	3.159	5	1	1	1	251	27.5	5.47		Pf08939	[GO:0003723]; GO:0003676; GO:0097159; GO:1901363; GO:0005488; GO:0003674	266609		Bles03	1				0.01	0.01		6.95572e-17	8.17355e-17
Q5BK07	Coiled-coil domain-containing protein 43 [OS=Rattus norvegicus]	0.027	2.474	5	1	1	1	222	25	4.92				360637	ENSRNOG00000002748.7	Ccdc43	10				0.01	0.01		6.95572e-17	8.17355e-17
Q5FVN0	Lysophospholipid acyltransferase 5 [OS=Rattus norvegicus]	0.024	3.045	2	1	2	1	487	56	8.69	202.5	Pf03062	[GO:0003674] [GO:0004147]; GO:0030523; GO:0016417; GO:0016747; GO:0016746; GO:0016740; GO:0003824; GO:0003674 [GO:0004772]; GO:0008374; GO:0016747; GO:0016746; GO:0016740; GO:0003824; GO:0003674 [GO:0005575] [GO:0005783]; GO:0012505; GO:0043231; GO:0044444; GO:0044464; GO:0043227; GO:0043229; GO:0005737; GO:0044424; GO:0005575; GO:0005623; GO:0043226; GO:0005622 [GO:0005789]; GO:0016020; GO:00421…	362434	ENSRNOG00000012269.5	Lpcat3	4	Acyl chain remodelling of PS; Acyl chain remodelling of PC; Acyl chain remodelling of PE	Glycerophospholipid metabolism		0.01	0.01		6.95572e-17	8.17355e-17
Q5I0K8	28S ribosomal protein S7, mitochondrial [OS=Rattus norvegicus]	0.005	5.277	5	1	2	1	242	28.2	10.02	289.38	Pf00177	[GO:0000028]; GO:0022618; GO:0042255; GO:0042274; GO:0022613; GO:0034622; GO:0071826; GO:0042254; GO:0070925; GO:0044085; GO:0065003; GO:0043933; GO:0006996; GO:0022607; GO:0071840; GO:0016043; GO:0008150; GO:0009987 [GO:0003723]; GO:0003676; GO:0097159; GO:1901363; GO:0005488; GO:0003674 [GO:0003729]; GO:0003723; GO:0003676; GO:0097159; GO:1901363; GO:0005488; GO:0003674 [GO:0003735]; GO:0005198…	113958	ENSRNOG00000003797.6	Mrps7	10	Mitochondrial translation termination; Mitochondrial translation elongation	Ribosome	100	0.01	0.143	8.40598e-17	6.95572e-17	0.00184475
Q5M7W7	probable proline--tRNA ligase, mitochondrial [OS=Rattus norvegicus]	0.006	5	3	1	2	1	475	53.3	7.83	198.91	Pf00587, Pf03129	[GO:0000166]; GO:0036094; GO:1901265; GO:0005488; GO:0097159; GO:1901363; GO:0003674 [GO:0004812]; GO:0140101; GO:0140098; GO:0003824; GO:0003674 [GO:0004827]; GO:0004812; GO:0140101; GO:0140098; GO:0003824; GO:0003674 [GO:0005524]; GO:0032559; GO:0035639; GO:0030554; GO:0032555; GO:0043168; GO:1901265; GO:0017076; GO:0032553; GO:0043167; GO:0097159; GO:1901363; GO:0000166; GO:0097367; GO:0005488…	313429	ENSRNOG00000007327.5	Pars2	5		Aminoacyl-tRNA biosynthesis	100	0.01	0.834	8.40598e-17	6.95572e-17	0.977374
Q5RK27	Solute carrier family 12 member 7 [OS=Rattus norvegicus]	0	16.623	5	3	6	3	1083	119.3	6.58	747.44	Pf00324, Pf13520	[GO:0003333]; GO:0006865; GO:1905039; GO:0046942; GO:0071705; GO:0098656; GO:1903825; GO:0015711; GO:0015849; GO:0006810; GO:0006820; GO:0034220; GO:0055085; GO:0071702; GO:0051234; GO:0006811; GO:0051179; GO:0008150 [GO:0005215]; GO:0003674 [GO:0005886]; GO:0016020; GO:0044464; GO:0071944; GO:0005575; GO:0005623 [GO:0005887]; GO:0016021; GO:0031226; GO:0031224; GO:0044459; GO:0044425; GO:0005886…	308069	ENSRNOG00000016372.7	Slc12a7	1	Cation-coupled Chloride cotransporters	Collecting duct acid secretion	100	0.01	0.753	8.40598e-17	6.95572e-17	0.948907
Q5U1X1	Oligoribonuclease, mitochondrial [OS=Rattus norvegicus]	0	14.177	12	2	11	2	237	26.7	7.15	748.9	Pf00929	[GO:0000175]; GO:0008408; GO:0016896; GO:0004527; GO:0004532; GO:0016796; GO:0004518; GO:0004540; GO:0016788; GO:0140098; GO:0016787; GO:0003824; GO:0003674 [GO:0003676]; GO:0097159; GO:1901363; GO:0005488; GO:0003674 [GO:0004518]; GO:0016788; GO:0016787; GO:0003824; GO:0003674 [GO:0004527]; GO:0004518; GO:0016788; GO:0016787; GO:0003824; GO:0003674 [GO:0005634]; GO:0043231; GO:0043227; GO:004322…	300689	ENSRNOG00000018939.7	Rexo2	8		Ribosome biogenesis in eukaryotes	100	0.01	0.321	8.40598e-17	6.95572e-17	0.171695
Q5U2U0	ATP-dependent Clp protease ATP-binding subunit clpX-like, mitochondrial [OS=Rattus norvegicus]	0	14.203	8	4	7	4	633	69.2	7.72	792.2	Pf00004, Pf01078, Pf05729, Pf07724, Pf07726, Pf07728, Pf10431, Pf13191, Pf13401, Pf14532	[GO:0000166]; GO:0036094; GO:1901265; GO:0005488; GO:0097159; GO:1901363; GO:0003674 [GO:0003674] [GO:0004176]; GO:0042623; GO:0070011; GO:0016887; GO:0008233; GO:0017111; GO:0016787; GO:0140096; GO:0016462; GO:0003824; GO:0016818; GO:0003674; GO:0016817 [GO:0005524]; GO:0032559; GO:0035639; GO:0030554; GO:0032555; GO:0043168; GO:1901265; GO:0017076; GO:0032553; GO:0043167; GO:0097159; GO:1901363…	300786	ENSRNOG00000030225.4	Clpx	8			100	0.01	0.825	8.40598e-17	6.95572e-17	0.974072
Q5U2V4	Phospholipase B-like 1 [OS=Rattus norvegicus]	0	26.197	12	5	14	5	550	63	8.6	1190.68	Pf04916	[GO:0004620]; GO:0016298; GO:0016788; GO:0016787; GO:0003824; GO:0003674 [GO:0005615]; GO:0044421; GO:0005575; GO:0005576 [GO:0005764]; GO:0000323; GO:0005773; GO:0043231; GO:0044444; GO:0043227; GO:0043229; GO:0005737; GO:0044424; GO:0043226; GO:0005622; GO:0044464; GO:0005575; GO:0005623 [GO:0006629]; GO:0044238; GO:0071704; GO:0008152; GO:0008150 [GO:0010296]; GO:0051723; GO:0052689; GO:014009…	297694	ENSRNOG00000008933.6	Plbd1	4	Hydrolysis of LPC; Acyl chain remodelling of PC; Acyl chain remodelling of PE; Acyl chain remodelling of PI			0.01	0.01		6.95572e-17	8.17355e-17
Q5XI65	Dynein regulatory complex protein 1 [OS=Rattus norvegicus]	0.044	1.986	1	1	10	1	754	88.3	6.07	688.58	Pf14772, Pf14775	[GO:0005737]; GO:0044424; GO:0005622; GO:0044464; GO:0005575; GO:0005623 [GO:0005829]; GO:0044444; GO:0005737; GO:0044424; GO:0005622; GO:0044464; GO:0005575; GO:0005623 [GO:0005856]; GO:0043232; GO:0043228; GO:0043229; GO:0043226; GO:0044424; GO:0005575; GO:0005622; GO:0044464; GO:0005623 [GO:0005929]; GO:0043226; GO:0120025; GO:0005575; GO:0042995; GO:0044464; GO:0005623 [GO:0005930]; GO:004443…	362712	ENSRNOG00000024905.5	Ccdc164; Drc1	6			100	0.01	2.333	8.40598e-17	6.95572e-17	0.29414
Q5XIA1	Nicalin [OS=Rattus norvegicus]	0.071	1.709	2	1	1	1	563	63	6.58		Pf04389, Pf05450	[GO:0005783]; GO:0012505; GO:0043231; GO:0044444; GO:0044464; GO:0043227; GO:0043229; GO:0005737; GO:0044424; GO:0005575; GO:0005623; GO:0043226; GO:0005622 [GO:0005789]; GO:0016020; GO:0042175; GO:0044425; GO:0044432; GO:0098827; GO:0005575; GO:0012505; GO:0044464; GO:0005783; GO:0044444; GO:0044446; GO:0031984; GO:0005623; GO:0043231; GO:0005737; GO:0044424; GO:0043229; GO:0044422; GO:0043227; …	314648		Ncln	7			100	0.01	0.128	8.40598e-17	6.95572e-17	0.000805132
Q62760	Mitochondrial import receptor subunit TOM20 homolog [OS=Rattus norvegicus]	0	12.755	14	1	10	1	145	16.3	8.6	1312.94	Pf02064	[GO:0005215]; GO:0003674 [GO:0005515]; GO:0005488; GO:0003674 [GO:0005739]; GO:0043231; GO:0044444; GO:0043227; GO:0043229; GO:0005737; GO:0044424; GO:0043226; GO:0005622; GO:0044464; GO:0005575; GO:0005623 [GO:0005740]; GO:0031967; GO:0044429; GO:0031975; GO:0043227; GO:0044446; GO:0005739; GO:0044444; GO:0044464; GO:0043226; GO:0043229; GO:0044422; GO:0044424; GO:0043231; GO:0005737; GO:0005575…	266601	ENSRNOG00000019980.2	Tomm20	19	Ub-specific processing proteases; Pink/Parkin Mediated Mitophagy		100	0.01	3.516	8.40598e-17	6.95572e-17	0.0556907
Q63524	Transmembrane emp24 domain-containing protein 2 [OS=Rattus norvegicus]	0.004	6.028	4	1	6	1	201	22.7	5.17	774.36	Pf01105	[GO:0001701]; GO:0043009; GO:0009792; GO:0009790; GO:0007275; GO:0032501; GO:0048856; GO:0008150; GO:0032502 [GO:0001756]; GO:0009952; GO:0035282; GO:0043009; GO:0048646; GO:0061053; GO:0003002; GO:0009792; GO:0009653; GO:0032502; GO:0009790; GO:0060429; GO:0007389; GO:0048856; GO:0008150; GO:0007275; GO:0009888; GO:0032501 [GO:0001843]; GO:0014020; GO:0060606; GO:0001838; GO:0001841; GO:0035148;…	65165	ENSRNOG00000001053.5	Tmed2	12	COPI-dependent Golgi-to-ER retrograde traffic; Pre-NOTCH Processing in Golgi; Cargo concentration in the ER; COPII (Coat Protein 2) Mediated Vesicle Transport; COPI-mediated anterograde transport		100	0.01	1.283	8.40598e-17	6.95572e-17	0.886769
Q63584	Transmembrane emp24 domain-containing protein 10 [OS=Rattus norvegicus]	0	28.246	26	4	17	4	219	24.8	6.42	2372.38	Pf01105	[GO:0000139]; GO:0044431; GO:0098588; GO:0098791; GO:0005794; GO:0044444; GO:0044446; GO:0031090; GO:0031984; GO:0012505; GO:0043231; GO:0005737; GO:0044424; GO:0043229; GO:0044422; GO:0016020; GO:0043227; GO:0044464; GO:0005622; GO:0043226; GO:0005575; GO:0005623 [GO:0001822]; GO:0048513; GO:0072001; GO:0048731; GO:0048856; GO:0001655; GO:0007275; GO:0032502; GO:0032501; GO:0008150 [GO:0005515];…	84599	ENSRNOG00000007901.6	Tmed10	6	COPI-dependent Golgi-to-ER retrograde traffic; Cargo concentration in the ER; COPII (Coat Protein 2) Mediated Vesicle Transport; COPI-mediated anterograde transport		100	0.01	1.43	8.40598e-17	6.95572e-17	0.805399
Q64232	Very-long-chain enoyl-CoA reductase [OS=Rattus norvegicus]	0.006	5.177	6	2	4	2	308	36.1	9.55	373.22	Pf02544	[GO:0005634]; GO:0043231; GO:0043227; GO:0043229; GO:0043226; GO:0044424; GO:0005575; GO:0005622; GO:0044464; GO:0005623 [GO:0005737]; GO:0044424; GO:0005622; GO:0044464; GO:0005575; GO:0005623 [GO:0005783]; GO:0012505; GO:0043231; GO:0044444; GO:0044464; GO:0043227; GO:0043229; GO:0005737; GO:0044424; GO:0005575; GO:0005623; GO:0043226; GO:0005622 [GO:0005789]; GO:0016020; GO:0042175; GO:0044425…	191576	ENSRNOG00000021808.4	Tecr	19	Synthesis of very long-chain fatty acyl-CoAs	Fatty acid metabolism; Fatty acid elongation; Biosynthesis of unsaturated fatty acids	100	0.01	0.327	8.40598e-17	6.95572e-17	0.183718
Q642A6	von Willebrand factor A domain-containing protein 1 [OS=Rattus norvegicus]	0	28.274	12	3	10	3	415	44.8	6.7	794.25	Pf00041, Pf00092, Pf13519	[GO:0005515]; GO:0005488; GO:0003674 [GO:0005576]; GO:0005575 [GO:0005578]; GO:0031012; GO:0044421; GO:0005575; GO:0005576 [GO:0005604]; GO:0005578; GO:0044420; GO:0031012; GO:0044421; GO:0005575; GO:0005576 [GO:0005614]; GO:0005578; GO:0031012; GO:0044421; GO:0005575; GO:0005576 [GO:0005615]; GO:0044421; GO:0005575; GO:0005576 [GO:0030198]; GO:0043062; GO:0016043; GO:0009987; GO:0071840; GO:0008…	298683	ENSRNOG00000018338.7	Vwa1	5	Post-translational protein phosphorylation; Regulation of Insulin-like Growth Factor (IGF) transport and uptake by Insulin-like Growth Factor Binding Proteins (IGFBPs)		100	0.01	2.438	8.40598e-17	6.95572e-17	0.257828
Q64548-1	Reticulon-1 [OS=Rattus norvegicus]	0.08	1.576	1	1	1	1	777	83	4.61		Pf02453	[GO:0005783]; GO:0012505; GO:0043231; GO:0044444; GO:0044464; GO:0043227; GO:0043229; GO:0005737; GO:0044424; GO:0005575; GO:0005623; GO:0043226; GO:0005622 [GO:0005789]; GO:0016020; GO:0042175; GO:0044425; GO:0044432; GO:0098827; GO:0005575; GO:0012505; GO:0044464; GO:0005783; GO:0044444; GO:0044446; GO:0031984; GO:0005623; GO:0043231; GO:0005737; GO:0044424; GO:0043229; GO:0044422; GO:0043227; …	116644		Rtn1	6			100	0.01	0.236	8.40598e-17	6.95572e-17	0.0440185
Q66HF9	Leucine-rich repeat flightless-interacting protein 1 [OS=Rattus norvegicus]	0.003	6.472	2	1	4	1	738	80	4.78	419.75	Pf09738	[GO:0000122]; GO:0006357; GO:0006366; GO:0045892; GO:0006355; GO:0006351; GO:0010629; GO:1903507; GO:2000113; GO:0010468; GO:1903506; GO:2000112; GO:0010467; GO:0034645; GO:0097659; GO:0010605; GO:1902679; GO:0010558; GO:0031327; GO:0060255; GO:2001141; GO:0010556; GO:0031326; GO:0043170; GO:0009059; GO:0044249; GO:0044260; GO:0032774; GO:0009892; GO:0051253; GO:0009890; GO:0031324; GO:0019222; G…	367314	ENSRNOG00000019892.6	Lrrfip1	9			100	0.01	0.759	8.40598e-17	6.95572e-17	0.949609
Q68FQ7	RNA polymerase II-associated protein 3 [OS=Rattus norvegicus]	0.08	1.562	1	1	19	1	659	74.6	7.99	1318.3	Pf00515, Pf07719, Pf13414, Pf13877, Pf14559	[GO:0005515]; GO:0005488; GO:0003674 [GO:0097255]; GO:0043234; GO:0032991; GO:0005575	300189	ENSRNOG00000053405.1	Rpap3	7			100	0.01	0.81	8.40598e-17	6.95572e-17	0.968761
Q6AXQ4-1	Myotubularin [OS=Rattus norvegicus]	0.025	2.843	1	1	1	1	602	69.3	7.9		Pf02893, Pf06602	[GO:0001726]; GO:0031252; GO:0120025; GO:0044464; GO:0042995; GO:0005575; GO:0005623 [GO:0003674] [GO:0004438]; GO:0052744; GO:0052866; GO:0016791; GO:0042578; GO:0016788; GO:0016787; GO:0003824; GO:0003674 [GO:0004721]; GO:0016791; GO:0140096; GO:0042578; GO:0003824; GO:0016788; GO:0003674; GO:0016787 [GO:0004725]; GO:0004721; GO:0016791; GO:0140096; GO:0042578; GO:0003824; GO:0016788; GO:000367…	288762		Mtm1	6		Inositol phosphate metabolism; Metabolic pathways; Phosphatidylinositol signaling system	100	0.01	0.449	8.40598e-17	6.95572e-17	0.466196
Q6AXU8	Methyltransferase-like protein 6 [OS=Rattus norvegicus]	0.08	1.563	3	1	4	1	287	33.4	7.93	245.87	Pf08241, Pf08242, Pf12847, Pf13489, Pf13659, Pf13847	[GO:0000179]; GO:0008170; GO:0016433; GO:0008168; GO:0008649; GO:0016741; GO:0008173; GO:0008757; GO:0140102; GO:0016740; GO:0140098; GO:0003824; GO:0003674 [GO:0002946]; GO:0030488; GO:0001510; GO:0006400; GO:0009451; GO:0043414; GO:0008033; GO:0016070; GO:0043412; GO:0032259; GO:0044260; GO:0006399; GO:0034470; GO:0090304; GO:0043170; GO:0008152; GO:0044237; GO:0034660; GO:0006396; GO:0006139; …	290564	ENSRNOG00000057372.1	Mettl6	16			100	0.01	1.505	8.40598e-17	6.95572e-17	0.749382
Q6AYL5	Splicing factor 3b subunit 4 [OS=Rattus norvegicus]	0.03	2.402	3	1	4	1	424	44.3	8.56	276.07	Pf00076, Pf13893, Pf14259	[GO:0003674] [GO:0003676]; GO:0097159; GO:1901363; GO:0005488; GO:0003674 [GO:0003723]; GO:0003676; GO:0097159; GO:1901363; GO:0005488; GO:0003674 [GO:0005575] [GO:0005634]; GO:0043231; GO:0043227; GO:0043229; GO:0043226; GO:0044424; GO:0005575; GO:0005622; GO:0044464; GO:0005623 [GO:0005681]; GO:0030529; GO:0044428; GO:0044424; GO:1990904; GO:0005634; GO:0044446; GO:0005622; GO:0044464; GO:00329…	295270	ENSRNOG00000021181.5	Sf3b4	2	mRNA Splicing - Major Pathway; mRNA Splicing - Minor Pathway	Spliceosome	100	0.01	1.716	8.40598e-17	6.95572e-17	0.624156
Q6AYQ4	Transmembrane protein 109 [OS=Rattus norvegicus]	0.001	7.881	9	2	11	2	243	26.2	9.77	1085.5	Pf14965	[GO:0003674] [GO:0005216]; GO:0015075; GO:0022838; GO:0022891; GO:0015267; GO:0022857; GO:0022892; GO:0022803; GO:0005215; GO:0003674 [GO:0005244]; GO:0005216; GO:0022832; GO:0015075; GO:0022838; GO:0022836; GO:0022891; GO:0015267; GO:0022857; GO:0022892; GO:0022803; GO:0005215; GO:0003674 [GO:0005575] [GO:0005634]; GO:0043231; GO:0043227; GO:0043229; GO:0043226; GO:0044424; GO:0005575; GO:000562…	361732	ENSRNOG00000028017.5	Tmem109	1			100	0.01	0.447	8.40598e-17	6.95572e-17	0.459293
Q6I7R3	Isochorismatase domain-containing protein 1 [OS=Rattus norvegicus]	0	8.891	10	2	3	2	297	32	7.39	228.44	Pf00857	[GO:0003824]; GO:0003674 [GO:0005777]; GO:0042579; GO:0043231; GO:0044444; GO:0043227; GO:0043229; GO:0005737; GO:0044424; GO:0043226; GO:0005622; GO:0044464; GO:0005575; GO:0005623 [GO:0008152]; GO:0008150 [GO:0070062]; GO:0005615; GO:1903561; GO:0044421; GO:0031982; GO:0043230; GO:0005575; GO:0005576; GO:0043227; GO:0043226	364879		Isoc1	18				0.01	0.01		6.95572e-17	8.17355e-17
Q6IRE4	tumor susceptibility gene 101 protein [OS=Rattus norvegicus]	0.005	5.588	4	2	5	2	391	44.1	6.71	383.11	Pf03148, Pf04111, Pf05743, Pf07798, Pf09454, Pf11932	[GO:0000813]; GO:0010008; GO:0036452; GO:0098796; GO:0044440; GO:0098588; GO:0098805; GO:0043234; GO:0044425; GO:0005768; GO:0044433; GO:0031090; GO:0016020; GO:0032991; GO:0005575; GO:0012505; GO:0031410; GO:0044444; GO:0044446; GO:0043227; GO:0044422; GO:0044464; GO:0097708; GO:0005737; GO:0044424; GO:0043229; GO:0043226; GO:0005623; GO:0031982; GO:0005622 [GO:0001558]; GO:0016049; GO:0040008; …	292925	ENSRNOG00000013381.6	Tsg101	1	Endosomal Sorting Complex Required For Transport (ESCRT)	Endocytosis		0.01	0.01		6.95572e-17	8.17355e-17
Q793F9	Vacuolar protein sorting-associated protein 4A [OS=Rattus norvegicus]	0.003	6.478	5	2	4	2	437	48.9	7.8	438.38	Pf00004, Pf00910, Pf01078, Pf01695, Pf04212, Pf04389, Pf06068, Pf07724, Pf07728, Pf09336, Pf13173, Pf13207, Pf13401	[GO:0000166]; GO:0036094; GO:1901265; GO:0005488; GO:0097159; GO:1901363; GO:0003674 [GO:0000815]; GO:0010008; GO:0036452; GO:0098796; GO:0044440; GO:0098588; GO:0098805; GO:0043234; GO:0044425; GO:0005768; GO:0044433; GO:0031090; GO:0016020; GO:0032991; GO:0005575; GO:0012505; GO:0031410; GO:0044444; GO:0044446; GO:0043227; GO:0044422; GO:0044464; GO:0097708; GO:0005737; GO:0044424; GO:0043229; …	246772		Vps4a	19		Endocytosis	100	0.01	0.714	8.40598e-17	6.95572e-17	0.906546
Q7TNJ2	ATP-binding cassette sub-family A member 7 [OS=Rattus norvegicus]	0.09	1.454	0	1	2	1	2170	237.6	7.01	159.23	Pf00005, Pf12698, Pf13304, Pf13476	[GO:0000139]; GO:0044431; GO:0098588; GO:0098791; GO:0005794; GO:0044444; GO:0044446; GO:0031090; GO:0031984; GO:0012505; GO:0043231; GO:0005737; GO:0044424; GO:0043229; GO:0044422; GO:0016020; GO:0043227; GO:0044464; GO:0005622; GO:0043226; GO:0005575; GO:0005623 [GO:0000166]; GO:0036094; GO:1901265; GO:0005488; GO:0097159; GO:1901363; GO:0003674 [GO:0001891]; GO:0044459; GO:0005886; GO:0044425;…	299609		Abca7	7		ABC transporters	100	0.01	1.882	8.40598e-17	6.95572e-17	0.505759
Q7TSU1	Brefeldin A-inhibited guanine nucleotide-exchange protein 2 [OS=Rattus norvegicus]	0.049	1.944	1	1	4	1	1791	201.8	6.51	298.01	Pf01369, Pf09324, Pf12783	[GO:0000139]; GO:0044431; GO:0098588; GO:0098791; GO:0005794; GO:0044444; GO:0044446; GO:0031090; GO:0031984; GO:0012505; GO:0043231; GO:0005737; GO:0044424; GO:0043229; GO:0044422; GO:0016020; GO:0043227; GO:0044464; GO:0005622; GO:0043226; GO:0005575; GO:0005623 [GO:0001881]; GO:0023051; GO:0043112; GO:0023052; GO:0050789; GO:0044260; GO:0008150; GO:0065007; GO:0043170; GO:0044237; GO:0071704; …	296380	ENSRNOG00000007485.5	Arfgef2	3		Endocytosis	100	0.01	0.14	8.40598e-17	6.95572e-17	0.00157226
Q8CJ52	prominin-2 [OS=Rattus norvegicus]	0.024	3.055	1	1	5	1	834	92.8	7.2	457.27	Pf05478, Pf06160, Pf10871	[GO:0000921]; GO:0031106; GO:0043623; GO:0070925; GO:0032185; GO:0006461; GO:0034622; GO:0006996; GO:0022607; GO:0007010; GO:0065003; GO:0070271; GO:0071822; GO:0016043; GO:0044085; GO:0043933; GO:0009987; GO:0071840; GO:0008150 [GO:0001934]; GO:0001932; GO:0006468; GO:0031401; GO:0042327; GO:0031399; GO:0042325; GO:0006464; GO:0016310; GO:0032270; GO:0045937; GO:0032268; GO:0019220; GO:0036211; …	192211		Prom2	3			100	0.01	1.026	8.40598e-17	6.95572e-17	0.984117
Q8K3P7	Histidine triad nucleotide-binding protein 3 [OS=Rattus norvegicus]	0.005	5.721	8	1	2	1	175	19.7	6.71	317.25	Pf01230, Pf11969	[GO:0000166]; GO:0036094; GO:1901265; GO:0005488; GO:0097159; GO:1901363; GO:0003674 [GO:0003824]; GO:0003674 [GO:0003923]; GO:0016787; GO:0140096; GO:0003824; GO:0003674 [GO:0005634]; GO:0043231; GO:0043227; GO:0043229; GO:0043226; GO:0044424; GO:0005575; GO:0005622; GO:0044464; GO:0005623 [GO:0005737]; GO:0044424; GO:0005622; GO:0044464; GO:0005575; GO:0005623 [GO:0016787]; GO:0003824; GO:00036…	246769		Hint3	1				0.01	0.01		6.95572e-17	8.17355e-17
Q8K4V4-1	Sorting nexin-27 [OS=Rattus norvegicus]	0.01	4.735	3	1	2	1	539	61	6.35		Pf00595, Pf00787, Pf00788, Pf13180	[GO:0001772]; GO:0044459; GO:0005886; GO:0044425; GO:0044464; GO:0016020; GO:0071944; GO:0005575; GO:0005623 [GO:0005515]; GO:0005488; GO:0003674 [GO:0005622]; GO:0044464; GO:0005575; GO:0005623 [GO:0005654]; GO:0031981; GO:0044428; GO:0070013; GO:0005634; GO:0044446; GO:0043229; GO:0043233; GO:0044424; GO:0043231; GO:0044422; GO:0043226; GO:0031974; GO:0005622; GO:0044464; GO:0043227; GO:0005575…	260323		Snx27	2			100	0.01	0.652	8.40598e-17	6.95572e-17	0.855652
Q8R431	monoglyceride lipase [OS=Rattus norvegicus]	0.025	2.86	5	1	1	1	303	33.5	7.37		Pf00561, Pf00756, Pf00975, Pf01764, Pf12146, Pf12695, Pf12697	[GO:0005654]; GO:0031981; GO:0044428; GO:0070013; GO:0005634; GO:0044446; GO:0043229; GO:0043233; GO:0044424; GO:0043231; GO:0044422; GO:0043226; GO:0031974; GO:0005622; GO:0044464; GO:0043227; GO:0005575; GO:0005623 [GO:0005737]; GO:0044424; GO:0005622; GO:0044464; GO:0005575; GO:0005623 [GO:0005811]; GO:0043232; GO:0043228; GO:0043229; GO:0043226; GO:0044424; GO:0005575; GO:0005622; GO:0044464;…	29254	ENSRNOG00000014508.7	Mgll	4	Gastrin-CREB signalling pathway via PKC and MAPK; Arachidonate production from DAG; Acyl chain remodeling of DAG and TAG	Regulation of lipolysis in adipocytes; Retrograde endocannabinoid signaling; Metabolic pathways; Glycerolipid metabolism		0.01	0.01		6.95572e-17	8.17355e-17
Q8R4Z9	Mitofusin-1 [OS=Rattus norvegicus]	0	12.04	4	2	10	2	741	83.8	6.54	1201.06	Pf00350, Pf01926, Pf04799	[GO:0000166]; GO:0036094; GO:1901265; GO:0005488; GO:0097159; GO:1901363; GO:0003674 [GO:0003924]; GO:0017111; GO:0016462; GO:0016818; GO:0016817; GO:0016787; GO:0003824; GO:0003674 [GO:0005525]; GO:0032550; GO:0032561; GO:0035639; GO:0001883; GO:0032549; GO:0019001; GO:0032555; GO:0043168; GO:1901265; GO:0001882; GO:0017076; GO:0032553; GO:0043167; GO:0097159; GO:1901363; GO:0036094; GO:0097367;…	192647		Mfn1	2		NOD-like receptor signaling pathway	100	0.01	0.841	8.40598e-17	6.95572e-17	0.979795
Q8R5M4-1	Optineurin [OS=Rattus norvegicus]	0.077	1.631	3	1	1	1	585	67	5.07		Pf05557, Pf11577	[GO:0000042]; GO:0000301; GO:0006605; GO:0072600; GO:0006891; GO:0006886; GO:0034067; GO:0072594; GO:0048193; GO:0015031; GO:0034613; GO:0046907; GO:0033365; GO:0045184; GO:0016192; GO:0015833; GO:0008104; GO:0070727; GO:0006810; GO:0051641; GO:0051649; GO:0051234; GO:0042886; GO:0071702; GO:0033036; GO:0051179; GO:0071705; GO:0008150 [GO:0001155]; GO:0001025; GO:0008134; GO:0005515; GO:0005488; …	246294		Optn	17			100	0.01	2.035	8.40598e-17	6.95572e-17	0.417084
Q91XU1	protein quaking [OS=Rattus norvegicus]	0.018	3.614	5	1	1	1	341	37.6	7.96		Pf00013, Pf13014	[GO:0001570]; GO:0030154; GO:0048514; GO:0048869; GO:0001568; GO:0009653; GO:0009987; GO:0032502; GO:0001944; GO:0048856; GO:0008150; GO:0048731; GO:0072358; GO:0007275; GO:0072359; GO:0032501 [GO:0003674] [GO:0003676]; GO:0097159; GO:1901363; GO:0005488; GO:0003674 [GO:0003723]; GO:0003676; GO:0097159; GO:1901363; GO:0005488; GO:0003674 [GO:0003729]; GO:0003723; GO:0003676; GO:0097159; GO:190136…	499022		Qk	1				0.01	0.01		6.95572e-17	8.17355e-17
Q9EPF2-1	Cell surface glycoprotein MUC18 [OS=Rattus norvegicus]	0.003	7.324	4	2	4	2	648	71.3	6.09	373.28	Pf00047, Pf07679, Pf07686, Pf08205, Pf13895, Pf13927	[GO:0001525]; GO:0048514; GO:0048646; GO:0001568; GO:0009653; GO:0032502; GO:0001944; GO:0048856; GO:0008150; GO:0048731; GO:0072358; GO:0007275; GO:0072359; GO:0032501 [GO:0003094]; GO:0097205; GO:0003014; GO:0003008; GO:0032501; GO:0008150 [GO:0003674] [GO:0005515]; GO:0005488; GO:0003674 [GO:0005576]; GO:0005575 [GO:0005615]; GO:0044421; GO:0005575; GO:0005576 [GO:0005634]; GO:0043231; GO:0043…	78967	ENSRNOG00000007726.7	Mcam	8			100	0.01	0.516	8.40598e-17	6.95572e-17	0.635795
Q9JI51	Vesicle transport through interaction with t-SNAREs homolog 1A [OS=Rattus norvegicus]	0.089	1.474	8	1	1	1	224	26	6.4		Pf05008, Pf12352	[GO:0000139]; GO:0044431; GO:0098588; GO:0098791; GO:0005794; GO:0044444; GO:0044446; GO:0031090; GO:0031984; GO:0012505; GO:0043231; GO:0005737; GO:0044424; GO:0043229; GO:0044422; GO:0016020; GO:0043227; GO:0044464; GO:0005622; GO:0043226; GO:0005575; GO:0005623 [GO:0000149]; GO:0005515; GO:0005488; GO:0003674 [GO:0005484]; GO:0005515; GO:0005488; GO:0003674 [GO:0005515]; GO:0005488; GO:0003674…	65277		Vti1a	1		SNARE interactions in vesicular transport		0.01	0.01		6.95572e-17	8.17355e-17
Q9JIX5	Chromodomain-helicase-dna-binding protein 8 [OS=Rattus norvegicus]	0.075	1.651	0	1	3	1	2581	290.5	6.46	340	Pf00176, Pf00271, Pf00385, Pf07533, Pf11496	[GO:0000122]; GO:0006357; GO:0006366; GO:0045892; GO:0006355; GO:0006351; GO:0010629; GO:1903507; GO:2000113; GO:0010468; GO:1903506; GO:2000112; GO:0010467; GO:0034645; GO:0097659; GO:0010605; GO:1902679; GO:0010558; GO:0031327; GO:0060255; GO:2001141; GO:0010556; GO:0031326; GO:0043170; GO:0009059; GO:0044249; GO:0044260; GO:0032774; GO:0009892; GO:0051253; GO:0009890; GO:0031324; GO:0019222; G…	65027	ENSRNOG00000025011.5	Chd8	15	Deactivation of the beta-catenin transactivating complex	Wnt signaling pathway	100	0.01	0.327	8.40598e-17	6.95572e-17	0.183182
Q9JK11-3	Isoform 3 of Reticulon-4 [OS=Rattus norvegicus]	0	43.762	34	6	79	1	199	22.4	9.41	10852.4	Pf02453	[GO:0001525]; GO:0048514; GO:0048646; GO:0001568; GO:0009653; GO:0032502; GO:0001944; GO:0048856; GO:0008150; GO:0048731; GO:0072358; GO:0007275; GO:0072359; GO:0032501 [GO:0003723]; GO:0003676; GO:0097159; GO:1901363; GO:0005488; GO:0003674 [GO:0005515]; GO:0005488; GO:0003674 [GO:0005622]; GO:0044464; GO:0005575; GO:0005623 [GO:0005635]; GO:0012505; GO:0031967; GO:0044428; GO:0044464; GO:003197…	83765	ENSRNOG00000004621.8	Rtn4	14				0.01	0.01		6.95572e-17	8.17355e-17
Q9JKW1	Mitochondrial import inner membrane translocase subunit TIM22 [OS=Rattus norvegicus]	0.033	2.262	8	1	2	1	192	19.9	8.24	146.17	Pf02466	[GO:0005739]; GO:0043231; GO:0044444; GO:0043227; GO:0043229; GO:0005737; GO:0044424; GO:0043226; GO:0005622; GO:0044464; GO:0005575; GO:0005623 [GO:0005743]; GO:0019866; GO:0031966; GO:0031090; GO:0031967; GO:0044424; GO:0005740; GO:0044429; GO:0016020; GO:0043227; GO:0044422; GO:0031975; GO:0044446; GO:0005622; GO:0044464; GO:0005739; GO:0044444; GO:0005575; GO:0043226; GO:0043229; GO:0005623; …	79463	ENSRNOG00000007988.7	Timm22	10			100	0.01	1.78	8.40598e-17	6.95572e-17	0.580472
Q9QVC8	Peptidyl-prolyl cis-trans isomerase FKBP4 [OS=Rattus norvegicus]	0	18.094	10	4	8	4	458	51.4	5.62	997.63	Pf00254, Pf00515, Pf07719, Pf13414, Pf13424, Pf13432, Pf14559	[GO:0000413]; GO:0018208; GO:0018193; GO:0006464; GO:0036211; GO:0044267; GO:0019538; GO:0043412; GO:0044260; GO:0043170; GO:0044238; GO:1901564; GO:0044237; GO:0071704; GO:0008152; GO:0006807; GO:0009987; GO:0008150 [GO:0003723]; GO:0003676; GO:0097159; GO:1901363; GO:0005488; GO:0003674 [GO:0003755]; GO:0016859; GO:0140096; GO:0016853; GO:0003824; GO:0003674 [GO:0005515]; GO:0005488; GO:0003674…	260321	ENSRNOG00000006444.6	Fkbp4	4	HSP90 chaperone cycle for steroid hormone receptors (SHR); Attenuation phase	Estrogen signaling pathway	100	0.01	0.585	8.40598e-17	6.95572e-17	0.757695
Q9QYL8	acyl-protein thioesterase 2 [OS=Rattus norvegicus]	0	13.772	15	2	6	2	231	24.8	7.23	720.56	Pf00561, Pf02230, Pf03959, Pf07859, Pf12695, Pf12697	[GO:0002084]; GO:0035601; GO:0042159; GO:0098734; GO:0006464; GO:0098732; GO:0030163; GO:0042157; GO:0036211; GO:0044267; GO:0043412; GO:0009057; GO:0019538; GO:1901565; GO:0044260; GO:0043170; GO:1901575; GO:0044238; GO:1901564; GO:0044237; GO:0071704; GO:0009056; GO:0008152; GO:0006807; GO:0009987; GO:0008150 [GO:0005737]; GO:0044424; GO:0005622; GO:0044464; GO:0005575; GO:0005623 [GO:0005795];…	83510	ENSRNOG00000010067.5	Lypla2	5	L1CAM interactions	Glycerophospholipid metabolism	100	0.01	0.968	8.40598e-17	6.95572e-17	0.999595
Q9QZM5	abl interactor 1 [OS=Rattus norvegicus]	0.023	3.144	4	1	2	1	476	51.7	7.06	107.17	Pf00018, Pf07653, Pf07815, Pf14604	[GO:0001756]; GO:0009952; GO:0035282; GO:0043009; GO:0048646; GO:0061053; GO:0003002; GO:0009792; GO:0009653; GO:0032502; GO:0009790; GO:0060429; GO:0007389; GO:0048856; GO:0008150; GO:0007275; GO:0009888; GO:0032501 [GO:0005515]; GO:0005488; GO:0003674 [GO:0005622]; GO:0044464; GO:0005575; GO:0005623 [GO:0005634]; GO:0043231; GO:0043227; GO:0043229; GO:0043226; GO:0044424; GO:0005575; GO:0005622…	79249	ENSRNOG00000031325.5	Abi1	17	RHO GTPases Activate WASPs and WAVEs; VEGFA-VEGFR2 Pathway; Regulation of actin dynamics for phagocytic cup formation		100	0.01	0.373	8.40598e-17	6.95572e-17	0.288001
